# Supplementary material for: A novel therapeutic approach for endometriosis using adipose-derived stem cell-derived conditioned medium- A new hope for endometriotic patients in improving fertility
Source: Front Endocrinol (Lausanne). 2023 May 24;14:1158527. doi: 10.3389/fendo.2023.1158527 (PMC10244723; doi:10.3389/fendo.2023.1158527)
Supplement: Supplementary file 1 [file Table_1.xlsx]

## Sheet: Sheet1
Accession	Gene symbol	114-Nor	115-Nor	116-Nor	Ave.
P43235	CTSK	30.5667	30.5667	5.98282	22.3721
P20848	SERPINA2	4.6935	27.4556	9.1126	13.7539
P02671	FGA	6.98994	27.4333	6.24046	13.5546
A0A0B4J1Y9	IGHV3-72	5.215	26.7111	7.78626	13.2375
P02675	FGB	8.06038	24.8222	7.54771	13.4768
Q8IWU6	SULF1	7.34675	24.6333	8.01527	13.3318
P17936	IGFBP3	5.69991	23.6	11.2118	13.5039
P56159	GFRA1	10.1006	23.5889	6.5458	13.4118
Q15238	PSG5	6.89844	23.3667	9.78053	13.3485
P02679	FGG	10.2653	23.3111	6.14504	13.2405
Q86YB8	ERO1B	5.98353	23.0778	8.22519	12.4288
P24593	IGFBP5	6.60567	22.7111	10.792	13.3696
Q96HF1	SFRP2	6.99909	22.6333	10.8779	13.5034
A0A087WW87	IGKV2-40	5.95608	22.5222	11.8034	13.4272
Q99983	OMD	5.74565	22.4222	11.7748	13.3142
Q641Q3	METRNL	7.94145	22.4	9.84733	13.3963
P22352	GPX3	8.65508	22.3222	8.6355	13.2043
A0A075B6S5	IGKV1-27	3.78774	22.1889	13.4924	13.1563
Q9Y6R7	FCGBP	4.23605	22.1	13.75	13.362
A0A075B6I0	IGLV8-61	4.66606	22.0778	13.5115	13.4184
Q99985	SEMA3C	9.85361	21.9889	8.07252	13.305
A0A075B6I9	IGLV7-46	3.87923	21.9667	14.2939	13.3799
Q86UX2	ITIH5	11.7749	21.9556	5.90649	13.2123
P07359	GP1BA	4.36414	21.8222	13.7023	13.2962
P02768	ALB	4.66606	21.4778	13.979	13.3743
A0A0C4DH25	IGKV3D-20	5.35224	21.4444	13.6355	13.4774
P01700	IGLV1-47	5.60842	21.4111	12.7672	13.2622
Q76M96	CCDC80	9.39616	21.3222	9.16985	13.2961
P12107	COL11A1	7.58463	21.1889	10.9065	13.2267
P0DOX3	IGD	7.50229	21.1667	11.145	13.2713
A0A0B4J1X5	IGHV3-74	8.08783	21.1	10.6011	13.263
A0A0A0MS15	IGHV3-49	5.44373	21.1	13.6355	13.3931
P01594	IGKV1-33	4.6935	21.0889	14.4752	13.4192
P05413	FABP3	6.18481	21.0889	10.3912	12.555
Q96LP6	C12orf42	9.77127	21.0667	9.8855	13.5745
P01714	IGLV3-19	5.48033	21.0444	13.75	13.4249
P02763	ORM1	4.35499	21.0222	14.1412	13.1728
P0DOX2	IGHA2	6.61482	20.9222	12.9389	13.492
P05543	SERPINA7	5.31565	20.8556	13.6069	13.2594
P01599	IGKV1-17	8.60933	20.8222	9.89504	13.1089
P21741	MDK	11.1528	20.7222	7.88168	13.2522
P01011	SERPINA3	5.27905	20.6	14.1126	13.3305
P06331	IGHV4-34	5.31565	20.4556	14.5134	13.4282
P01860	IGHG3	7.24611	20.4	12.166	13.2707
P02790	HPX	6.10247	20.3778	13.3492	13.2765
P01019	AGT	6.45929	20.3778	12.9198	13.2523
O75635	SERPINB7	8.05124	20.3667	10.2863	12.9014
P01009	SERPINA1	5.38884	20.3556	14.1889	13.3111
P01619	IGKV3-20	4.1903	20.3333	15.2958	13.2731
P01742	IGHV1-69	3.59561	20.3222	16.2214	13.3797
Q5T013	HYI	3.53156	20.2889	13.6737	12.498
Q8WVN6	SECTM1	8.9936	20.2222	10.0573	13.091
P01591	JCHAIN	6.62397	20.1556	13.0821	13.2872
P04217	A1BG	5.99268	20.1333	13.5019	13.2093
P0DOY2	IGLC2	5.55352	20.1	13.3969	13.0168
P01876	IGHA1	6.74291	20.0889	13.0153	13.2824
Q14520	HABP2	7.82251	20.0889	12.7481	13.5532
P02787	TF	6.45929	20.0333	13.3111	13.2679
Q9BUD6	SPON2	6.61482	20.0333	13.3779	13.342
A0A0B4J1U7	IGHV6-1	5.91949	20.0111	13.7786	13.2364
A0A0C4DH34	IGHV4-28	5.72736	20.0111	14.2271	13.3219
P00738	HP	5.73651	19.9222	13.9981	13.2189
P01859	IGHG2	8.79231	19.9	10.9447	13.2123
P43652	AFM	5.53522	19.9	14.1698	13.2017
Q4ZHG4	FNDC1	12.086	19.8	7.65267	13.1796
P80748	IGLV3-21	5.41629	19.7556	14.7328	13.3016
B9A064	IGLL5	7.22781	19.7222	12.7195	13.2232
P00450	CP	6.55993	19.6667	13.3683	13.1983
P02766	TTR	8.08783	19.6667	11.4504	13.0683
A0A075B6H9	IGLV4-69	6.64227	19.6667	12.605	12.9713
P35556	FBN2	7.50229	19.6333	12.5477	13.2278
P10619	CTSA	9.82617	19.6333	9.98092	13.1468
Q6UW63	POGLUT2	11.6377	19.5667	8.53053	13.245
P23142	FBLN1	9.71638	19.5333	10.5344	13.2614
Q6E0U4	DMKN	10.0549	19.5111	9.07443	12.8801
P19652	ORM2	5.38884	19.4889	14.9905	13.2894
P08185	SERPINA6	7.72187	19.4111	12.6718	13.2682
A0A075B6K4	IGLV3-10	6.17566	19.4111	14.1317	13.2395
P02647	APOA1	5.89204	19.3889	14.3607	13.2139
P55083	MFAP4	6.98994	19.3889	13.5878	13.3222
P01861	IGHG4	6.47758	19.3667	13.6737	13.1726
P19827	ITIH1	8.56359	19.3444	11.8893	13.2658
A0A0C4DH68	IGKV2-24	7.05398	19.2778	11.5458	12.6259
O75094	SLIT3	8.94785	19.2556	10.9733	13.0589
P0DOX6	IGM	5.54437	19.2444	14.8855	13.2248
P01624	IGKV3-15	6.35865	19.2333	13.6546	13.0822
P38571	LIPA	6.41354	19.1556	13.0821	12.8837
P29279	CCN2	8.76487	19.1333	11.5458	13.148
A0A0J9YXX1	IGHV5-10-1	7.17292	19.1111	13.1775	13.1538
P01709	IGLV2-8	5.59927	19.0556	15.4676	13.3741
P05160	F13B	9.91766	19.0222	10.6011	13.1803
P01780	IGHV3-7	7.13632	18.9667	13.4637	13.1889
P0DOX5	IGG1	7.24611	18.9333	13.3111	13.1635
P01008	SERPINC1	7.19122	18.9111	13.2634	13.1219
P01871	IGHM	6.90759	18.7444	13.8454	13.1658
P02753	RBP4	3.23879	18.6778	17.5859	13.1675
P09544	WNT2	9.9817	18.6	9.4084	12.6634
P01031	C5	6.80695	18.5667	14.1794	13.1843
P25311	AZGP1	8.18847	18.5667	12.8912	13.2155
P19823	ITIH2	8.18847	18.5111	12.7958	13.1651
P06276	BCHE	8.48124	18.5	12.4046	13.1286
P22105	TNXB	14.4739	18.4778	6.39313	13.1149
A0A0A0MRZ8	IGKV3D-11	7.22781	18.4667	13.8263	13.1736
O60565	GREM1	7.66697	18.4556	13.0439	13.0555
P22792	CPN2	6.88015	18.3222	12.9866	12.7297
P07358	C8B	7.30101	18.3222	13.8263	13.1499
Q07092	COL16A1	9.9634	18.3	10.1908	12.8181
O76076	CCN5	8.09698	18.3	12.605	13.0006
P05452	CLEC3B	9.45105	18.2667	11.5458	13.0878
P01704	IGLV2-14	7.3742	18.2444	13.6164	13.0784
Q9Y4K0	LOXL2	10.4483	18.2333	10.4294	13.037
P25391	LAMA1	10.2196	18.2111	10.6679	13.0329
O43897	TLL1	9.00274	18.1778	12.0897	13.0901
P52848	NDST1	10.0823	18.1778	10.687	12.9824
P0DOX7	IGK	9.05764	18.1444	12.2996	13.1672
Q99519	NEU1	11.9671	18.1444	8.48282	12.8648
P26022	PTX3	10.6221	18.1222	10.6966	13.147
Q03167	TGFBR3	10.9973	18.0889	10.3244	13.1369
Q92484	SMPDL3A	11.2992	18.0667	9.60878	12.9915
Q06033	ITIH3	7.23696	18.0444	13.5592	12.9469
Q7Z5L7	PODN	11.8664	18.0333	9.02672	12.9755
P07360	C8G	6.90759	18.0111	13.6737	12.8641
P01023	A2M	6.45929	17.9444	15.0954	13.1664
P01772	IGHV3-33	7.03568	17.9333	14.5229	13.164
P49746	THBS3	13.0558	17.9222	8.11069	13.0296
Q6UWH4	GASK1B	10.613	17.9222	10.5344	13.0232
P02652	APOA2	5.43458	17.8222	16.2786	13.1785
Q15063	POSTN	6.72461	17.7222	15.0668	13.1712
Q92626	PXDN	10.9241	17.7111	10.6298	13.0883
O95450	ADAMTS2	10.796	17.6889	10.7061	13.0637
Q03591	CFHR1	12.269	17.6667	9.06489	13.0002
P14543	NID1	10.6404	17.6222	11.0305	13.0977
P02760	AMBP	9.34126	17.6111	12.6622	13.2049
P04196	HRG	6.28545	17.5667	14.7901	12.8807
P36955	SERPINF1	12.7996	17.5444	9.06489	13.1363
P20774	OGN	8.62763	17.5333	13.6546	13.2718
Q8IWU5	SULF2	11.8847	17.5333	9.59924	13.0058
P02749	APOH	9.72553	17.4667	12.3187	13.1703
P35442	THBS2	14.5197	17.4333	7.45229	13.1351
P02774	GC	5.71821	17.3444	16.2118	13.0915
P21810	BGN	12.1775	17.3333	9.86641	13.1257
P12111	COL6A3	6.62397	17.3222	15.4389	13.1284
Q8N130	SLC34A3	11.4547	17.2556	10	12.9034
O43866	CD5L	7.27356	17.2222	14.6469	13.0476
P07585	DCN	11.107	17.1889	10.9733	13.0897
P58215	LOXL3	7.46569	17.1889	13.874	12.8429
O76061	STC2	12.1134	17.1556	9.72328	12.9974
O43184	ADAM12	7.07228	17.1222	14.8664	13.0203
P35858	IGFALS	7.81336	17.1222	14.1603	13.032
P54802	NAGLU	10.247	17.1111	11.7939	13.0507
P28300	LOX	8.07868	17.0667	13.2156	12.787
Q10588	BST1	9.02104	17.0556	12.7576	12.9447
P35555	FBN1	9.62489	17.0444	12.5668	13.0787
P05546	SERPIND1	7.34675	17.0111	15.0477	13.1352
O14791	APOL1	9.72553	17.0111	10.7538	12.4968
Q32P28	P3H1	10.1372	17	11.9275	13.0216
P11226	MBL2	8.52699	17	12.0324	12.5198
P02746	C1QB	8.64593	16.9556	13.1966	12.9327
P02750	LRG1	7.8591	16.9556	14.3321	13.0489
P02751	FN1	8.10613	16.9444	14.3321	13.1275
P01834	IGKC	9.16743	16.9444	12.6718	12.9279
Q16706	MAN2A1	8.65508	16.9444	13.8931	13.1642
P00739	HPR	8.73742	16.9222	13.6355	13.0984
P08519	LPA	9.4236	16.9111	11.8702	12.735
P15502	ELN	10.9698	16.9	9.05534	12.3084
Q13361	MFAP5	10.7685	16.8889	10.334	12.6638
P00748	F12	8.48124	16.8889	12.7385	12.7029
Q9UHI8	ADAMTS1	12.4428	16.8889	9.46565	12.9325
Q9BRK5	SDF4	12.0677	16.8778	10.1431	13.0295
Q13443	ADAM9	10.3202	16.8778	11.6794	12.9591
Q86SR1	GALNT10	11.2351	16.8667	10.7061	12.936
Q96P70	IPO9	10.8509	16.8667	11.4981	13.0719
O14773	TPP1	9.81702	16.8556	12.0229	12.8985
P05090	APOD	9.10339	16.8556	13.1202	13.0264
P04632	CAPNS1	9.70723	16.8556	12.9008	13.1545
A0A0C4DH72	IGKV1-6	8.52699	16.8556	11.0401	12.1409
Q9UBX5	FBLN5	5.66331	16.8333	17.0038	13.1668
P06727	APOA4	8.74657	16.8111	13.5592	13.0389
P08697	SERPINF2	7.15462	16.7556	15.563	13.1577
Q99969	RARRES2	12.3879	16.6889	9.98092	13.0192
P27169	PON1	8.24337	16.6556	14.2366	13.0452
P55001	MFAP2	7.64867	16.5889	14.2176	12.8184
P35052	GPC1	12.9369	16.5778	9.61832	13.0443
P15169	CPN1	9.4419	16.5667	11.9943	12.6676
P04062	GBA	8.56359	16.5556	13.8931	13.0041
Q9UHL4	DPP7	9.64318	16.5111	10.3817	12.1787
Q8NHP8	PLBD2	11.6102	16.4778	10.8492	12.9791
O60687	SRPX2	12.699	16.4444	10.1813	13.1082
Q15746	MYLK	11.9945	16.4444	10.5821	13.007
O43854	EDIL3	11.043	16.4111	9.97137	12.4752
Q01995	TAGLN	9.18573	16.4	13.5305	13.0388
P04114	APOB	7.40165	16.3889	15.124	12.9715
P05067	APP	8.98445	16.3889	13.4637	12.9457
Q14624	ITIH4	6.95334	16.3444	15.8874	13.0617
P08473	MME	7.47484	16.3333	14.2653	12.6911
Q15582	TGFBI	10.0823	16.2444	12.8244	13.0504
P48061	CXCL12	9.03019	16.2333	13.7882	13.0172
P06756	ITGAV	10.5398	16.2222	11.8321	12.8647
O95967	EFEMP2	11.3083	16.2	11.6508	13.053
Q9Y646	CPQ	10.2287	16.2	11.9179	12.7822
Q9UKU9	ANGPTL2	12.9094	16.1889	10.0382	13.0455
O43155	FLRT2	16.1299	16.1889	6.8416	13.0535
Q9BUL8	PDCD10	9.80787	16.1889	12.5668	12.8545
Q8IUX7	AEBP1	9.56084	16.1778	12.9676	12.9021
Q86V81	ALYREF	11.5554	16.1444	8.74046	12.1468
P24043	LAMA2	13.2662	16.1333	9.45611	12.9519
Q99574	SERPINI1	13.8518	16.1	9.19847	13.0501
P06865	HEXA	11.0704	16.0111	11.7653	12.9489
P27918	CFP	6.45929	16.0111	16.9752	13.1485
Q96FE7	PIK3IP1	13.3028	16	9.77099	13.0246
P01042	KNG1	6.12077	15.9778	17.1088	13.0691
P02748	C9	4.98628	15.9778	17.9389	12.9677
Q08211	DHX9	10.4941	15.9556	10.2863	12.2453
P01024	C3	9.91766	15.9111	13.1011	12.9766
Q14118	DAG1	10.6221	15.9111	10.9256	12.4863
P07996	THBS1	8.78317	15.9	14.4656	13.0496
P50281	MMP14	14.172	15.8889	9.28435	13.1151
O00622	CCN1	9.76212	15.8667	13.2252	12.9513
Q99715	COL12A1	8.33486	15.8556	14.7996	12.9967
Q13822	ENPP2	8.72827	15.8333	14.6374	13.0663
Q08431	MFGE8	13.0833	15.8333	9.58969	12.8354
P06312	IGKV4-1	5.24245	15.8333	17.9198	12.9985
O43852	CALU	13.9799	15.8222	9.25573	13.0193
P29622	SERPINA4	6.20311	15.8222	15.8111	12.6121
Q9H1C3	GLT8D2	8.67338	15.7889	10.1145	11.5256
Q24JP5	TMEM132A	12.5343	15.7667	10.2481	12.8497
P08253	MMP2	12.699	15.7556	10.6489	13.0345
Q13438	OS9	9.93596	15.7556	13.1011	12.9309
P04216	THY1	10.8783	15.7333	10.458	12.3566
Q9BY76	ANGPTL4	14.1629	15.7	8.90267	12.9218
P07339	CTSD	12.1958	15.6889	10.8492	12.9113
Q8NBP7	PCSK9	10.3843	15.6889	12.4523	12.8418
P01699	IGLV1-44	11.1802	15.6889	11.1164	12.6618
P08648	ITGA5	9.73468	15.6778	13.1775	12.8633
O75503	CLN5	11.4273	15.6667	11.5076	12.8672
Q5JPE7	NOMO2	11.7292	15.6667	11.5935	12.9965
P02747	C1QC	11.4181	15.6444	11.2977	12.7868
P35542	SAA4	6.91674	15.6333	16.584	13.0447
Q9BTY2	FUCA2	8.76487	15.6222	14.6279	13.005
P39060	COL18A1	11.9854	15.6	11.25	12.9451
Q6EMK4	VASN	14.0897	15.6	9.29389	12.9945
Q9H173	SIL1	10.8417	15.6	11.5935	12.6784
P42785	PRCP	9.4236	15.5889	13.9313	12.9813
O00469	PLOD2	12.15	15.5778	10.916	12.8813
P08603	CFH	11.9671	15.5556	11.3836	12.9687
O95445	APOM	9.4968	15.5556	13.5592	12.8705
P50454	SERPINH1	14.2543	15.5222	9.1126	12.9631
O95633	FSTL3	14.4831	15.5111	9.14122	13.0451
Q8NBJ4	GOLM1	12.7813	15.5	10.792	13.0244
A0A0C4DH31	IGHV1-18	10.6313	15.5	12.6145	12.9153
O60462	NRP2	12.5435	15.4778	9.56107	12.5274
P13611	VCAN	14.4465	15.4667	9.13168	13.0149
Q8WVQ1	CANT1	9.90851	15.4444	13.75	13.0343
Q8NCC3	PLA2G15	14.6295	15.4444	6.80344	12.2924
P20042	EIF2S2	13.3852	15.4222	9.29389	12.7004
P36639	NUDT1	12.0494	15.4111	11.6794	13.0466
P02792	FTL	11.6468	15.3778	11.8321	12.9522
Q9UK23	NAGPA	11.2809	15.3778	11.1164	12.5917
P07686	HEXB	11.7475	15.3222	11.8893	12.9863
O14672	ADAM10	12.3513	15.3	11.4885	13.0466
Q86UX7	FERMT3	8.70997	15.2889	14.6183	12.8724
O94856	NFASC	10.3019	15.2889	13.3111	12.9673
Q9UKM7	MAN1B1	9.56999	15.2778	12.8626	12.5701
P52272	HNRNPM	9.79872	15.2778	9.74237	11.6063
P06681	C2	16.5233	15.2667	6.98473	12.9249
P20908	COL5A1	13.7511	15.2222	9.7042	12.8925
P46821	MAP1B	11.409	15.2	11.7939	12.801
Q6UX72	B3GNT9	11.3266	15.2	10.9924	12.5063
Q9HB40	SCPEP1	12.2049	15.1778	11.0973	12.8267
O94769	ECM2	14.3641	15.1556	9.20802	12.9092
Q16769	QPCT	10.4026	15.1444	13.292	12.9463
Q96CG8	CTHRC1	8.54529	15.1333	15.4294	13.036
P02775	PPBP	7.75846	15.1333	15.8779	12.9232
P03952	KLKB1	8.49954	15.1111	14.876	12.8289
Q9UJJ9	GNPTG	11.9396	15.1111	11.5744	12.8751
Q5JTB6	PLAC9	16.5508	15.1	7.0229	12.8912
Q10471	GALNT2	13.0467	15.0889	10.7824	12.9727
Q9C0H2	TTYH3	10.7136	15.0778	13.2061	12.9992
P00736	C1R	14.6661	15.0667	9.28435	13.0057
Q96C86	DCPS	11.8298	15.0556	10.8015	12.5623
Q4V9L6	TMEM119	9.89936	15.0444	12.6145	12.5194
Q8TB73	NDNF	3.92498	15.0444	19.2557	12.7417
Q4LDE5	SVEP1	13.4218	15.0333	10.0286	12.8279
P39019	RPS19	12.1317	15.0111	10.7824	12.6418
Q86UD1	OAF	13.678	15	10.3244	13.0008
Q9BU40	CHRDL1	18.2434	15	5.57252	12.9386
P62942	FKBP1A	13.925	14.9889	8.91221	12.6087
Q10469	MGAT2	12.1043	14.9889	10.9065	12.6666
Q8N6G6	ADAMTSL1	10.8509	14.9556	12.7863	12.8642
P78559	MAP1A	11.8756	14.9111	11.5363	12.7743
P06737	PYGL	10.0915	14.8889	13.5592	12.8465
P15291	B4GALT1	12.3239	14.8778	11.5553	12.919
P51688	SGSH	13.9433	14.8667	9.46565	12.7585
O15460	P4HA2	11.29	14.8556	12.9771	13.0409
Q9NZP8	C1RL	13.1473	14.8333	9.78053	12.5871
Q9HCU0	CD248	12.7356	14.8222	11.4122	12.99
P08572	COL4A2	11.6926	14.8	12.3378	12.9435
O00462	MANBA	12.8545	14.8	10.9542	12.8696
Q15293	RCN1	14.8856	14.7778	9.26527	12.9762
P78539	SRPX	10.9698	14.7667	13.1202	12.9522
P03950	ANG	13.065	14.7556	10.1908	12.6705
Q9Y6C2	EMILIN1	16.5691	14.7444	7.6145	12.976
O75629	CREG1	14.5014	14.7333	8.54008	12.5916
P25445	FAS	14.7392	14.7333	9.31298	12.9285
Q14956	GPNMB	5.215	14.7222	19.2748	13.0707
Q92743	HTRA1	10.7868	14.7111	13.4256	12.9745
Q13510	ASAH1	13.376	14.7111	10.563	12.8834
P02656	APOC3	8.67338	14.7111	15.229	12.8712
Q6UWY5	OLFML1	11.5371	14.7	11.6603	12.6325
P16035	TIMP2	12.2232	14.6889	12.1183	13.0101
P15586	GNS	12.269	14.6889	11.8607	12.9395
Q06828	FMOD	16.5782	14.6889	7.24237	12.8365
Q9UM47	NOTCH3	13.8792	14.6778	10.1622	12.9064
P07711	CTSL	14.3092	14.6667	10.105	13.027
P98160	HSPG2	16.8435	14.6556	6.93702	12.812
Q15113	PCOLCE	12.4245	14.6556	11.5363	12.8721
P05155	SERPING1	16.4959	14.6556	7.5	12.8838
Q7Z7M9	GALNT5	7.69442	14.6444	14.2366	12.1918
P55268	LAMB2	16.0476	14.6333	7.82443	12.8351
P13284	IFI30	12.0769	14.6111	11.1737	12.6205
Q09328	MGAT5	12.0677	14.6	12.1374	12.935
O95084	PRSS23	12.3788	14.5778	11.1927	12.7164
O75718	CRTAP	9.46935	14.5667	14.7805	12.9389
P05121	SERPINE1	12.1775	14.5444	11.9466	12.8895
P0C0L4	C4A	12.7447	14.5444	11.3836	12.8909
Q05707	COL14A1	10.9698	14.5444	13.1107	12.875
Q9Y6Y9	LY96	7.3742	14.5333	7.94847	9.952
Q14767	LTBP2	12.0494	14.5222	12.0992	12.8903
P04004	VTN	11.9579	14.5222	12.1947	12.8916
Q02809	PLOD1	10.9607	14.5	13.5687	13.0098
P15104	GLUL	12.2415	14.5	11.4695	12.737
Q15904	ATP6AP1	11.4639	14.4778	12.729	12.8902
O95834	EML2	10.2562	14.4556	12.0992	12.2703
O43505	B4GAT1	10.247	14.4444	13.8168	12.8361
Q53RD9	FBLN7	12.4611	14.4444	10.9924	12.6326
P09871	C1S	15.3065	14.4111	9.07443	12.9307
O95980	RECK	8.9021	14.4111	15.5439	12.9524
P00747	PLG	9.02104	14.4	15.1813	12.8674
P02745	C1QA	10.0823	14.3889	14.1317	12.8676
P13497	BMP1	13.1016	14.3667	11.2595	12.9093
O94813	SLIT2	9.90851	14.3667	14.4275	12.9009
O15144	ARPC2	9.61574	14.3444	14.9905	12.9835
P00488	F13A1	7.78591	14.3333	16.8034	12.9742
P07951	TPM2	9.03934	14.3222	14.7519	12.7045
P08174	CD55	11.4456	14.3222	12.9294	12.8991
Q9UKK9	NUDT5	12.8911	14.3111	11.6794	12.9605
P09493	TPM1	11.0064	14.3	13.5115	12.9393
O95965	ITGBL1	8.60933	14.3	15.7538	12.8877
P84098	RPL19	11.1436	14.3	12.9866	12.8101
Q13428	TCOF1	9.38701	14.2889	13.3588	12.3449
Q02818	NUCB1	12.8545	14.2778	11.4408	12.8577
Q01518	CAP1	10.7868	14.2778	13.6546	12.9064
Q01813	PFKP	13.6322	14.2778	9.75191	12.554
P20933	AGA	14.0897	14.2667	9.56107	12.6391
Q13591	SEMA5A	9.48765	14.2667	14.1221	12.6255
Q99538	LGMN	14.419	14.2556	9.69466	12.7897
Q14978	NOLC1	8.44465	14.2556	14.4656	12.3886
O00115	DNASE2	14.8399	14.2444	9.5229	12.8691
Q9Y2E5	MAN2B2	10.0823	14.2444	13.8073	12.7113
P61224	RAP1B	9.87191	14.2444	14.4084	12.8416
P20062	TCN2	13.4858	14.2333	10.1908	12.6367
Q9HBR0	SLC38A10	12.4428	14.2333	10.9924	12.5562
P62851	RPS25	13.2205	14.2222	10.9256	12.7894
P61086	UBE2K	13.7511	14.2222	10.2385	12.7373
Q9Y3I0	RTCB	10.3294	14.2222	10.2385	11.5967
P48740	MASP1	9.80787	14.2111	14.5515	12.8568
Q99536	VAT1	12.7081	14.2111	11.8416	12.9203
Q9NWM8	FKBP14	11.2443	14.2111	12.8912	12.7822
O00560	SDCBP	11.9854	14.1778	11.8893	12.6842
P43234	CTSO	12.3513	14.1778	11.9847	12.8379
Q12797	ASPH	10.8509	14.1778	13.7691	12.9326
P19883	FST	12.2049	14.1667	12.5954	12.989
Q6NW40	RGMB	12.1866	14.1667	10.7538	12.369
Q12841	FSTL1	11.8939	14.1444	12.834	12.9574
O75326	SEMA7A	11.5828	14.1444	12.9485	12.8919
P53396	ACLY	13.4309	14.1444	11.0782	12.8845
Q03405	PLAUR	13.2388	14.1444	10.916	12.7664
P60763	RAC3	10.9332	14.1444	10.9924	12.0233
P68871	HBB	9.54254	14.1333	10.9637	11.5465
P08476	INHBA	10.5306	14.1333	13.8836	12.8492
Q12931	TRAP1	13.3303	14.1333	10.1145	12.526
P62244	RPS15A	11.5737	14.1333	12.2805	12.6625
P62701	RPS4X	13.4035	14.1222	9.72328	12.4163
Q9BS26	ERP44	11.9854	14.1222	12.5286	12.8787
Q93063	EXT2	10.1464	14.1111	14.3511	12.8695
Q15848	ADIPOQ	8.65508	14.1111	16.021	12.9291
Q96SM3	CPXM1	15.0412	14.1	9.33206	12.8244
P09238	MMP10	9.16743	14.1	15.6679	12.9785
Q6UXI7	VIT	11.2534	14.1	13.1584	12.8373
P30740	SERPINB1	11.6377	14.0778	11.8893	12.5349
P08865	RPSA	12.269	14.0556	12.5095	12.9447
P67809	YBX1	12.4886	14.0111	11.9656	12.8218
P08294	SOD3	13.2022	13.9889	10.4866	12.5592
O00300	TNFRSF11B	9.14913	13.9889	14.1508	12.4296
Q12805	EFEMP1	14.6844	13.9778	9.89504	12.8524
Q6UXB8	PI16	15.7548	13.9778	8.81679	12.8498
P35625	TIMP3	9.66148	13.9667	15.0095	12.8792
P11766	ADH5	15.3614	13.9556	9.29389	12.8703
Q15075	EEA1	13.065	13.9556	11.4218	12.8141
P78324	SIRPA	15.2882	13.9556	9.15076	12.7982
P49247	RPIA	14.4282	13.9556	11.1355	13.1731
P07384	CAPN1	11.3998	13.9444	13.1679	12.8374
P06396	GSN	10.4026	13.9333	14.1126	12.8162
P00746	CFD	16.5599	13.9222	7.64313	12.7084
O43660	PLRG1	8.70082	13.9111	9.73282	10.7816
Q5VWG9	TAF3	9.18573	13.9111	12.7099	11.9356
P08567	PLEK	17.4931	13.9	7.23282	12.8753
O43556	SGCE	14.5563	13.8889	10.3244	12.9232
P39059	COL15A1	12.1317	13.8778	12.5191	12.8429
P84090	ERH	12.2598	13.8778	10.9733	12.3703
P50991	CCT4	10.7502	13.8667	12.7863	12.4677
P17900	GM2A	12.4886	13.8667	12.4332	12.9295
Q9UBP4	DKK3	11.5279	13.8556	13.3015	12.895
Q16181	SEPTIN7	10.7777	13.8111	13.9695	12.8528
Q6PK18	OGFOD3	14.6752	13.8	9.98092	12.8187
P17858	PFKL	12.7264	13.7889	11.1832	12.5662
P12268	IMPDH2	8.13358	13.7889	15.6489	12.5238
P48723	HSPA13	11.8847	13.7778	12.9198	12.8608
Q9BS40	LXN	13.8975	13.7778	9.32252	12.3326
P52566	ARHGDIB	11.8847	13.7778	13.0057	12.8894
P02462	COL4A1	14.785	13.7667	9.75191	12.7679
P11279	LAMP1	9.27722	13.7667	15.8683	12.9707
Q13630	TSTA3	16.7612	13.7667	8.8645	13.1308
P62310	LSM3	13.2571	13.7556	11.2882	12.7669
P37802	TAGLN2	10.9241	13.7444	13.5782	12.7489
P11717	IGF2R	14.6295	13.7444	9.56107	12.645
Q9NR99	MXRA5	11.5188	13.7333	12.9771	12.7431
O15031	PLXNB2	14.3184	13.7333	10.5821	12.8779
Q92466	DDB2	12.9094	13.7333	10.4676	12.3701
O75636	FCN3	11.9579	13.7222	12.9103	12.8635
A0A0B4J1V6	IGHV3-73	16.3129	13.7222	7.57634	12.5372
Q05682	CALD1	14.7575	13.7111	9.29389	12.5875
Q9NNW7	TXNRD2	12.9735	13.6889	11.374	12.6788
Q14192	FHL2	11.1345	13.6889	12.9485	12.5906
Q12907	LMAN2	14.0348	13.6778	10.8969	12.8698
P78536	ADAM17	12.946	13.6667	11.9752	12.8626
Q9NVA2	SEPTIN11	9.35041	13.6556	12.2328	11.7463
P62269	RPS18	14.4099	13.6444	10.0191	12.6911
O15400	STX7	8.54529	13.6444	16.5649	12.9182
Q8IWE2	FAM114A1	13.5956	13.6333	10.5916	12.6068
Q9BRK3	MXRA8	15.032	13.6222	9.92366	12.8593
Q13492	PICALM	13.1382	13.6	11.6603	12.7995
Q969P0	IGSF8	14.2726	13.6	10.105	12.6592
P02794	FTH1	14.1446	13.5889	9.87595	12.5365
P00751	CFB	15.6633	13.5778	9.53244	12.9245
O14786	NRP1	13.559	13.5778	11.4027	12.8465
O75095	MEGF6	15.5718	13.5667	9.46565	12.868
P14324	FDPS	10.9058	13.5556	13.8836	12.7816
Q9UBR2	CTSZ	12.6349	13.5444	12.2137	12.7977
Q96HC4	PDLIM5	13.4767	13.5444	11.4027	12.8079
Q15262	PTPRK	12.7539	13.5333	10.3912	12.2261
Q9BRF8	CPPED1	12.1866	13.5333	12.8053	12.8418
O14936	CASK	11.0796	13.5222	8.28244	10.9614
P30530	AXL	16.441	13.5111	7.3187	12.4236
Q9UBG0	MRC2	12.2049	13.5	12.3187	12.6745
P11047	LAMC1	13.6139	13.4889	11.5553	12.886
P80303	NUCB2	13.1839	13.4889	12.0134	12.8954
Q9UBX1	CTSF	14.1995	13.4889	10.2576	12.6487
Q9BXP8	PAPPA2	19.4053	13.4889	5.80153	12.8986
O14579	COPE	12.022	13.4667	12.0706	12.5197
Q14112	NID2	17.7036	13.4556	7.47137	12.8768
P22692	IGFBP4	14.7941	13.4556	10.4103	12.8867
Q9BWD1	ACAT2	9.60659	13.4556	14.5134	12.5252
Q9NRN5	OLFML3	10.4941	13.4444	14.7615	12.9
P62249	RPS16	15.1327	13.4444	9.64695	12.7414
P26373	RPL13	10.5947	13.4333	13.187	12.405
O75063	FAM20B	13.1199	13.4333	11.3836	12.6456
P01034	CST3	11.9579	13.4222	13.3779	12.9193
P02786	TFRC	14.4739	13.4222	10.2004	12.6988
P55290	CDH13	10.8326	13.4	14.3511	12.8612
Q15019	SEPTIN2	12.3879	13.4	12.5573	12.7817
P51884	LUM	16.2306	13.3889	9.01718	12.8789
Q8N8Z6	DCBLD1	15.6908	13.3889	9.44656	12.8421
Q16394	EXT1	8.30741	13.3778	16.8702	12.8518
Q04637	EIF4G1	12.1317	13.3778	12.2328	12.5808
P62424	RPL7A	14.1446	13.3556	9.39885	12.2997
P24592	IGFBP6	16.5599	13.3444	7.89122	12.5985
Q12765	SCRN1	12.4977	13.3444	12.5	12.7807
P62899	RPL31	6.44099	13.3444	14.4847	11.4234
P54687	BCAT1	12.9369	13.3333	12.3569	12.8757
P30040	ERP29	13.3943	13.3111	11.7462	12.8172
P07305	H1-0	10.7594	13.3111	12.5668	12.2124
Q15366	PCBP2	9.9817	13.3	11.8702	11.7173
P17931	LGALS3	13.9341	13.2889	11.355	12.8593
P04792	HSPB1	12.5343	13.2889	12.395	12.7394
P62854	RPS26	14.7118	13.2889	10.0095	12.6701
P12110	COL6A2	9.15828	13.2778	16.1069	12.8476
P62266	RPS23	12.2415	13.2778	11.0401	12.1865
P98095	FBLN2	17.3651	13.2556	7.6145	12.745
P08133	ANXA6	8.75572	13.2556	16.2977	12.7697
Q7Z7M0	MEGF8	14.5288	13.2444	10.2958	12.6897
Q8WWX9	SELENOM	13.3943	13.2444	11.374	12.6709
P16278	GLB1	9.28637	13.2444	13.7595	12.0968
Q9BRL6	SRSF8	10.6038	13.2333	14.8187	12.8853
O75882	ATRN	13.1199	13.2111	11.5076	12.6129
P09417	QDPR	13.1016	13.2	11.6985	12.6667
P49747	COMP	16.4227	13.1889	8.71183	12.7745
P04264	KRT1	12.269	13.1778	10.0954	11.8474
P10643	C7	14.9314	13.1667	10.1431	12.7471
P10646	TFPI	10.5215	13.1667	14.1126	12.6003
O75822	EIF3J	12.9826	13.1667	11.9847	12.7113
Q92859	NEO1	15.7182	13.1444	8.91221	12.5916
P15880	RPS2	13.5224	13.1444	11.355	12.6739
Q86Y38	XYLT1	12.1409	13.1333	13.2824	12.8522
Q92520	FAM3C	15.5078	13.1333	9.76145	12.8009
O43399	TPD52L2	9.35956	13.1333	14.9427	12.4785
P15151	PVR	14.172	13.1333	11.021	12.7754
P02654	APOC1	7.79506	13.1333	17.8531	12.9271
Q99426	TBCB	8.91125	13.1333	16.5744	12.873
O60568	PLOD3	11.7932	13.1222	13.0725	12.6627
P34096	RNASE4	14.3641	13.1222	10.9828	12.8231
P13716	ALAD	11.3815	13.1222	9.99046	11.4981
Q9Y6L7	TLL2	16.2214	13.1	9.58015	12.9672
Q02543	RPL18A	15.1327	13.1	10.0095	12.7474
P17612	PRKACA	10.9241	13.1	14.1317	12.7186
Q9NRA1	PDGFC	8.72827	13.1	16.6317	12.82
Q15121	PEA15	10.677	13.0889	14.6183	12.7947
Q15008	PSMD6	13.4675	13.0778	10.0859	12.2104
Q8NCW5	NAXE	14.2269	13.0778	10.8969	12.7339
P28799	GRN	12.5801	13.0667	12.5286	12.7251
P62277	RPS13	12.5069	13.0667	9.59924	11.7243
P67936	TPM4	12.0769	13.0444	13.4351	12.8521
Q9Y3C6	PPIL1	13.8884	13.0333	11.4695	12.7971
P49588	AARS1	15.0778	13.0222	10.0668	12.7223
P25787	PSMA2	13.7054	13.0111	11.8416	12.8527
Q92820	GGH	12.8362	13.0111	12.5191	12.7888
P35749	MYH11	9.40531	13.0111	15.5821	12.6662
P28065	PSMB9	14.6661	13.0111	10.1908	12.6227
Q06481	APLP2	10.1281	13	14.895	12.6744
Q96JB6	LOXL4	13.4767	13	10.2863	12.2543
P07942	LAMB1	12.7996	12.9889	12.7004	12.8296
Q9UNM6	PSMD13	13.312	12.9889	12.1851	12.8287
P28070	PSMB4	15.0595	12.9778	9.98092	12.6727
O75462	CRLF1	17.6029	12.9778	7.83397	12.8049
P02458	COL2A1	16.0476	12.9667	9.12214	12.7121
O75093	SLIT1	17.054	12.9667	8.69275	12.9045
Q13740	ALCAM	14.0805	12.9667	11.1164	12.7212
O00468	AGRN	12.2141	12.9556	13.0439	12.7378
P42330	AKR1C3	14.7392	12.9556	8.95038	12.2151
Q9NRY6	PLSCR3	16.9625	12.9444	8.4542	12.787
P38646	HSPA9	12.7996	12.9333	12.605	12.7793
Q9NPH3	IL1RAP	10.7868	12.9111	14.1603	12.6194
Q8NBJ7	SUMF2	14.5563	12.9111	8.82634	12.0979
Q16610	ECM1	13.6231	12.8889	12.0802	12.864
Q14696	MESD	13.559	12.8889	11.7653	12.7377
Q12840	KIF5A	13.5499	12.8889	12.0515	12.8301
P04439	HLA-A	17.0174	12.8778	8.44466	12.7799
Q14444	CAPRIN1	12.6167	12.8778	12.958	12.8175
O00764	PDXK	9.78957	12.8778	11.8511	11.5062
Q71DI3	HIST2H3A	14.3275	12.8667	10.229	12.4744
Q9Y287	ITM2B	11.5645	12.8667	13.3492	12.5935
P25940	COL5A3	10.8966	12.8556	14.8569	12.8697
P20851	C4BPB	7.41995	12.8556	18.5878	12.9544
P26572	MGAT1	10.979	12.8556	14.0649	12.6331
Q01955	COL4A3	14.0165	12.8556	11.3359	12.736
Q96C19	EFHD2	11.9762	12.8444	12.3664	12.3957
P12109	COL6A1	13.1656	12.8333	12.5668	12.8552
P21333	FLNA	11.226	12.8333	14.4656	12.8417
Q96RW7	HMCN1	13.2205	12.8333	12.1565	12.7368
P69905	HBA1	10.1738	12.8333	11.1546	11.3872
Q14517	FAT1	11.8573	12.8333	12.9389	12.5432
Q14247	CTTN	13.0467	12.8333	12.3092	12.7297
Q02388	COL7A1	13.4035	12.8222	12.166	12.7972
Q6YHK3	CD109	12.5618	12.8222	13.1202	12.8347
P61769	B2M	14.8765	12.8222	10.5916	12.7634
P29144	TPP2	12.7447	12.8222	11.9466	12.5045
Q9NPF2	CHST11	9.55169	12.8222	12.1756	11.5165
P16104	H2AX	11.8939	12.8111	13.5305	12.7452
P61457	PCBD1	15.3522	12.8111	8.67366	12.279
Q9BYC5	FUT8	13.4584	12.8111	12.2328	12.8341
P13645	KRT10	7.66697	12.8	8.32061	9.59586
P12955	PEPD	13.9707	12.8	11.4599	12.7435
Q13263	TRIM28	13.7603	12.8	11.4218	12.6607
P07225	PROS1	12.8545	12.7889	12.7385	12.794
P04424	ASL	14.4922	12.7889	10.4866	12.5893
P08123	COL1A2	14.9771	12.7778	10.5916	12.7822
Q04837	SSBP1	15.215	12.7778	9.53244	12.5084
Q08380	LGALS3BP	16.4318	12.7556	9.27481	12.8207
P48681	NES	13.7237	12.7556	11.5649	12.6814
Q9C005	DPY30	11.9945	12.7556	12.5573	12.4358
O95861	BPNT1	13.6414	12.7444	11.7366	12.7075
Q07507	DPT	13.3669	12.7333	12.166	12.7554
P62316	SNRPD2	12.6624	12.7333	12.6813	12.6923
P62314	SNRPD1	13.5133	12.7333	11.8225	12.6897
P52565	ARHGDIA	14.5105	12.7333	11.1164	12.7868
P08195	SLC3A2	15.1601	12.7222	10.0763	12.6529
O43847	NRDC	11.3815	12.7222	13.1298	12.4112
Q03154	ACY1	12.6898	12.7222	11.0019	12.138
Q9UMY4	SNX12	13.1016	12.7222	11.708	12.5106
P55056	APOC4	18.0238	12.7222	7.71947	12.8218
P06753	TPM3	12.1958	12.7111	13.8645	12.9238
P09601	HMOX1	16.322	12.7111	9.03626	12.6898
Q96FQ6	S100A16	12.699	12.7111	12.9962	12.8021
P24534	EEF1B2	11.6194	12.7111	13.8168	12.7158
Q8IZ83	ALDH16A1	13.376	12.7111	11.0973	12.3948
O00273	DFFA	12.0128	12.7111	10.5725	11.7655
P26038	MSN	13.559	12.7	12.3092	12.8561
Q9HCB6	SPON1	14.419	12.7	11.2214	12.7801
P05362	ICAM1	15.2059	12.7	9.75191	12.5526
P35475	IDUA	13.8884	12.6889	11.6508	12.7427
Q07020	RPL18	10.677	12.6778	10.6202	11.325
P83731	RPL24	12.4886	12.6778	12.2615	12.4759
P02452	COL1A1	15.1784	12.6667	10.6202	12.8218
Q13564	NAE1	13.2571	12.6667	12.0038	12.6425
O14818	PSMA7	13.1382	12.6556	12.7195	12.8377
Q96D15	RCN3	14.1995	12.6556	11.5076	12.7875
P26447	S100A4	12.7905	12.6444	12.8626	12.7658
P27797	CALR	13.3211	12.6222	12.0992	12.6809
P40189	IL6ST	15.9927	12.6222	10.1527	12.9225
P04003	C4BPA	7.9323	12.6111	17.7767	12.7734
P43251	BTD	14.7392	12.6111	10.3626	12.571
P55058	PLTP	17.7219	12.6	8.21565	12.8458
Q04828	AKR1C1	12.7996	12.6	12.624	12.6746
Q9NY33	DPP3	14.0897	12.6	10.6489	12.4462
P04275	VWF	9.45105	12.6	15.7824	12.6112
P48307	TFPI2	8.4172	12.6	16.4027	12.4733
Q9P121	NTM	11.8573	12.5889	14.1412	12.8625
O94760	DDAH1	13.6048	12.5778	11.3073	12.4966
P62633	CNBP	13.1382	12.5778	11.6412	12.4524
Q9HAT2	SIAE	15.7182	12.5778	9.62786	12.6413
Q14697	GANAB	10.2196	12.5667	15.229	12.6718
P27816	MAP4	13.7877	12.5667	11.3645	12.573
Q9NZU5	LMCD1	12.882	12.5667	12.6718	12.7068
Q7LGC8	CHST3	16.5599	12.5667	8.91221	12.6796
Q13201	MMRN1	9.18573	12.5556	16.6794	12.8069
Q9H074	PAIP1	13.2479	12.5556	12.624	12.8092
P19320	VCAM1	16.8984	12.5556	8.44466	12.6329
Q00839	HNRNPU	14.9131	12.5444	10.4294	12.629
P37108	SRP14	12.2141	12.5444	13.3206	12.693
O75390	CS	7.84081	12.5333	17.7385	12.7042
P24821	TNC	14.8673	12.5222	10.8492	12.7463
Q07954	LRP1	14.5288	12.5222	11.374	12.8084
Q9Y315	DERA	10.1006	12.5222	12.4141	11.679
O00303	EIF3F	12.1043	12.5111	12.2233	12.2796
Q6FI13	HIST2H2AA3	14.7667	12.5111	7.19466	11.4908
Q08629	SPOCK1	12.6075	12.4889	13.1298	12.7421
P12956	XRCC6	14.9863	12.4889	10.563	12.6794
P62873	GNB1	14.4099	12.4889	11.584	12.8276
P49458	SRP9	13.5133	12.4889	11.6508	12.551
Q99471	PFDN5	12.1226	12.4778	13.626	12.7421
O43570	CA12	15.8829	12.4778	10.0286	12.7964
P07477	PRSS1	12.8637	12.4667	9.47519	11.6018
P23284	PPIB	13.9341	12.4556	12.2137	12.8678
Q13162	PRDX4	15.4529	12.4556	10.6393	12.8493
P62753	RPS6	14.7667	12.4556	10.2004	12.4742
P0C0L5	C4B	10.0457	12.4444	16.126	12.872
P30043	BLVRB	12.2964	12.4444	12.4523	12.3977
P35241	RDX	14.721	12.4333	11.0973	12.7505
O95865	DDAH2	15.6725	12.4333	10.2576	12.7878
P23381	WARS1	13.3211	12.4333	12.0515	12.602
Q15691	MAPRE1	11.8756	12.4333	13.9218	12.7436
P15311	EZR	15.8737	12.4222	8.90267	12.3995
P14210	HGF	15.9561	12.4222	9.27481	12.551
P11142	HSPA8	12.1958	12.4111	13.0344	12.5471
P61916	NPC2	15.0778	12.4111	11.0973	12.8621
O00754	MAN2B1	13.989	12.4111	11.5553	12.6518
P49257	LMAN1	14.9863	12.4111	8.96947	12.1223
P19022	CDH2	13.7145	12.4	12.2233	12.7793
Q68BL8	OLFML2B	16.9808	12.4	9.00763	12.7961
Q16643	DBN1	14.0348	12.3889	12.1469	12.8569
P49591	SARS1	15.8554	12.3889	9.44656	12.5636
P47755	CAPZA2	12.4703	12.3778	12.8244	12.5575
Q99439	CNN2	13.2022	12.3778	12.9485	12.8428
Q9UJ70	NAGK	4.08051	12.3778	12.9771	9.8118
P02649	APOE	11.9945	12.3667	14.2462	12.8691
Q5KU26	COLEC12	12.4703	12.3667	13.416	12.751
P55145	MANF	11.9579	12.3667	13.1298	12.4848
P27824	CANX	11.1619	12.3667	13.8454	12.458
Q16363	LAMA4	13.4035	12.3556	12.605	12.788
O00584	RNASET2	15.5078	12.3556	10.5153	12.7929
P19367	HK1	11.0339	12.3444	14.7042	12.6942
P48643	CCT5	11.1711	12.3444	12.8721	12.1292
Q9NZM1	MYOF	11.2626	12.3333	14.9332	12.843
Q8NC51	SERBP1	12.7539	12.3333	12.2328	12.44
Q16836	HADH	12.3605	12.3222	13.521	12.7346
O95302	FKBP9	13.9524	12.3111	11.9561	12.7399
Q9Y240	CLEC11A	11.2992	12.3	13.7023	12.4338
P78330	PSPH	13.4218	12.3	11.2405	12.3207
P51665	PSMD7	12.6258	12.3	11.2214	12.0491
P30520	ADSS2	13.6962	12.2778	11.7748	12.5829
P18124	RPL7	14.968	12.2778	10.6584	12.6347
P08134	RHOC	12.2873	12.2556	13.7405	12.7611
P17661	DES	10.0823	12.2333	16.479	12.9316
P41222	PTGDS	20.2379	12.2333	5.4771	12.6494
Q15942	ZYX	9.75297	12.2333	15.6679	12.5514
P55735	SEC13	13.1016	12.2333	12.9008	12.7452
Q9Y4L1	HYOU1	13.9158	12.2222	12.2519	12.7967
Q13643	FHL3	13.4309	12.2111	12.0515	12.5645
Q68BL7	OLFML2A	9.15828	12.2	16.6317	12.6633
P41252	IARS1	12.8179	12.1889	11.6794	12.2287
P08254	MMP3	5.2333	12.1778	21.2977	12.9029
O94985	CLSTN1	14.5654	12.1778	11.6317	12.7916
P0DP23	CALM1	15.3248	12.1778	10.7634	12.7553
Q14195	DPYSL3	14.6569	12.1778	11.5935	12.8094
P46926	GNPDA1	13.2022	12.1667	12.4523	12.6071
P09972	ALDOC	13.6139	12.1556	12.4141	12.7279
O75347	TBCA	13.193	12.1556	12.8435	12.7307
P35613	BSG	9.35041	12.1556	17.1565	12.8875
P52815	MRPL12	11.6102	12.1556	14.4084	12.7247
P46108	CRK	15.3888	12.1556	10.7824	12.7756
P21583	KITLG	10.0732	12.1556	16.2595	12.8294
Q92896	GLG1	12.6898	12.1556	13.416	12.7538
P10253	GAA	10.064	12.1444	15.8302	12.6795
Q9BR76	CORO1B	12.6441	12.1444	12.9198	12.5695
P00740	F9	11.3266	12.1444	14.1412	12.5374
Q9UL46	PSME2	15.2242	12.1333	10.9447	12.7674
P31948	STIP1	11.2717	12.1333	14.4561	12.6204
Q99873	PRMT1	13.5956	12.1333	11.8225	12.5172
P17050	NAGA	14.1995	12.1333	12.0706	12.8011
P01130	LDLR	11.5005	12.1222	14.4179	12.6802
Q6IBS0	TWF2	14.0531	12.1222	12.1374	12.7709
P09382	LGALS1	12.452	12.1111	13.521	12.6947
P28066	PSMA5	14.6569	12.1	11.4695	12.7421
Q13332	PTPRS	16.6423	12.1	9.68511	12.8091
P30153	PPP2R1A	13.6871	12.0889	12.4332	12.7364
P60903	S100A10	15.3339	12.0889	10.7061	12.7096
P13929	ENO3	11.9488	12.0778	14.4466	12.8244
P31946	YWHAB	14.5929	12.0667	11.4981	12.7192
Q96S16	JMJD8	11.2168	12.0667	15.0382	12.7739
P12270	TPR	11.0704	12.0667	14.9141	12.6837
Q9UMX0	UBQLN1	13.8518	12.0667	11.8511	12.5899
Q8TCD5	NT5C	12.8637	12.0556	9.84733	11.5889
Q16555	DPYSL2	15.5901	12.0444	10.5534	12.7293
P16070	CD44	15.9012	12.0444	10.5821	12.8426
P98172	EFNB1	18.0146	12.0444	8.31107	12.7901
P60866	RPS20	12.9003	12.0444	13.3874	12.7774
P22061	PCMT1	14.3184	12.0333	10.6107	12.3208
Q9NWV8	BABAM1	14.3733	12.0333	11.1737	12.5268
Q16630	CPSF6	11.8756	12.0333	12.4618	12.1236
O60234	GMFG	12.15	12.0222	14.3989	12.857
P50453	SERPINB9	12.6258	12.0222	12.2328	12.2936
Q96QK1	VPS35	16.5233	12.0111	9.60878	12.7144
P31949	S100A11	13.1107	12.0111	13.292	12.8046
Q13813	SPTAN1	13.9707	12	12.1947	12.7218
Q99497	PARK7	13.6231	12	12.6527	12.7586
O43493	TGOLN2	16.871	11.9889	8.76908	12.543
Q9NTM9	CUTC	14.2909	11.9889	11.6412	12.6404
Q15198	PDGFRL	12.3879	11.9778	13.4542	12.6066
Q03252	LMNB2	11.0796	11.9778	15.5344	12.8639
P20700	LMNB1	13.1382	11.9778	13.0344	12.7168
Q92598	HSPH1	12.4428	11.9778	13.5687	12.6631
Q9BYZ2	LDHAL6B	9.03934	11.9778	16.8798	12.6323
O15230	LAMA5	16.3129	11.9667	9.38931	12.5563
P14314	PRKCSH	13.9433	11.9667	12.3187	12.7429
P00533	EGFR	7.76761	11.9667	18.8836	12.8726
Q9Y617	PSAT1	18.1336	11.9556	8.13931	12.7428
Q13765	NACA	12.3879	11.9556	13.5019	12.6151
Q13561	DCTN2	11.8115	11.9556	12.9485	12.2385
P13674	P4HA1	14.2269	11.9444	10.7824	12.3179
Q08209	PPP3CA	14.1995	11.9444	12.0611	12.735
O43747	AP1G1	8.98445	11.9444	14.3034	11.7441
P34932	HSPA4	13.8518	11.9333	12.3378	12.7076
P61158	ACTR3	13.806	11.9333	12.2615	12.6669
Q02790	FKBP4	11.2717	11.9333	13.1393	12.1148
P00338	LDHA	12.7996	11.9222	13.8168	12.8462
Q09666	AHNAK	12.086	11.9222	14.1412	12.7165
Q15365	PCBP1	10.8966	11.9222	14.9809	12.5999
O75914	PAK3	13.678	11.9222	12.7481	12.7828
P14868	DARS1	14.1995	11.9111	11.5458	12.5521
Q9UNW1	MINPP1	14.7392	11.9111	11.2214	12.6239
P23246	SFPQ	13.9799	11.9111	11.6508	12.5139
O43681	ASNA1	12.5709	11.9111	11.145	11.8757
O95394	PGM3	11.8573	11.9	13.1202	12.2925
P11413	G6PD	5.90119	11.8889	9.59924	9.12977
O15067	PFAS	11.9305	11.8778	14.4561	12.7548
P62888	RPL30	15.7091	11.8778	9.90458	12.4971
P09486	SPARC	16.9899	11.8667	9.38931	12.7486
P55786	NPEPPS	13.9158	11.8667	12.3187	12.7004
P28838	LAP3	17.2278	11.8667	9.35115	12.8152
Q9NYU2	UGGT1	11.7841	11.8667	14.6374	12.7627
Q7Z6Z7	HUWE1	14.4373	11.8667	11.0878	12.4639
P05997	COL5A2	16.1665	11.8444	10.0668	12.6926
P19021	PAM	12.8545	11.8444	12.7385	12.4792
P45974	USP5	16.4044	11.8333	9.65649	12.6314
P20962	PTMS	14.538	11.8333	11.7939	12.7217
Q9H008	LHPP	16.8984	11.8333	9.50382	12.7452
P53999	SUB1	10.6404	11.8333	15.7634	12.7457
P38919	EIF4A3	16.871	11.8222	9.56107	12.7514
Q96KP4	CNDP2	13.678	11.8	13.0344	12.8374
Q9UKK3	PARP4	11.3083	11.8	15.0382	12.7155
P07814	EPRS1	11.6102	11.8	13.2156	12.2086
P07237	P4HB	13.0741	11.7778	13.1202	12.6574
Q6UXH9	PAMR1	12.2141	11.7778	14.5038	12.8319
Q15393	SF3B3	12.452	11.7778	12.2615	12.1637
P62987	UBA52	13.193	11.7667	12.7863	12.582
P23528	CFL1	9.46935	11.7667	16.937	12.7243
Q9NQW7	XPNPEP1	14.2452	11.7667	12.2233	12.745
P15144	ANPEP	14.849	11.7556	11.6508	12.7518
P61160	ACTR2	13.2662	11.7556	13.3302	12.784
Q6FI81	CIAPIN1	11.226	11.7556	13.5019	12.1611
Q13308	PTK7	16.3861	11.7444	9.58969	12.5734
Q9Y625	GPC6	20.7502	11.7444	5.63931	12.7113
P05556	ITGB1	13.3852	11.7444	12.7099	12.6132
Q96AE4	FUBP1	12.0952	11.7444	14.1508	12.6635
O00391	QSOX1	16.871	11.7333	9.37023	12.6582
P07602	PSAP	14.8948	11.7333	11.9943	12.8741
Q9NX46	ADPRHL2	11.5554	11.7333	14.0935	12.4607
Q9BTM9	URM1	13.3394	11.7333	12.2042	12.4257
Q16774	GUK1	12.8362	11.7333	12.6431	12.4042
P28074	PSMB5	11.903	11.7222	14.9237	12.8496
P35221	CTNNA1	14.7301	11.7111	11.0782	12.5065
O60869	EDF1	12.6258	11.7	13.7786	12.7015
P43686	PSMC4	13.1565	11.7	13.2061	12.6875
Q8WUM4	PDCD6IP	12.7996	11.6889	13.6069	12.6985
Q13642	FHL1	14.849	11.6889	10.6584	12.3988
O60361	NME2P1	14.6569	11.6778	11.7271	12.6873
P40227	CCT6A	13.2022	11.6778	11.2214	12.0338
P11940	PABPC1	12.086	11.6778	14.1698	12.6445
P35998	PSMC2	17.6578	11.6778	8.8645	12.7334
Q99460	PSMD1	13.9524	11.6778	11.2691	12.2998
P14550	AKR1A1	14.849	11.6667	11.1832	12.5663
Q9NQC3	RTN4	16.7155	11.6667	10.1622	12.8481
Q9BXR6	CFHR5	14.3733	11.6556	11.355	12.4613
Q53H82	LACTB2	13.7328	11.6556	12.5763	12.6549
O15143	ARPC1B	13.0009	11.6444	13.3779	12.6744
P09496	CLTA	12.1134	11.6444	13.1966	12.3182
P30041	PRDX6	15.1693	11.6333	11.584	12.7955
O60888	CUTA	15.9378	11.6333	11.021	12.864
P35237	SERPINB6	15.4346	11.6222	11.0115	12.6894
Q15404	RSU1	11.7383	11.6222	14.7615	12.7073
P39023	RPL3	14.849	11.6222	11.4218	12.631
Q02742	GCNT1	15.8005	11.6222	10.4485	12.6237
P62280	RPS11	16.0384	11.6111	10.5153	12.7216
Q9UHY7	ENOPH1	15.2973	11.6111	11.0687	12.6591
P10599	TXN	14.5929	11.6	11.4408	12.5446
Q96MK3	FAM20A	13.8701	11.6	12.0802	12.5167
Q9BZZ5	API5	13.0558	11.6	13.3015	12.6524
Q9Y3A5	SBDS	12.1683	11.5889	14.5229	12.76
P23588	EIF4B	14.108	11.5889	11.9179	12.5383
P31150	GDI1	14.721	11.5778	11.6221	12.6403
Q9NS15	LTBP3	14.602	11.5778	11.584	12.5879
P62241	RPS8	15.5993	11.5667	10.2672	12.4777
P30050	RPL12	13.495	11.5556	12.9962	12.6822
Q14764	MVP	14.5929	11.5444	12.1469	12.7614
P62906	RPL10A	16.4684	11.5444	10.1813	12.7314
P16152	CBR1	15.1327	11.5444	10.9447	12.5406
Q9Y2B0	CNPY2	17.6029	11.5333	9.28435	12.8069
P36578	RPL4	14.4282	11.5333	10.916	12.2925
Q12904	AIMP1	13.3852	11.5333	12.7672	12.5619
O75340	PDCD6	11.3724	11.5333	15.3053	12.737
P25789	PSMA4	14.2543	11.5222	12.1756	12.6507
Q99627	COPS8	14.7941	11.5222	12.0038	12.7734
Q9UPN3	MACF1	13.9341	11.5222	11.0687	12.175
P12081	HARS1	13.2205	11.5111	13.3397	12.6904
Q9Y5S9	RBM8A	15.1784	11.5111	10.7443	12.4779
P13797	PLS3	13.9433	11.5	12.6622	12.7018
P49589	CARS1	15.6999	11.5	10.2672	12.489
P29692	EEF1D	11.0979	11.5	14.3893	12.3291
Q9H0W9	C11orf54	9.38701	11.5	8.52099	9.80267
P62917	RPL8	12.7905	11.5	12.5573	12.2826
Q92747	ARPC1A	13.4309	11.5	13.1202	12.6837
P07900	HSP90AA1	14.1537	11.4889	11.9847	12.5424
Q9UKY7	CDV3	16.2855	11.4889	10.5916	12.7886
P27487	DPP4	14.0165	11.4778	12.4523	12.6488
P55884	EIF3B	14.7575	11.4778	12.0897	12.775
P61204	ARF3	10.4117	11.4778	15.3626	12.4174
P58397	ADAMTS12	14.3184	11.4667	12.5477	12.7776
Q6NZI2	CAVIN1	12.2232	11.4667	14.5611	12.7503
Q13200	PSMD2	14.9039	11.4667	11.0973	12.4893
P55287	CDH11	13.4767	11.4556	13.5115	12.8146
P00742	F10	11.3724	11.4556	15.3149	12.7143
Q01459	CTBS	12.7539	11.4556	13.9504	12.7199
P23396	RPS3	14.5197	11.4444	11.479	12.481
P06454	PTMA	11.9671	11.4444	13.9218	12.4444
P20618	PSMB1	14.3092	11.4444	12.4714	12.7417
P54727	RAD23B	15.2242	11.4444	11.6603	12.7763
Q13867	BLMH	15.5078	11.4444	11.0973	12.6832
Q14203	DCTN1	14.3733	11.4444	12.2901	12.7026
Q9ULV4	CORO1C	10.2287	11.4333	16.5172	12.7264
Q01082	SPTBN1	14.3001	11.4222	12.4141	12.7121
O95881	TXNDC12	14.108	11.4222	12.8721	12.8008
P61077	UBE2D3	13.0467	11.4222	13.8836	12.7842
P62328	TMSB4X	12.1409	11.4222	14.8569	12.8067
P60709	ACTB	14.785	11.4111	11.8702	12.6888
P07093	SERPINE2	19.8262	11.4111	6.92748	12.7216
P00734	F2	16.5965	11.4111	10.2004	12.736
P04406	GAPDH	13.0558	11.4111	12.4427	12.3032
P09603	CSF1	18.4081	11.4111	8.35878	12.726
Q8TEA8	DTD1	11.5919	11.4111	15.5439	12.849
P09012	SNRPA	10.5215	11.4111	15.9351	12.6226
O43707	ACTN4	13.9433	11.4	12.6431	12.6621
O00299	CLIC1	13.2845	11.4	13.3206	12.6684
Q9NZN4	EHD2	13.0192	11.4	12.6431	12.3541
P21926	CD9	14.8856	11.4	11.9275	12.7377
Q8IXL6	FAM20C	17.2095	11.3889	9.62786	12.7421
Q6UX71	PLXDC2	18.9478	11.3889	4.67557	11.6708
P50914	RPL14	15.5535	11.3889	10.9256	12.6227
Q9H3K6	BOLA2	14.0531	11.3889	12.624	12.6887
O95479	H6PD	12.452	11.3778	13.9218	12.5838
P09874	PARP1	13.9067	11.3778	11.5935	12.2927
Q15436	SEC23A	11.1894	11.3667	15.0095	12.5219
Q53FA7	TP53I3	15.7091	11.3667	10.8111	12.6289
P30044	PRDX5	12.1409	11.3667	14.7328	12.7468
P84157	MXRA7	14.6569	11.3667	11.3073	12.4436
P63010	AP2B1	14.6203	11.3556	11.8893	12.6217
P62195	PSMC5	15.6176	11.3556	10.6393	12.5375
P12814	ACTN1	12.7722	11.3444	13.9408	12.6858
P13667	PDIA4	13.2205	11.3444	13.7309	12.7653
P59998	ARPC4	13.2479	11.3444	13.7214	12.7713
P28062	PSMB8	15.4712	11.3444	10.6966	12.5041
O15511	ARPC5	13.4767	11.3444	13.5401	12.7871
Q9P0L0	VAPA	14.2177	11.3222	11.6031	12.381
P48637	GSS	16.2031	11.3111	10.5821	12.6988
P49720	PSMB3	14.7667	11.3111	11.8607	12.6462
Q9UBQ0	VPS29	15.3705	11.3111	11.1164	12.5994
P50579	METAP2	10.3934	11.3111	13.4924	11.7323
P80723	BASP1	16.624	11.3	9.66603	12.53
P17096	HMGA1	15.462	11.3	11.3359	12.6993
Q9GZX9	TWSG1	15.9469	11.3	10.8492	12.6987
O75368	SH3BGRL	15.7823	11.3	10.9637	12.682
Q9NZN3	EHD3	9.43275	11.3	15.6202	12.1177
Q9GZP4	PITHD1	16.2306	11.3	10.2385	12.5897
O43583	DENR	11.903	11.3	14.876	12.693
Q96AY3	FKBP10	18.4446	11.2889	8.48282	12.7388
Q9H1E3	NUCKS1	12.8454	11.2889	14.0458	12.7267
Q13098	GPS1	14.9405	11.2889	9.80916	12.0129
P08670	VIM	10.7136	11.2778	16.3073	12.7662
O14498	ISLR	18.4172	11.2778	8.53053	12.7418
P29218	IMPA1	15.9561	11.2778	11.0305	12.7548
P46777	RPL5	13.9982	11.2667	11.6126	12.2925
P43243	MATR3	13.5865	11.2667	12.8435	12.5655
P27635	RPL10	11.8207	11.2556	12.2615	11.7792
P29373	CRABP2	11.7109	11.2444	15.3626	12.7726
Q07021	C1QBP	13.9524	11.2444	12.3664	12.5211
O60664	PLIN3	13.1747	11.2333	13.2156	12.5412
Q9Y490	TLN1	11.3266	11.2222	15.1336	12.5608
P40261	NNMT	13.7877	11.2222	12.9008	12.6369
P30101	PDIA3	15.4254	11.2111	11.6412	12.7593
P61758	VBP1	13.0741	11.2111	13.3492	12.5448
P06132	UROD	8.03294	11.2111	14.6756	11.3065
P49368	CCT3	14.3824	11.2	12.4905	12.691
Q14019	COTL1	18.344	11.2	8.82634	12.7901
Q96C90	PPP1R14B	13.4035	11.2	13.8263	12.8099
P05019	IGF1	17.8866	11.2	9.0458	12.7108
P06744	GPI	15.7182	11.1889	10.9351	12.6141
P33908	MAN1A1	13.989	11.1889	12.6908	12.6229
P53634	CTSC	10.6221	11.1889	15.334	12.3817
P22891	PROZ	10.796	11.1778	14.6947	12.2228
Q07960	ARHGAP1	13.0741	11.1778	13.9981	12.75
Q00610	CLTC	11.3998	11.1667	15.0763	12.5476
Q9NZ08	ERAP1	15.5901	11.1667	10.9828	12.5799
P33316	DUT	10.4849	11.1667	16.7748	12.8088
P61604	HSPE1	10.5124	11.1556	15.8874	12.5184
P61978	HNRNPK	13.4675	11.1556	12.624	12.4157
Q96PD2	DCBLD2	15.9012	11.1444	10.6489	12.5648
P55212	CASP6	7.3376	11.1444	19.313	12.5983
P07858	CTSB	12.9369	11.1333	14.2939	12.788
P00390	GSR	17.6853	11.1333	8.80725	12.542
P22102	GART	12.7905	11.1333	13.5782	12.5007
P17174	GOT1	15.7274	11.1	11.2118	12.6797
O75083	WDR1	12.3788	11.0889	14.666	12.7112
P09429	HMGB1	14.6844	11.0889	11.8798	12.551
P35609	ACTN2	13.1382	11.0778	13.645	12.6203
P05387	RPLP2	16.3586	11.0778	10.6107	12.6824
Q08257	CRYZ	14.0348	11.0667	11.7462	12.2825
P40925	MDH1	16.6697	11.0556	10.3053	12.6769
P06703	S100A6	14.7941	11.0444	11.8989	12.5791
P53004	BLVRA	13.0375	11.0444	13.7309	12.6043
P28072	PSMB6	14.1629	11.0333	13.2347	12.8103
O75339	CILP	18.2342	11.0333	8.89313	12.7202
Q8N8N7	PTGR2	16.7338	11.0333	8.28244	12.0165
Q13011	ECH1	13.4858	11.0222	13.0344	12.5141
Q9BT78	COPS4	13.4767	11.0222	11.6985	12.0658
P14625	HSP90B1	12.5892	11.0111	14.4943	12.6982
Q7Z7G0	ABI3BP	18.9113	11.0111	8.24427	12.7222
P00441	SOD1	17.8317	11.0111	9.06489	12.6359
Q01469	FABP5	12.5709	11.0111	14.6756	12.7525
P78417	GSTO1	11.839	11.0111	15.3912	12.7471
Q14315	FLNC	14.236	11	12.7195	12.6518
Q99832	CCT7	13.742	11	13.1107	12.6176
O75436	VPS26A	15.0869	11	11.6412	12.576
P49908	SELENOP	18.0695	11	9.39885	12.8228
Q9UBT2	UBA2	14.6569	11	12.3378	12.6649
Q9NXG2	THUMPD1	15.032	11	12.0611	12.6977
P05783	KRT18	16.9991	10.9889	5.91603	11.3013
O94979	SEC31A	12.3788	10.9889	14.8092	12.7256
P05231	IL6	19.3413	10.9889	6.58397	12.3047
Q14974	KPNB1	11.72	10.9667	15.4676	12.7181
P05388	RPLP0	16.0018	10.9667	10.8302	12.5995
P51659	HSD17B4	11.5645	10.9667	15.2099	12.5804
P11021	HSPA5	11.3541	10.9556	15.9637	12.7578
P35908	KRT2	11.2717	10.9556	9.59924	10.6088
P68104	EEF1A1	14.721	10.9556	10.8206	12.1657
P21781	FGF7	20.9332	10.9556	6.38359	12.7575
P13010	XRCC5	13.0101	10.9556	13.1584	12.3747
P15531	NME1	14.1812	10.9444	12.5286	12.5514
P09619	PDGFRB	17.9323	10.9444	8.82634	12.5677
O75509	TNFRSF21	16.1116	10.9444	10.9351	12.6637
Q15819	UBE2V2	14.8307	10.9444	12.5382	12.7711
P25788	PSMA3	14.3001	10.9333	13.0153	12.7496
Q9P2B2	PTGFRN	13.8518	10.9333	12.9008	12.562
O15145	ARPC3	11.6011	10.9333	15.6775	12.7373
Q92499	DDX1	10.7777	10.9333	15.7252	12.4787
P29401	TKT	17.2644	10.9111	9.82824	12.6679
P17987	TCP1	15.1784	10.9111	11.7176	12.6024
P46940	IQGAP1	12.6532	10.9	13.9981	12.5171
Q15631	TSN	14.5197	10.9	12.7767	12.7321
P38606	ATP6V1A	12.8637	10.8889	13.4351	12.3959
P68036	UBE2L3	14.1446	10.8889	12.7385	12.5907
O95373	IPO7	10.8875	10.8778	16.1832	12.6495
Q8TER0	SNED1	18.7557	10.8556	8.4542	12.6885
Q9BTT0	ANP32E	15.0137	10.8444	11.584	12.4807
P18206	VCL	13.4675	10.8333	13.7214	12.6741
P07195	LDHB	14.7301	10.8222	12.4046	12.6523
P17405	SMPD1	17.8866	10.8222	9.53244	12.7471
O43396	TXNL1	13.806	10.8	13.8359	12.814
P21266	GSTM3	13.9341	10.8	12.5286	12.4209
P36871	PGM1	11.0156	10.7889	16.5172	12.7739
P47756	CAPZB	12.0311	10.7889	15.2004	12.6735
P45877	PPIC	13.5041	10.7778	13.855	12.7123
Q12792	TWF1	14.6386	10.7667	10.7252	12.0435
Q9Y376	CAB39	13.6871	10.7667	13.2443	12.566
O14617	AP3D1	14.0073	10.7667	13.5687	12.7809
P35222	CTNNB1	11.5737	10.7667	12.5191	11.6198
P10809	HSPD1	16.2306	10.7556	10.4294	12.4718
P05386	RPLP1	14.355	10.7556	11.8702	12.3269
P11387	TOP1	15.1784	10.7556	11.1164	12.3501
P26640	VARS1	14.3641	10.7444	11.8893	12.3326
Q9P0K7	RAI14	13.6414	10.7444	12.2424	12.2094
P04075	ALDOA	14.108	10.7333	12.9103	12.5839
P06280	GLA	14.3824	10.7333	12.2996	12.4718
Q13907	IDI1	9.88106	10.7333	16.2595	12.2913
P61981	YWHAG	15.7182	10.7222	11.4599	12.6335
P60900	PSMA6	15.3522	10.7222	11.4313	12.5019
Q9Y696	CLIC4	14.7575	10.7222	12.8244	12.7681
Q6UVY6	MOXD1	11.1619	10.7222	14.8569	12.247
Q9Y224	RTRAF	13.6871	10.7222	13.2634	12.5576
Q13283	G3BP1	13.8518	10.7111	13.2729	12.6119
O14874	BCKDK	15.0412	10.7111	12.3378	12.6967
P62136	PPP1CA	10.3751	10.7	16.8893	12.6548
P16930	FAH	16.3678	10.6889	10.4485	12.5017
O95777	LSM8	16.9442	10.6889	10.6107	12.7479
P35527	KRT9	13.0375	10.6778	9.37023	11.0285
Q15185	PTGES3	9.85361	10.6778	16.9943	12.5086
P43487	RANBP1	12.5435	10.6778	14.8473	12.6895
Q16881	TXNRD1	15.5718	10.6667	11.6508	12.6298
P99999	CYCS	16.1391	10.6556	11.1546	12.6497
P61088	UBE2N	13.4767	10.6556	13.626	12.5861
P09960	LTA4H	17.0174	10.6444	10.3244	12.6621
Q9HB71	CACYBP	12.2415	10.6444	15.3053	12.7304
P06733	ENO1	11.8207	10.6222	15.5057	12.6495
Q9BXX0	EMILIN2	20.9515	10.6111	6.62214	12.7283
O94973	AP2A2	13.6414	10.6	13.645	12.6288
P36957	DLST	15.3065	10.5889	9.66603	11.8538
Q9GZT8	NIF3L1	13.6139	10.5778	13.416	12.5359
P63104	YWHAZ	14.6386	10.5667	12.9103	12.7052
P27695	APEX1	12.8728	10.5556	14.6279	12.6854
P25398	RPS12	16.2031	10.5556	11.0973	12.6187
Q8NGA1	OR1M1	10.7411	10.5556	15.5439	12.2802
P01033	TIMP1	12.1317	10.5444	15.5916	12.7559
P27708	CAD	12.699	10.5444	13.3111	12.1848
P02545	LMNA	14.1995	10.5333	13.4542	12.729
Q16851	UGP2	13.4309	10.5222	14.1126	12.6886
O00203	AP3B1	12.8545	10.5222	13.4256	12.2674
P13639	EEF2	14.419	10.5111	12.8149	12.5817
P14174	MIF	16.1574	10.5111	9.99046	12.2196
Q9Y3B8	REXO2	14.1171	10.5111	13.979	12.8691
Q04446	GBE1	12.333	10.5	15.1908	12.6746
Q86UP2	KTN1	15.032	10.5	12.2901	12.6074
P09936	UCHL1	15.4437	10.4889	11.8798	12.6041
Q14204	DYNC1H1	15.1601	10.4889	11.1641	12.271
P26639	TARS1	13.3943	10.4889	14.0458	12.643
P30046	DDT	14.602	10.4889	12.3473	12.4794
P10644	PRKAR1A	12.8728	10.4889	14.313	12.5582
P22392	NME2	14.9314	10.4778	12.9103	12.7732
Q9P2E9	RRBP1	14.785	10.4667	12.0706	12.4408
P49721	PSMB2	10.1647	10.4667	17.7767	12.8027
P35606	COPB2	12.333	10.4667	15.334	12.7112
Q00688	FKBP3	12.2324	10.4556	15.4008	12.6962
P17301	ITGA2	15.6999	10.4556	11.3645	12.5067
O75369	FLNB	14.2086	10.4444	13.2824	12.6452
Q9H488	POFUT1	15.0229	10.4444	11.584	12.3504
Q8NBS9	TXNDC5	15.2333	10.4333	12.605	12.7572
P21399	ACO1	14.2909	10.4333	12.4427	12.389
P21589	NT5E	14.2909	10.4111	13.1775	12.6265
P55060	CSE1L	14.5929	10.4	12.7958	12.5962
Q96HE7	ERO1A	6.70631	10.4	20.7729	12.6264
P10155	RO60	14.4007	10.3889	13.3206	12.7034
P19338	NCL	9.67978	10.3778	17.5573	12.5383
P62491	RAB11A	13.8701	10.3667	13.855	12.6972
P62258	YWHAE	15.6908	10.3556	12.166	12.7374
Q15084	PDIA6	15.6176	10.3556	11.9847	12.6526
Q16576	RBBP7	13.0009	10.3333	13.874	12.4028
Q15149	PLEC	13.678	10.3222	13.7309	12.577
Q9BXS5	AP1M1	13.989	10.3222	13.3302	12.5471
P41091	EIF2S3	15.7731	10.3222	10.8397	12.3117
Q14103	HNRNPD	11.6834	10.3222	14.5038	12.1698
P29966	MARCKS	13.1016	10.3111	14.8664	12.7597
Q6FHJ7	SFRP4	23.0375	10.3	4.77099	12.7028
O00410	IPO5	12.0586	10.3	15.124	12.4942
O00231	PSMD11	15.462	10.3	11.6126	12.4582
Q93009	USP7	11.0339	10.2778	10.1718	10.4945
Q15286	RAB35	11.7749	10.2778	14.9618	12.3382
P40121	CAPG	14.9314	10.2667	12.0038	12.4006
P50502	ST13	9.24977	10.2667	17.9485	12.4883
P31943	HNRNPH1	11.2717	10.2667	14.8664	12.1349
P37837	TALDO1	14.1354	10.2556	13.5687	12.6532
P32119	PRDX2	14.9039	10.2556	12.271	12.4768
Q9Y230	RUVBL2	15.764	10.2556	11.5744	12.5313
P48147	PREP	13.7328	10.2556	13.1775	12.3886
Q9BYT8	NLN	14.5014	10.2556	13.2156	12.6575
P31939	ATIC	14.0622	10.2556	13.1775	12.4984
P25705	ATP5F1A	16.688	10.2222	10.687	12.5324
P53621	COPA	12.8545	10.2111	15.1813	12.749
P41271	NBL1	15.3522	10.2111	12.6718	12.745
P0DMV8	HSPA1A	12.4794	10.2	14.9714	12.5503
P07437	TUBB	16.3769	10.2	10.1813	12.2527
P78371	CCT2	13.9616	10.2	13.8073	12.6563
Q9HC38	GLOD4	17.0448	10.1778	10.5057	12.5761
P14678	SNRPB	13.0833	10.1778	13.3492	12.2034
Q96JD6	AKR1E2	17.548	10.1778	10.4198	12.7152
P50395	GDI2	14.3367	10.1667	13.3969	12.6334
P07910	HNRNPC	14.6386	10.1667	12.6908	12.4987
Q9Y678	COPG1	14.8765	10.1667	12.5763	12.5398
Q5QNW6	HIST2H2BF	18.9844	10.1667	8.54008	12.5637
Q96FW1	OTUB1	15.0412	10.1667	13.0248	12.7442
P61970	NUTF2	16.0476	10.1556	11.5076	12.5703
P25205	MCM3	8.04209	10.1556	17.9676	12.0551
Q9GZM5	YIPF3	18.5361	10.1444	9.61832	12.7663
P52209	PGD	13.1839	10.1333	14.6279	12.6484
Q13509	TUBB3	16.688	10.1333	10.7061	12.5092
P98066	TNFAIP6	20.43	10.1222	7.65267	12.735
P14618	PKM	15.7823	10.1111	11.7748	12.5561
P05120	SERPINB2	14.355	10.1111	13.2443	12.5701
P23526	AHCY	15.5718	10.1	11.9561	12.5426
P04040	CAT	15.5993	10.0889	11.6698	12.4527
Q9UNZ2	NSFL1C	15.9927	10.0889	11.6126	12.5647
Q96C23	GALM	15.4986	10.0889	12.4427	12.6768
O95433	AHSA1	13.8701	10.0778	14.2557	12.7345
Q9Y266	NUDC	12.2415	10.0667	15.5725	12.6269
Q92734	TFG	13.5133	10.0667	14.7042	12.7614
Q06830	PRDX1	15.828	10.0556	11.8989	12.5941
P00492	HPRT1	12.3788	10.0556	15.8397	12.758
Q06323	PSME1	13.7786	10.0556	14.1412	12.6585
P09661	SNRPA1	11.2717	10.0556	14.1126	11.8133
P49321	NASP	13.0741	10.0444	14.5706	12.5631
O95336	PGLS	15.5627	10.0333	12.271	12.6223
Q9H299	SH3BGRL3	16.1299	10.0333	11.7271	12.6301
O75367	MACROH2A1	17.0814	10.0333	10.5916	12.5688
P63208	SKP1	15.9561	10.0333	12.1851	12.7248
P02461	COL3A1	19.4785	10.0222	8.31107	12.6039
P62495	ETF1	12.022	10.0222	14.208	12.0841
Q9HAV7	GRPEL1	15.3522	10.0222	10.8302	12.0682
P02776	PF4	8.26167	10.0111	19.1508	12.4745
P52888	THOP1	17.0357	10.0111	10.8206	12.6225
Q9UHV9	PFDN2	11.3815	10.0111	15.4389	12.2772
Q1KMD3	HNRNPUL2	12.9186	10.0111	14.3416	12.4238
Q02878	RPL6	16.1299	9.98889	10.5916	12.2368
Q14766	LTBP1	10.2653	9.97778	17.3187	12.5206
P07954	FH	15.6359	9.97778	11.4599	12.3579
P54578	USP14	15.9469	9.97778	11.9084	12.611
P09622	DLD	15.8829	9.96667	12.0802	12.6432
P17655	CAPN2	15.4529	9.96667	12.3187	12.5794
P32929	CTH	18.0146	9.96667	6.56489	11.5154
Q969H8	MYDGF	15.8188	9.95556	12.2137	12.6627
Q14980	NUMA1	16.9259	9.95556	10.6489	12.5101
Q9BQE3	TUBA1C	16.2031	9.94444	11.25	12.4659
Q15257	PTPA	16.0933	9.94444	10.8874	12.3084
P63244	RACK1	15.0961	9.92222	12.6813	12.5665
P16403	H1-2	14.9131	9.91111	11.2691	12.0311
Q99584	S100A13	14.8399	9.91111	13.5782	12.7764
O60506	SYNCRIP	12.3422	9.91111	15.6202	12.6245
P20810	CAST	19.5242	9.91111	8.71183	12.7157
P50990	CCT8	15.6084	9.86667	12.5095	12.6615
P02765	AHSG	19.4053	9.85556	8.54962	12.6035
Q16658	FSCN1	13.7969	9.84444	13.7023	12.4479
P63241	EIF5A	10.613	9.84444	17.2805	12.5793
Q58FF6	HSP90AB4P	13.4767	9.84444	14.4561	12.5924
Q6UVK1	CSPG4	11.4364	9.84444	14.9332	12.0714
P55072	VCP	16.441	9.82222	11.7748	12.6793
Q12884	FAP	15.4071	9.81111	12.7004	12.6395
Q9H0R4	HDHD2	16.7063	9.81111	11.25	12.5891
P01137	TGFB1	15.2608	9.8	12.9198	12.6602
P61626	LYZ	18.4538	9.8	9.03626	12.43
Q07065	CKAP4	9.94511	9.78889	18.2061	12.6467
Q14152	EIF3A	12.1866	9.77778	15.2004	12.3883
P62913	RPL11	14.5288	9.76667	12.1565	12.1507
P51858	HDGF	15.8371	9.75556	12.0515	12.5481
Q9NR12	PDLIM7	4.41903	9.73333	23.874	12.6755
Q07666	KHDRBS1	12.6807	9.72222	14.9332	12.4454
Q04760	GLO1	16.3038	9.71111	11.7462	12.587
P35579	MYH9	10.1555	9.7	17.8721	12.5759
Q14393	GAS6	18.5453	9.68889	9.49427	12.5762
P68363	TUBA1B	17.1455	9.67778	10.7729	12.532
P38159	RBMX	16.0476	9.66667	11.8416	12.5186
Q16531	DDB1	14.7575	9.63333	13.3015	12.5641
P09104	ENO2	7.4108	9.63333	12.271	9.77171
P50452	SERPINB8	13.3577	9.63333	14.0458	12.3456
P60842	EIF4A1	16.2123	9.62222	11.4599	12.4315
P30085	CMPK1	12.5435	9.61111	15.9351	12.6966
Q9BRA2	TXNDC17	15.3248	9.6	13.1393	12.688
P68402	PAFAH1B2	15.7731	9.6	11.6985	12.3572
P13521	SCG2	13.8701	9.6	13.626	12.3653
P25786	PSMA1	15.9195	9.58889	12.7099	12.7394
P42765	ACAA2	18.6734	9.58889	9.62786	12.63
O43684	BUB3	13.0192	9.58889	14.4275	12.3452
O95782	AP2A1	17.4108	9.57778	10.6298	12.5394
Q32MK0	MYLK3	12.3239	9.56667	15.9447	12.6117
Q96TA1	NIBAN2	14.6203	9.55556	13.6546	12.6101
O00479	HMGN4	19.4053	9.55556	8.70229	12.5544
P07737	PFN1	15.0229	9.54444	13.4733	12.6802
P54819	AK2	17.6395	9.54444	10.4676	12.5505
P16870	CPE	10.0732	9.52222	18.4637	12.6864
Q92688	ANP32B	15.7365	9.5	12.6527	12.6297
P13798	APEH	16.3495	9.5	11.3645	12.4047
P13500	CCL2	18.8747	9.5	9.6374	12.6707
Q13618	CUL3	9.9817	9.5	14.6183	11.3667
P62937	PPIA	14.6386	9.47778	13.645	12.5871
P15121	AKR1B1	14.3367	9.47778	14.0744	12.6296
Q96FJ2	DYNLL2	15.3705	9.47778	12.9771	12.6085
A1L4H1	SSC5D	15.7548	9.46667	12.5954	12.6056
Q9NTK5	OLA1	14.0256	9.45556	13.0057	12.1623
P60174	TPI1	18.6093	9.43333	9.85687	12.6332
Q9GZP0	PDGFD	15.8097	9.43333	12.624	12.6224
P18669	PGAM1	15.279	9.42222	13.0057	12.569
P07355	ANXA2	19.5883	9.42222	8.89313	12.6345
P63313	TMSB10	14.0073	9.42222	14.0458	12.4918
Q9Y5H2	PCDHGA11	12.9552	9.42222	14.6279	12.3351
P30048	PRDX3	15.8371	9.41111	12.8435	12.6973
O00232	PSMD12	17.9231	9.4	9.10305	12.1421
Q7L7L0	HIST3H2A	20.3843	9.38889	7.01336	12.2622
Q9BWS9	CHID1	13.3669	9.37778	15.5153	12.7533
P68133	ACTA1	17.7036	9.34444	10.8779	12.642
P60660	MYL6	11.107	9.33333	17.624	12.6881
Q8TDW7	FAT3	18.5544	9.33333	8.42557	12.1044
Q86YQ8	CPNE8	10.7045	9.33333	17.7004	12.5794
Q13185	CBX3	13.7694	9.32222	14.7233	12.605
Q92954	PRG4	21.4364	9.31111	6.70802	12.4852
Q08623	PUDP	17.0082	9.31111	10.3435	12.221
P22314	UBA1	14.721	9.3	13.626	12.549
P62318	SNRPD3	14.0439	9.3	14.9905	12.7781
Q96G03	PGM2	14.8033	9.28889	12.7195	12.2705
P04156	PRNP	19.817	9.28889	8.73092	12.6123
Q8WWA0	ITLN1	21.3083	9.27778	7.0229	12.5363
P07108	DBI	17.5938	9.26667	11.2309	12.6971
P00491	PNP	19.1674	9.24444	9.28435	12.5654
O75874	IDH1	13.065	9.22222	15.0477	12.445
Q9Y5Z4	HEBP2	18.4446	9.22222	10.334	12.6669
P05156	CFI	21.903	9.21111	6.74618	12.6201
P17813	ENG	19.8628	9.21111	8.74046	12.6048
Q9H4A4	RNPEP	16.5965	9.2	11.8702	12.5556
P49354	FNTA	11.0156	9.2	16.8702	12.3619
B5ME19	EIF3CL	10.3751	9.17778	18.4637	12.6722
Q9NZL9	MAT2B	16.3586	9.17778	12.4618	12.6661
P40926	MDH2	16.0476	9.15556	12.605	12.6027
P00558	PGK1	13.6414	9.14444	14.9427	12.5762
Q9H853	TUBA4B	17.3651	9.14444	10.9542	12.4879
P49788	RARRES1	23.3303	9.12222	4.98092	12.4778
P39687	ANP32A	16.1848	9.12222	12.2805	12.5292
P27348	YWHAQ	15.6633	9.11111	13.187	12.6538
Q8TDQ7	GNPDA2	13.8609	9.11111	14.9714	12.6478
Q13219	PAPPA	20.5764	9.08889	7.77672	12.4807
Q7Z3B1	NEGR1	21.9945	9.08889	6.71756	12.6003
P49327	FASN	14.2726	9.06667	14.2176	12.519
P13693	TPT1	13.5682	9.06667	15.0573	12.564
Q9NRX4	PHPT1	15.3705	9.05556	13.2061	12.5441
P26368	U2AF2	14.2269	9.05556	14.1031	12.4618
P08238	HSP90AB1	15.1601	9.04444	13.0821	12.4289
O00148	DDX39A	15.3339	9.04444	13.3397	12.5727
P17980	PSMC3	15.6725	9.04444	11.9561	12.2243
P62191	PSMC1	14.0439	9.04444	13.3111	12.1331
P18510	IL1RN	18.1702	9.03333	10.8492	12.6842
Q9Y265	RUVBL1	16.0842	9	10.8779	11.9873
P30086	PEBP1	18.2159	8.98889	10.916	12.7069
P05114	HMGN1	17.2736	8.98889	11.4218	12.5614
P09211	GSTP1	16.2946	8.95556	12.5477	12.5993
P62333	PSMC6	17.1363	8.95556	11.1069	12.3996
Q86VP6	CAND1	14.4007	8.94444	14.4179	12.5877
Q9H9S4	CAB39L	14.9405	8.94444	14.3321	12.739
P13489	RNH1	18.6002	8.93333	10.2099	12.5811
Q8N114	SHISA5	19.8994	8.9	9.29389	12.6978
Q9H4M9	EHD1	15.8829	8.88889	12.6622	12.478
P21246	PTN	17.4382	8.88889	10.9924	12.4398
P30405	PPIF	17.3651	8.86667	11.6698	12.6339
P12821	ACE	23.3394	8.84444	5.61069	12.5982
P02743	APCS	24.172	8.81111	4.94275	12.642
P00505	GOT2	17.5023	8.81111	11.4218	12.5784
P43490	NAMPT	17.0448	8.8	11.813	12.5526
P10412	H1-4	10.5398	8.76667	10.0382	9.78154
P22676	CALB2	18.8015	8.75556	10.1622	12.5731
P06748	NPM1	13.6322	8.73333	14.9905	12.452
Q96CX2	KCTD12	6.86185	8.72222	22.3473	12.6438
Q9NWV4	CZIB	16.3403	8.71111	12.8053	12.6189
Q12905	ILF2	15.8829	8.7	12.8721	12.485
P48444	ARCN1	14.1537	8.7	14.7805	12.5447
P13987	CD59	17.914	8.7	11.2118	12.6086
O43592	XPOT	20.8966	8.67778	8.92176	12.832
P08758	ANXA5	14.0714	8.66667	14.7328	12.4903
P52434	POLR2H	15.828	8.65556	13.6927	12.7254
Q9P258	RCC2	15.8463	8.64444	13.2443	12.5783
O15212	PFDN6	10.7045	8.62222	17.9389	12.4219
Q15046	KARS1	10.9058	8.61111	17.7481	12.4217
P31153	MAT2A	16.2946	8.58889	12.8626	12.582
P80162	CXCL6	19.5517	8.55556	9.69466	12.6006
P26641	EEF1G	14.6661	8.54444	13.9408	12.3838
P04083	ANXA1	20.7777	8.5	7.96756	12.4151
O75506	HSBP1	11.5645	8.48889	17.9008	12.6514
P22234	PAICS	13.742	8.48889	15.3817	12.5375
Q9HCN8	SDF2L1	16.4593	8.48889	11.9466	12.2982
P03951	F11	6.00183	8.46667	22.9485	12.4723
P41250	GARS1	20.5306	8.46667	8.61641	12.5379
P05455	SSB	10.7319	8.42222	17.9294	12.3612
Q99729	HNRNPAB	13.1565	8.41111	15.124	12.2305
Q13228	SELENBP1	20.0823	8.37778	8.89313	12.4511
P52823	STC1	16.1665	8.35556	12.5668	12.363
P61960	UFM1	12.4337	8.33333	17.2042	12.6571
P22626	HNRNPA2B1	16.441	8.32222	12.8626	12.5419
P28482	MAPK1	13.742	8.3	15.8779	12.64
P14780	MMP9	18.2617	8.28889	11.126	12.5588
P16234	PDGFRA	22.7813	8.24444	6.58397	12.5366
Q6EEV6	SUMO4	17.9597	8.23333	11.9561	12.7164
P03956	MMP1	5.04117	8.2	24.5229	12.588
P00568	AK1	13.925	8.16667	14.2176	12.1031
P53618	COPB1	18.8015	8.15556	10	12.319
Q9H3P7	ACBD3	14.6661	8.14444	15.1718	12.6608
O43865	AHCYL1	18.3349	8.06667	11.0496	12.4837
P05204	HMGN2	23.0375	8.06667	6.60305	12.5691
O95897	OLFM2	9.01189	8.05556	20.4389	12.5021
Q12906	ILF3	16.8344	8.02222	12.6336	12.4967
P10909	CLU	24.3275	7.94444	5.2958	12.5226
P09341	CXCL1	14.602	7.93333	14.7233	12.4195
P06576	ATP5F1B	17.5938	7.86667	11.6126	12.3577
P10321	HLA-C	9.4602	7.86667	20.7729	12.6999
Q99436	PSMB7	18.0695	7.82222	12.2137	12.7018
Q66K79	CPZ	24.1537	7.74444	5.20992	12.3694
Q9UNN8	PROCR	23.8518	7.73333	6.14504	12.5767
P09651	HNRNPA1	14.1263	7.72222	15.6775	12.5087
P24844	MYL9	9.23147	7.72222	20.9828	12.6455
Q96IU4	ABHD14B	16.3495	7.7	13.5592	12.5362
P36551	CPOX	19.0485	7.7	10.7443	12.4976
Q9UBE0	SAE1	14.8124	7.62222	14.1889	12.2079
Q9UMS4	PRPF19	17.3559	7.57778	12.3569	12.4302
Q9UQ80	PA2G4	7.3742	7.54444	22.1565	12.3584
P18065	IGFBP2	15.3156	7.54444	9.76145	10.8738
Q8WVY7	UBLCP1	16.9625	7.52222	12.5668	12.3505
Q16270	IGFBP7	23.7145	7.51111	6.15458	12.4601
P62805	H4C1	22.2141	7.47778	7.69084	12.4609
P02795	MT2A	9.82617	7.41111	20.4103	12.5492
P04080	CSTB	15.9286	7.37778	14.5611	12.6225
Q9ULA0	DNPEP	20.613	7.26667	9.5229	12.4675
Q96SI9	STRBP	17.0814	7.07778	12.7385	12.2993
P04179	SOD2	22.6167	6.71111	8.0916	12.4731
P05787	KRT8	24.7118	6.7	4.58969	12.0005
Q96CW1	AP2M1	19.7347	6.54444	10.7538	12.3443
P68431	H3C1	24.1171	6.53333	6.53626	12.3956
P36222	CHI3L1	26.7978	6.23333	4.01718	12.3494
Q13231	CHIT1	24.0073	6.2	5.33397	11.8471
P16401	H1-5	18.5178	5.45556	13.0916	12.355
