# Supplementary material for: A novel therapeutic approach for endometriosis using adipose-derived stem cell-derived conditioned medium- A new hope for endometriotic patients in improving fertility
Source: Front Endocrinol (Lausanne). 2023 May 24;14:1158527. doi: 10.3389/fendo.2023.1158527 (PMC10244723; doi:10.3389/fendo.2023.1158527)
Supplement: Supplementary file 2 [file Table_2.xlsx]

## Sheet: Sheet0
© 2000-2023 QIAGEN. All rights reserved.
Ingenuity Canonical Pathways	-log(p-value)	Molecules
Acute Phase Response Signaling	34.5	A2M,AGT,AHSG,ALB,AMBP,APCS,APOA1,APOA2,APOH,C1QA,C1QB,C1QC,C1R,C1S,C2,C3,C4A/C4B,C4BPA,C4BPB,C5,C9,CFB,CP,CRABP2,F2,FGA,FGB,FGG,FN1,FTL,HMOX1,HNRNPK,HP,HPX,HRG,IL1RAP,IL1RN,IL6,IL6ST,ITIH2,ITIH3,ITIH4,KLKB1,MAPK1,MBL2,NOLC1,ORM1,ORM2,PLG,RAP1B,RBP4,SAA4,SERPINA1,SERPINA3,SERPIND1,SERPINE1,SERPINF1,SERPINF2,SERPING1,SOD2,TF,TNFRSF11B,TTR,VWF
LXR/RXR Activation	31	A1BG,AGT,AHSG,ALB,AMBP,APOA1,APOA2,APOA4,APOB,APOC1,APOC3,APOC4,APOD,APOE,APOH,APOL1,APOM,C3,C4A/C4B,C9,CCL2,CLU,FASN,FGA,GC,HADH,HPR,HPX,IL1RAP,IL1RN,IL6,ITIH4,KNG1,LDLR,LPA,LY96,LYZ,MMP9,ORM1,ORM2,PLTP,PON1,RBP4,SAA4,SERPINA1,SERPINF1,SERPINF2,TF,TNFRSF11B,TTR,VTN
BAG2 Signaling Pathway	27.9	ANXA2,CTSB,HSP90AA1,HSPA1A/HSPA1B,HSPA4,HSPA5,HSPA8,HSPA9,MAPK1,PSMA1,PSMA2,PSMA3,PSMA4,PSMA5,PSMA6,PSMA7,PSMB1,PSMB2,PSMB3,PSMB4,PSMB5,PSMB6,PSMB7,PSMB8,PSMB9,PSMC1,PSMC2,PSMC3,PSMC4,PSMC5,PSMC6,PSMD1,PSMD11,PSMD12,PSMD13,PSMD2,PSMD6,PSMD7,PSME1,PSME2
FAT10 Signaling Pathway	25.2	PSMA1,PSMA2,PSMA3,PSMA4,PSMA5,PSMA6,PSMA7,PSMB1,PSMB2,PSMB3,PSMB4,PSMB5,PSMB6,PSMB7,PSMB8,PSMB9,PSMC1,PSMC2,PSMC3,PSMC4,PSMC5,PSMC6,PSMD1,PSMD11,PSMD12,PSMD13,PSMD2,PSMD6,PSMD7,PSME1,PSME2,UBA1
Clathrin-mediated Endocytosis Signaling	24.8	ACTA1,ACTB,ACTR2,ACTR3,ALB,AP1G1,AP1M1,AP2A1,AP2A2,AP2B1,AP2M1,AP3B1,AP3D1,APOA1,APOA2,APOA4,APOB,APOC1,APOC3,APOC4,APOD,APOE,APOL1,APOM,ARPC1A,ARPC1B,ARPC2,ARPC3,ARPC4,ARPC5,CLTA,CLTC,CLU,CTTN,F2,FGF7,HSPA8,IGF1,ITGA5,ITGB1,LDLR,LPA,LYZ,ORM1,ORM2,PDGFC,PDGFD,PICALM,PON1,PPP3CA,RAB11A,RBP4,SAA4,SERPINA1,TF,TFRC,UBA52
EIF2 Signaling	24.4	ACTA1,ACTB,EIF2S2,EIF2S3,EIF3A,EIF3B,EIF3F,EIF3J,EIF4A1,EIF4A3,EIF4G1,HNRNPA1,HSPA5,MAPK1,PABPC1,PAIP1,PPP1CA,RAP1B,RPL10,RPL10A,RPL11,RPL12,RPL13,RPL14,RPL18,RPL18A,RPL19,RPL24,RPL3,RPL30,RPL31,RPL4,RPL5,RPL6,RPL7,RPL7A,RPL8,RPLP0,RPLP1,RPLP2,RPS11,RPS12,RPS13,RPS15A,RPS16,RPS18,RPS19,RPS2,RPS20,RPS23,RPS25,RPS26,RPS3,RPS4X,RPS6,RPS8,RPSA,UBA52,WARS1
Hepatic Fibrosis / Hepatic Stellate Cell Activation	23.8	A2M,AGT,CCL2,CCN2,COL11A1,COL12A1,COL15A1,COL16A1,COL18A1,COL1A1,COL1A2,COL2A1,COL3A1,COL4A1,COL4A2,COL4A3,COL5A1,COL5A2,COL5A3,COL6A1,COL6A2,COL6A3,COL7A1,CSF1,EGFR,FAS,FN1,HGF,ICAM1,IGF1,IGFBP3,IGFBP4,IGFBP5,IL1RAP,IL6,LAMA1,LY96,MMP1,MMP2,MMP9,MYH11,MYH9,MYL6,MYL9,PDGFC,PDGFD,PDGFRA,PDGFRB,SERPINE1,TGFB1,TIMP1,TIMP2,TNFRSF11B,VCAM1
Complement System	22.7	C1QA,C1QB,C1QBP,C1QC,C1R,C1S,C2,C3,C4A/C4B,C4BPA,C4BPB,C5,C7,C8B,C8G,C9,CD55,CD59,CFB,CFD,CFH,CFI,MASP1,MBL2,SERPING1
Protein Ubiquitination Pathway	21.4	B2M,HLA-A,HLA-C,HSP90AA1,HSP90AB1,HSP90B1,HSPA13,HSPA1A/HSPA1B,HSPA4,HSPA5,HSPA8,HSPA9,HSPB1,HSPD1,HSPE1,HSPH1,PSMA1,PSMA2,PSMA3,PSMA4,PSMA5,PSMA6,PSMA7,PSMB1,PSMB2,PSMB3,PSMB4,PSMB5,PSMB6,PSMB7,PSMB8,PSMB9,PSMC1,PSMC2,PSMC3,PSMC4,PSMC5,PSMC6,PSMD1,PSMD11,PSMD12,PSMD13,PSMD2,PSMD6,PSMD7,PSME1,PSME2,SKP1,THOP1,TRAP1,UBA1,UBA52,UBE2D3,UBE2K,UBE2L3,UBE2N,UBE2V2,UCHL1,USP14,USP5,USP7
Atherosclerosis Signaling	21.2	ALB,APOA1,APOA2,APOA4,APOB,APOC1,APOC3,APOC4,APOD,APOE,APOL1,APOM,CCL2,CLU,COL18A1,COL1A1,COL1A2,COL2A1,COL3A1,COL5A3,CSF1,CXCL12,GLG1,ICAM1,IL1RN,IL6,LPA,LYZ,MMP1,MMP3,MMP9,ORM1,ORM2,PDGFC,PDGFD,PON1,PRDX6,RBP4,SAA4,SERPINA1,TGFB1,VCAM1
Coagulation System	21	A2M,F10,F11,F12,F13A1,F13B,F2,F9,FGA,FGB,FGG,KLKB1,KNG1,PLAUR,PLG,PROS1,SERPINA1,SERPINC1,SERPIND1,SERPINE1,SERPINF2,TFPI,VWF
FXR/RXR Activation	20	A1BG,AGT,AHSG,ALB,AMBP,APOA1,APOA2,APOA4,APOB,APOC1,APOC3,APOC4,APOD,APOE,APOH,APOL1,APOM,C3,C4A/C4B,C9,CLU,FASN,FGA,GC,HPR,HPX,IL1RN,ITIH4,KNG1,ORM1,ORM2,PLTP,PON1,RBP4,SAA4,SERPINA1,SERPINF1,SERPINF2,TF,TTR,VTN
Inhibition of ARE-Mediated mRNA Degradation Pathway	17.7	MAPK1,PPP2R1A,PRKACA,PRKAR1A,PSMA1,PSMA2,PSMA3,PSMA4,PSMA5,PSMA6,PSMA7,PSMB1,PSMB2,PSMB3,PSMB4,PSMB5,PSMB6,PSMB7,PSMB8,PSMB9,PSMC1,PSMC2,PSMC3,PSMC4,PSMC5,PSMC6,PSMD1,PSMD11,PSMD12,PSMD13,PSMD2,PSMD6,PSMD7,PSME1,PSME2,PTPA,TNFRSF11B,YWHAB,YWHAE,YWHAG,YWHAQ,YWHAZ
Huntington's Disease Signaling	15.7	AP2A2,ATP5F1A,ATP5F1B,CAPN1,CAPN2,CAPNS1,CASP6,CLTA,CLTC,CTSD,CYCS,DCTN1,EGFR,GNB1,HSPA1A/HSPA1B,HSPA4,HSPA5,HSPA8,HSPA9,IGF1,MAPK1,POLR2H,PSMA1,PSMA2,PSMA3,PSMA4,PSMA5,PSMA6,PSMA7,PSMB1,PSMB2,PSMB3,PSMB4,PSMB5,PSMB6,PSMB7,PSMB8,PSMB9,PSMC1,PSMC2,PSMC3,PSMC4,PSMC5,PSMC6,PSMD1,PSMD11,PSMD12,PSMD13,PSMD2,PSMD6,PSMD7,PSME1,PSME2,UBA52
Pulmonary Fibrosis Idiopathic Signaling Pathway	15.1	ACTA1,ACTB,ADAM10,ADAMTS1,AXL,CCN2,CDH2,COL11A1,COL12A1,COL15A1,COL16A1,COL18A1,COL1A1,COL1A2,COL2A1,COL3A1,COL4A1,COL4A2,COL4A3,COL5A1,COL5A2,COL5A3,COL6A1,COL6A2,COL6A3,COL7A1,CTNNB1,CXCL12,EGFR,F2,FN1,IL6,IL6ST,ITGA2,ITGAV,ITGB1,MAPK1,MMP1,MMP10,MMP14,MMP2,MMP3,MMP9,NOTCH3,PDGFC,PDGFD,PDGFRA,PDGFRB,PLG,RAP1B,RBBP7,SERPINE1,TGFB1,TGFBR3,THBS1,VIM,WNT2
Remodeling of Epithelial Adherens Junctions	14.7	ACTA1,ACTB,ACTN1,ACTN2,ACTN4,ACTR2,ACTR3,ARPC1A,ARPC1B,ARPC2,ARPC3,ARPC4,ARPC5,CTNNA1,CTNNB1,HGF,IQGAP1,MAPRE1,NME1,TUBA1B,TUBA1C,TUBB,TUBB3,VCL,ZYX
Intrinsic Prothrombin Activation Pathway	14.3	COL18A1,COL1A1,COL1A2,COL2A1,COL3A1,COL5A3,F10,F11,F12,F13A1,F13B,F2,F9,FGA,FGB,FGG,KLKB1,KNG1,PROS1,SERPINC1
GP6 Signaling Pathway	13.6	ADAM10,CALM1 (includes others),COL11A1,COL12A1,COL15A1,COL16A1,COL18A1,COL1A1,COL1A2,COL2A1,COL3A1,COL4A1,COL4A2,COL4A3,COL5A1,COL5A2,COL5A3,COL6A1,COL6A2,COL6A3,COL7A1,FGA,FGB,FGG,LAMA1,LAMA2,LAMA4,LAMA5,LAMB1,LAMB2,LAMC1,RAP1B,TLN1
Actin Cytoskeleton Signaling	12.7	ACTA1,ACTB,ACTN1,ACTN2,ACTN4,ACTR2,ACTR3,ARPC1A,ARPC1B,ARPC2,ARPC3,ARPC4,ARPC5,CFL1,CRK,EZR,F2,FGF7,FLNA,FN1,GSN,IQGAP1,ITGA2,ITGA5,ITGAV,ITGB1,KNG1,MAPK1,MSN,MYH11,MYH9,MYL6,MYL9,MYLK,MYLK3,PAK3,PDGFC,PDGFD,PFN1,RAC3,RAP1B,RDX,TLN1,TMSB10/TMSB4X,VCL
Inhibition of Matrix Metalloproteases	12.6	A2M,ADAM10,ADAM12,ADAM17,HSPG2,LRP1,MMP1,MMP10,MMP14,MMP2,MMP3,MMP9,RECK,TFPI2,THBS2,TIMP1,TIMP2,TIMP3
Wound Healing Signaling Pathway	11.6	COL11A1,COL12A1,COL15A1,COL16A1,COL18A1,COL1A1,COL1A2,COL2A1,COL3A1,COL4A1,COL4A2,COL4A3,COL5A1,COL5A2,COL5A3,COL6A1,COL6A2,COL6A3,COL7A1,EGFR,F2,FGF7,FN1,IL1RAP,IL1RN,IL6,ITGB1,LAMA1,LAMA2,LAMA5,LAMB1,LAMC1,MAPK1,MMP1,MMP10,MMP9,PDGFC,PDGFD,PF4,RAP1B,TGFB1,TGFBR3,TNFRSF11B,VIM
CLEAR Signaling Pathway	11.4	ASAH1,ATP6AP1,ATP6V1A,CTSA,CTSB,CTSD,CTSF,EGFR,GAA,GBA1,GLA,GLB1,GNPTG,GNS,HEXA,HEXB,HGF,IFI30,IGF1,IGF2R,LAMP1,MAPK1,NAGLU,NAGPA,NEU1,PDGFRA,PDGFRB,PLBD2,PPP2R1A,PPP3CA,PSAP,PTPA,RAP1B,SCPEP1,SEC13,SGSH,TGFB1,TGFBR3,TNFRSF11B,TPP1,VPS26A,VPS35,YWHAB,YWHAE,YWHAG,YWHAQ,YWHAZ
Regulation of eIF4 and p70S6K Signaling	11.2	EIF2S2,EIF2S3,EIF3A,EIF3B,EIF3F,EIF3J,EIF4A1,EIF4A3,EIF4G1,ITGA2,ITGA5,ITGAV,ITGB1,MAPK1,PABPC1,PAIP1,PPP2R1A,PTPA,RAP1B,RPS11,RPS12,RPS13,RPS15A,RPS16,RPS18,RPS19,RPS2,RPS20,RPS23,RPS25,RPS26,RPS3,RPS4X,RPS6,RPS8,RPSA
Axonal Guidance Signaling	10.9	ACE,ACTR2,ACTR3,ADAM10,ADAM12,ADAM17,ADAM9,ADAMTS1,ADAMTS12,ADAMTS2,ARPC1A,ARPC1B,ARPC2,ARPC3,ARPC4,ARPC5,BMP1,CFL1,CRK,CXCL12,DPYSL2,EFNB1,EIF3F,GNB1,IGF1,ITGA2,ITGA5,ITGAV,ITGB1,MAPK1,MMP1,MMP10,MMP14,MMP2,MMP3,MMP9,MYL6,MYL9,NRP1,NRP2,PAK3,PAPPA,PAPPA2,PDGFC,PDGFD,PDIA3,PFN1,PLXNB2,PPP3CA,PRKACA,PRKAR1A,RAC3,RAP1B,RTN4,SDCBP,SEMA3C,SEMA5A,SEMA7A,SLIT1,SLIT2,SLIT3,TUBA1B,TUBA1C,TUBB,TUBB3,WNT2
Caveolar-mediated Endocytosis Signaling	10.5	ACTA1,ACTB,ALB,ARCN1,B2M,CAVIN1,CD55,COPA,COPB1,COPB2,COPE,COPG1,EGFR,FLNA,FLNB,FLNC,HLA-A,HLA-C,ITGA2,ITGA5,ITGAV,ITGB1
IL-12 Signaling and Production in Macrophages	10.3	ALB,APOA1,APOA2,APOA4,APOB,APOC1,APOC3,APOC4,APOD,APOE,APOL1,APOM,C3,CALM1 (includes others),CLU,COL18A1,COL1A1,COL1A2,COL2A1,COL3A1,COL5A3,IGHG2,IGHG3,IGHG4,IGHM,IGKC,IL6ST,JCHAIN,LPA,LYZ,MAPK1,ORM1,ORM2,PON1,RBP4,SAA4,SERPINA1,TGFB1,THBS1,XRCC5,XRCC6
Extrinsic Prothrombin Activation Pathway	9.79	F10,F12,F13A1,F13B,F2,FGA,FGB,FGG,PROS1,SERPINC1,TFPI
Integrin Signaling	9.42	ACTA1,ACTB,ACTN1,ACTN2,ACTN4,ACTR2,ACTR3,ARF3,ARPC1A,ARPC1B,ARPC2,ARPC3,ARPC4,ARPC5,CAPN1,CAPN2,CAPNS1,CRK,CTTN,GSN,ITGA2,ITGA5,ITGAV,ITGB1,MAPK1,MYL9,MYLK,MYLK3,PAK3,PFN1,RAC3,RAP1B,RHOC,TLN1,VCL,ZYX
Role Of Osteoclasts In Rheumatoid Arthritis Signaling Pathway	9.24	ADAM10,ADAM12,ADAM17,ADAM9,CALM1 (includes others),COL11A1,COL12A1,COL15A1,COL16A1,COL18A1,COL1A1,COL1A2,COL2A1,COL3A1,COL4A1,COL4A2,COL4A3,COL5A1,COL5A2,COL5A3,COL6A1,COL6A2,COL6A3,COL7A1,CSF1,CTNNA1,CTNNB1,CTSK,GSN,IL1RAP,ITGA5,MAPK1,MMP1,MMP10,MMP14,MMP2,MMP3,MMP9,PPP3CA,RAC3,RAP1B,RHOC,SFRP2,SFRP4,TNFRSF11B
Leukocyte Extravasation Signaling	9.06	ACTA1,ACTB,ACTN1,ACTN2,ACTN4,ARHGAP1,CD44,CRK,CTNNA1,CTNNB1,CTTN,CXCL12,EDIL3,EZR,ICAM1,ITGA2,ITGB1,MAPK1,MMP1,MMP10,MMP14,MMP2,MMP3,MMP9,MSN,MYL6,RAP1B,RDX,THY1,TIMP1,TIMP2,TIMP3,VCAM1,VCL
RHOA Signaling	8.87	ACTA1,ACTB,ACTR2,ACTR3,ARHGAP1,ARPC1A,ARPC1B,ARPC2,ARPC3,ARPC4,ARPC5,CFL1,EZR,IGF1,KTN1,MSN,MYL6,MYL9,MYLK,MYLK3,NRP2,PFN1,RDX,SEPTIN11,SEPTIN2,SEPTIN7
Coronavirus Pathogenesis Pathway	8.77	ACE,ADAM17,ADAM9,AGT,ATP6AP1,ATP6V1A,CCL2,CTSL,EEF1A1,IL6,KNG1,KPNB1,MAPK1,NPM1,PA2G4,RPS11,RPS12,RPS13,RPS15A,RPS16,RPS18,RPS19,RPS2,RPS20,RPS23,RPS25,RPS26,RPS3,RPS4X,RPS6,RPS8,RPSA,SERPINE1,TGFB1
Virus Entry via Endocytic Pathways	8.34	ACTA1,ACTB,AP1G1,AP1M1,AP2A1,AP2A2,AP2B1,AP2M1,AP3B1,AP3D1,B2M,CD55,CLTA,CLTC,FLNA,FLNB,FLNC,HLA-A,HLA-C,ITGA2,ITGA5,ITGB1,RAC3,RAP1B,TFRC
Coronavirus Replication Pathway	8.25	ACE,ARCN1,COPA,COPB1,COPB2,COPE,COPG1,CTSL,DDX1,HNRNPA1,TUBA1B,TUBA1C,TUBA4B,TUBB,TUBB3
Regulation of Actin-based Motility by Rho	8.19	ACTA1,ACTB,ACTR2,ACTR3,ARHGDIA,ARPC1A,ARPC1B,ARPC2,ARPC3,ARPC4,ARPC5,CFL1,GSN,ITGA2,ITGA5,ITGAV,ITGB1,MYL6,MYL9,MYLK,PAK3,PFN1,RAC3,RHOC
Phagosome Maturation	8.12	ATP6AP1,ATP6V1A,B2M,CALR,CANX,CTSA,CTSB,CTSC,CTSD,CTSF,CTSK,CTSL,CTSO,CTSZ,DYNC1H1,EEA1,HLA-A,HLA-C,LAMP1,PRDX1,PRDX2,PRDX5,PRDX6,RAC3,TUBA1B,TUBA1C,TUBA4B,TUBB,TUBB3
Neuroprotective Role of THOP1 in Alzheimer's Disease	8.11	ACE,AGT,APP,C1R,CFD,DPP4,F11,FAP,HLA-A,HLA-C,HTRA1,KNG1,MASP1,MME,MMP9,PLG,PREP,PRKACA,PRKAR1A,PRSS1,PRSS23,SERPINA3,THOP1,TPP1,YWHAE
Production of Nitric Oxide and Reactive Oxygen Species in Macrophages	8.01	ALB,APOA1,APOA2,APOA4,APOB,APOC1,APOC3,APOC4,APOD,APOE,APOL1,APOM,CAT,CLU,LPA,LYZ,MAPK1,ORM1,ORM2,PON1,PPP1CA,PPP1R14B,PPP2R1A,PTPA,RAC3,RAP1B,RBP4,RHOC,SAA4,SERPINA1,SIRPA,TNFRSF11B
mTOR Signaling	7.91	EIF3A,EIF3B,EIF3F,EIF3J,EIF4A1,EIF4A3,EIF4B,EIF4G1,FKBP1A,HMOX1,MAPK1,PDGFC,PPP2R1A,PTPA,RAC3,RAP1B,RHOC,RPS11,RPS12,RPS13,RPS15A,RPS16,RPS18,RPS19,RPS2,RPS20,RPS23,RPS25,RPS26,RPS3,RPS4X,RPS6,RPS8,RPSA
Epithelial Adherens Junction Signaling	7.82	ACTR2,ACTR3,ARPC1A,ARPC1B,ARPC2,ARPC3,ARPC4,ARPC5,CDH2,CFL1,CRK,CTNNA1,CTNNB1,EGFR,HGF,IQGAP1,NOTCH3,PAK3,PPP2R1A,PTPA,RAP1B,TGFBR3,VCL,YWHAB,YWHAE,YWHAG,YWHAQ,YWHAZ
HIF1α Signaling	7.67	APEX1,GPI,HGF,HK1,HMOX1,HSP90AA1,HSPA1A/HSPA1B,HSPA4,HSPA5,HSPA8,HSPA9,IGF1,IL6,LDHA,LDHB,MAPK1,MMP1,MMP10,MMP14,MMP2,MMP3,MMP9,PDGFC,PKM,PPP3CA,RAC3,RACK1,RAP1B,RPS6,SERPINE1,TF,TGFB1,VIM
Tumor Microenvironment Pathway	7.38	CCL2,CD44,COL1A1,COL1A2,COL3A1,CSF1,CSPG4,CXCL12,FAS,FGF7,FN1,HGF,HLA-A,HLA-C,ICAM1,IGF1,IL6,ITGA5,MAPK1,MMP1,MMP10,MMP14,MMP2,MMP3,MMP9,PDGFC,PDGFD,RAP1B,TGFB1,TNC
RHOGDI Signaling	7.09	ACTA1,ACTB,ACTR2,ACTR3,ARHGAP1,ARHGDIA,ARHGDIB,ARPC1A,ARPC1B,ARPC2,ARPC3,ARPC4,ARPC5,CD44,CDH11,CDH13,CDH2,CFL1,EZR,GNB1,ITGA2,ITGA5,ITGAV,ITGB1,MSN,MYH11,MYH9,MYL6,MYL9,PAK3,RAC3,RDX,RHOC
Glycolysis I	6.79	ALDOA,ALDOC,ENO1,ENO2,ENO3,GAPDH,GPI,PFKL,PFKP,PGAM1,PGK1,PKM,TPI1
ILK Signaling	6.62	ACTA1,ACTB,ACTN1,ACTN2,ACTN4,CFL1,CTNNB1,FLNA,FLNB,FLNC,FN1,ITGB1,KRT18,MAPK1,MMP9,MYH11,MYH9,MYL6,MYL9,NACA,PDGFC,PPP1R14B,PPP2R1A,PTPA,RAC3,RHOC,RSU1,TMSB10/TMSB4X,VCL,VIM
Role of JAK family kinases in IL-6-type Cytokine Signaling	6.3	ADAM10,ADAM17,HSP90AA1,HSP90AB1,HSP90B1,IL6,IL6ST,MAPK1,MMP1,PDGFC,SERPINA1,SERPINA3,SERPINA4,SERPINA6,SERPINA7,TGFB1,TIMP1
Neutrophil Extracellular Trap Signaling Pathway	6.3	ATP5F1A,ATP5F1B,C1QA,C1QB,C1QC,C5,CASP6,COL11A1,COL12A1,COL15A1,COL16A1,COL18A1,COL1A1,COL1A2,COL2A1,COL3A1,COL4A1,COL4A2,COL4A3,COL5A1,COL5A2,COL5A3,COL6A1,COL6A2,COL6A3,COL7A1,GP1BA,HMGB1,IGHA1,IGHG2,IGHG3,IGHG4,IGHM,IGKC,IGLC2,ITGA2,ITGB1,JCHAIN,MAPK1,MMP2,MMP9,PDIA3,PF4,PPIF,PPP3CA,PRDX6,RAC3,SERPINB1
Signaling by Rho Family GTPases	6.23	ACTA1,ACTB,ACTR2,ACTR3,ARPC1A,ARPC1B,ARPC2,ARPC3,ARPC4,ARPC5,CDH11,CDH13,CDH2,CFL1,DES,EZR,GNB1,IQGAP1,ITGA2,ITGA5,ITGAV,ITGB1,MAPK1,MSN,MYL6,MYL9,MYLK,PAK3,RAC3,RDX,RHOC,SEPTIN11,SEPTIN2,SEPTIN7,VIM
Germ Cell-Sertoli Cell Junction Signaling	5.97	A2M,ACTA1,ACTB,ACTN1,ACTN2,ACTN4,CDH2,CFL1,CTNNA1,CTNNB1,GSN,IQGAP1,ITGA2,ITGB1,MAPK1,PAK3,RAC3,RAP1B,RHOC,TGFB1,TUBA1B,TUBA1C,TUBB,TUBB3,VCL,ZYX
Agranulocyte Adhesion and Diapedesis	5.76	ACTA1,ACTB,C5,CCL2,CXCL1,CXCL12,CXCL6,EZR,FN1,GLG1,ICAM1,IL1RN,ITGA5,ITGB1,MMP1,MMP10,MMP14,MMP2,MMP3,MMP9,MSN,MYH11,MYH9,MYL6,MYL9,PF4,PPBP,RDX,VCAM1
NRF2-mediated Oxidative Stress Response	5.65	ACTA1,ACTB,AKR1A1,CAT,CBR1,CCT7,CUL3,ERP29,FTH1,FTL,GSR,GSTM3,GSTO1,GSTP1,HMOX1,HSP90AA1,HSP90AB1,HSP90B1,MAPK1,PPIB,PRDX1,RAP1B,SOD1,SOD2,SOD3,STIP1,TXN,TXNRD1,UBE2K,USP14,VCP
Hepatic Fibrosis Signaling Pathway	5.42	AGT,CALM1 (includes others),CCL2,CCN2,COL18A1,COL1A1,COL1A2,COL2A1,COL3A1,COL5A3,CTNNB1,FTH1,FTL,ICAM1,IL1RAP,IL1RN,ITGA2,ITGA5,ITGAV,ITGB1,LRP1,MAPK1,MMP1,MYL6,MYL9,MYLK,MYLK3,PDGFC,PDGFD,PDGFRA,PDGFRB,PRKACA,PRKAR1A,RAC3,RAP1B,RHOC,SERPINE1,SOD2,TF,TFRC,TGFB1,TGFBR3,TIMP1,TNFRSF11B,VCAM1,WNT2
Regulation of Cellular Mechanics by Calpain Protease	5.4	ACTN1,ACTN2,ACTN4,CAPN1,CAPN2,CAPNS1,CAST,EGFR,EZR,ITGA2,ITGA5,ITGAV,ITGB1,MAPK1,RAP1B,TLN1,VCL
Iron homeostasis signaling pathway	5.36	ACO1,ATP6AP1,ATP6V1A,BMP1,CP,EGFR,FTH1,FTL,HBB,HMOX1,HP,HPX,HSPA9,IL6,LRP1,MAPK1,PCBP1,PDGFRA,PDGFRB,SKP1,TF,TFRC,TWSG1
Apelin Liver Signaling Pathway	5.27	AGT,COL18A1,COL1A1,COL1A2,COL2A1,COL3A1,COL5A3,FAS,PDGFRB
Pathogen Induced Cytokine Storm Signaling Pathway	5.2	AP3B1,C3,C5,CCL2,COL11A1,COL12A1,COL15A1,COL16A1,COL18A1,COL1A1,COL1A2,COL2A1,COL3A1,COL4A1,COL4A2,COL4A3,COL5A1,COL5A2,COL5A3,COL6A1,COL6A2,COL6A3,COL7A1,CXCL1,CXCL12,CXCL6,FGA,FGB,FGG,FTH1,FTL,IL1RAP,IL1RN,IL6,IL6ST,MAPK1,PDGFC,PF4,PPBP,TGFB1,TNFRSF11B
IGF-1 Signaling	5.01	CCN1,CCN2,IGF1,IGFBP2,IGFBP3,IGFBP4,IGFBP5,IGFBP6,IGFBP7,MAPK1,PRKACA,PRKAR1A,RAP1B,YWHAB,YWHAE,YWHAG,YWHAQ,YWHAZ
Osteoarthritis Pathway	4.98	ADIPOQ,ANXA2,ANXA5,CASP6,COL2A1,CTNNA1,CTNNB1,DCN,FN1,GREM1,HMGB1,HTRA1,IL1RAP,ITGA2,ITGA5,ITGAV,ITGB1,ITLN1,LRP1,MMP1,MMP10,MMP3,MMP9,NAMPT,PDGFC,PRG4,RARRES2,RBP4,TGFB1,TIMP3
Role of Tissue Factor in Cancer	4.97	CCN1,CCN2,CFL1,CSF1,CXCL1,EGFR,F10,F2,FGA,FGB,FGG,ITGAV,ITGB1,MAPK1,MMP1,P4HB,PDIA6,PLAUR,RAP1B
Role Of Osteoblasts In Rheumatoid Arthritis Signaling Pathway	4.91	COL1A1,CTNNB1,CTSA,CTSB,CTSC,CTSD,CTSF,CTSK,CTSL,CTSO,CTSZ,CXCL12,IGF1,IGF2R,IL6,IL6ST,LRP1,MAPK1,MMP1,MMP10,MMP14,MMP2,MMP3,MMP9,PDGFC,SFRP2,SFRP4,TGFB1,TNFRSF11B,WNT2
Agrin Interactions at Neuromuscular Junction	4.91	ACTA1,ACTB,AGRN,CTTN,DAG1,EGFR,ITGB1,LAMA2,LAMB1,LAMC1,MAPK1,PAK3,RAC3,RAP1B
Fcγ Receptor-mediated Phagocytosis in Macrophages and Monocytes	4.83	ACTA1,ACTB,ACTR2,ACTR3,ARPC1A,ARPC1B,ARPC2,ARPC3,ARPC4,ARPC5,CRK,EZR,HMOX1,MAPK1,RAB11A,RAC3,TLN1
Role of Macrophages, Fibroblasts and Endothelial Cells in Rheumatoid Arthritis	4.77	C5,CALM1 (includes others),CCL2,CSF1,CTNNB1,CXCL12,DKK3,FN1,ICAM1,IGHG2,IGHG3,IGHG4,IGHM,IGKC,IGLC2,IL1RAP,IL1RN,IL6,IL6ST,JCHAIN,LRP1,MAPK1,MIF,MMP1,MMP3,PDGFC,PDGFD,PDIA3,PPP3CA,PRSS1,RAP1B,SFRP2,SFRP4,TGFB1,TNFRSF11B,VCAM1,WNT2
Role Of Chondrocytes In Rheumatoid Arthritis Signaling Pathway	4.74	CAPN2,CCL2,CXCL12,FN1,IL1RAP,IL1RN,IL6,IL6ST,ITGA5,ITGB1,LRP1,MAPK1,MMP1,MMP10,MMP14,MMP2,MMP3,MMP9,PDGFC,PPP3CA,TNFRSF11B
Antigen Presentation Pathway	4.65	B2M,CALR,CANX,HLA-A,HLA-C,PDIA3,PSMB5,PSMB6,PSMB8,PSMB9
Glioma Invasiveness Signaling	4.62	CD44,ITGAV,MAPK1,MMP2,MMP9,PLAUR,PLG,RAC3,RAP1B,RHOC,TIMP1,TIMP2,TIMP3,VTN
CSDE1 Signaling Pathway	4.61	CCL2,CTNNB1,CTTN,FN1,HNRNPC,HNRNPD,PABPC1,PAIP1,SYNCRIP,TGFB1,TNC,VIM
Gluconeogenesis I	4.56	ALDOA,ALDOC,ENO1,ENO2,ENO3,GAPDH,GPI,MDH1,MDH2,PGAM1,PGK1
Ferroptosis Signaling Pathway	4.44	ANGPTL4,ARF3,CARS1,CTH,CTSB,DPP4,FTH1,FTL,G3BP1,GSS,H2AX,HMOX1,HSPB1,MACROH2A1,MAPK1,PEBP1,RAP1B,SLC3A2,TF,TFRC,TXNRD1,USP7
p70S6K Signaling	4.43	AGT,EEF2,EGFR,F2,IGHA1,IGHG2,IGHG3,IGHG4,IGHM,IGHV1-18,IGHV1-69,IGHV3-33,IGHV3-49,IGHV3-7,IGHV3-72,IGHV3-73,IGHV3-74,IGHV4-28,IGHV4-34,IGHV6-1,IGKC,IGKV1-17,IGKV1-27,IGKV1-33,IGKV1-6,IGKV2-24,IGKV2-40,IGKV3-15,IGKV3-20,IGKV3D-11,IGKV3D-20,IGKV4-1,IGLC2,IGLV1-44,IGLV1-47,IGLV2-14,IGLV2-8,IGLV3-10,IGLV3-19,IGLV3-21,IGLV4-69,IGLV7-46,IGLV8-61,MAPK1,PDIA3,PPP2R1A,PTPA,RAP1B,RPS6,YWHAB,YWHAE,YWHAG,YWH…
Granulocyte Adhesion and Diapedesis	4.23	C5,CCL2,CXCL1,CXCL12,CXCL6,EZR,GLG1,ICAM1,IL1RAP,IL1RN,ITGB1,MMP1,MMP10,MMP14,MMP2,MMP3,MMP9,MSN,PF4,PPBP,RDX,THY1,TNFRSF11B,VCAM1
Ephrin Receptor Signaling	4.17	ACTR2,ACTR3,ADAM10,ARPC1A,ARPC1B,ARPC2,ARPC3,ARPC4,ARPC5,CFL1,CRK,CXCL12,EFNB1,GNB1,ITGA2,ITGA5,ITGAV,ITGB1,MAPK1,PAK3,PDGFC,PDGFD,RAC3,RAP1B,SDCBP
Maturity Onset Diabetes of Young (MODY) Signaling	4.11	ADIPOQ,APOA1,APOA2,APOA4,APOB,APOC1,APOC3,APOC4,APOD,APOE,APOH,APOL1,APOM,GAPDH
Synaptogenesis Signaling Pathway	4.1	ACTR2,ACTR3,AP2A1,AP2A2,AP2B1,AP2M1,APOE,ARPC1A,ARPC1B,ARPC2,ARPC3,ARPC4,ARPC5,CALM1 (includes others),CDH11,CDH13,CDH2,CFL1,COMP,CRK,CTNNB1,EFNB1,HSPA8,LRP1,MAP1B,MAPK1,MARCKS,PRKACA,PRKAR1A,RAP1B,THBS1,THBS2,THBS3,TLN1
Actin Nucleation by ARP-WASP Complex	4.06	ACTR2,ACTR3,ARPC1A,ARPC1B,ARPC2,ARPC3,ARPC4,ARPC5,ITGA2,ITGA5,ITGAV,ITGB1,RAC3,RAP1B,RHOC
Immunogenic Cell Death Signaling Pathway	4.01	ANXA1,CALR,HMGB1,HSP90AA1,HSP90AB1,HSP90B1,HSPA1A/HSPA1B,HSPA4,HSPA5,HSPA8,HSPA9,IL6,LRP1,PDIA3,TNFRSF11B
Granzyme B Signaling	4	CYCS,DFFA,LMNB1,LMNB2,NUMA1,PARP1
Reelin Signaling in Neurons	3.96	ACTR2,ACTR3,APOE,APP,ARPC1A,ARPC1B,ARPC2,ARPC3,ARPC4,ARPC5,CDH2,CFL1,CRK,ITGA5,ITGB1,MAP1B,MAPK1,PAFAH1B2,RAP1B
Pentose Phosphate Pathway	3.92	G6PD,H6PD,PGD,PGLS,RPIA,TALDO1,TKT
RAC Signaling	3.92	ACTR2,ACTR3,ARPC1A,ARPC1B,ARPC2,ARPC3,ARPC4,ARPC5,CD44,CFL1,IQGAP1,ITGA2,ITGA5,ITGAV,ITGB1,MAPK1,PAK3,RAC3,RAP1B
Multiple Sclerosis Signaling Pathway	3.7	C1QA,C1QB,C1QC,C2,C3,C5,C7,C8B,C8G,C9,CAPN1,CAPN2,CAPNS1,CXCL1,FAS,HLA-A,HLA-C,IL6,MAPK1,MASP1,MGAT1,MMP9,PARP1,PARP4,RBBP7,TGFB1
Unfolded protein response	3.66	CALR,CANX,ERO1B,HSP90B1,HSPA1A/HSPA1B,HSPA4,HSPA5,HSPA8,HSPA9,HSPH1,OS9,P4HB,PDIA6,VCP
MicroRNA Biogenesis Signaling Pathway	3.57	DDX1,EGFR,HGF,HMOX1,HNRNPA1,HNRNPA2B1,HNRNPD,HSP90AA1,HSP90AB1,HSP90B1,HSPA8,IGF1,ILF2,ILF3,MAPK1,POLR2H,PTGES3,RAP1B,SEC13,ST13,TGFB1,TPR,TSN
Role of PKR in Interferon Induction and Antiviral Response	3.57	COLEC12,CYCS,FAS,HMGB1,HSP90AA1,HSP90AB1,HSP90B1,HSPA1A/HSPA1B,HSPA4,HSPA5,HSPA8,HSPA9,MAPK1,METAP2,NPM1,PDGFC,PDGFD,PDGFRB
Semaphorin Signaling in Neurons	3.56	ARHGAP1,CFL1,DPYSL2,DPYSL3,ITGB1,MAPK1,NRP1,PAK3,RAC3,RHOC,SEMA7A
Sertoli Cell-Sertoli Cell Junction Signaling	3.47	A2M,ACTA1,ACTB,ACTN1,ACTN2,ACTN4,CTNNA1,CTNNB1,ITGA2,ITGA5,ITGAV,ITGB1,MAPK1,PRKACA,PRKAR1A,RAP1B,SPTAN1,SPTBN1,TGFBR3,TUBA1B,TUBA1C,TUBB,TUBB3,VCL
Myelination Signaling Pathway	3.44	ADAM17,ARHGAP1,BMP1,CALM1 (includes others),CTNNB1,DAG1,EGFR,FASN,FKBP1A,IDI1,IGF1,IGF2R,ITGA2,ITGB1,LAMA1,LAMA2,LAMA4,LAMA5,LAMB1,LAMB2,LAMC1,LMNB1,MAPK1,PDGFC,PDGFD,PDGFRA,PDGFRB,PPP3CA,PRKACA,PRKAR1A,RAB35,RAP1B,WNT2
Airway Pathology in Chronic Obstructive Pulmonary Disease	3.39	AMBP,APOD,APOM,C8G,CCL2,CXCL1,FGF7,IL6,MMP1,MMP2,MMP9,ORM1,ORM2,PTGDS,RBP4,TGFB1
Paxillin Signaling	3.37	ACTA1,ACTB,ACTN1,ACTN2,ACTN4,CRK,ITGA2,ITGA5,ITGAV,ITGB1,MAPK1,PAK3,RAP1B,TLN1,VCL
CDK5 Signaling	3.35	CAPN1,ITGA2,ITGB1,LAMA1,LAMA2,LAMA5,LAMB1,LAMC1,MAPK1,PPP1CA,PPP1R14B,PPP2R1A,PRKACA,PRKAR1A,PTPA,RAP1B
Granzyme A Signaling	3.33	ANP32A,APEX1,FN1,H1-0,H1-2,H1-4,H1-5,LMNB1,LMNB2,NME1,PARP1,XRCC6
Role of Osteoblasts, Osteoclasts and Chondrocytes in Rheumatoid Arthritis	3.27	ADAM17,BMP1,CALM1 (includes others),COL1A1,CSF1,CTNNB1,CTSK,DKK3,GSN,IGF1,IL1RAP,IL1RN,IL6,ITGA5,LRP1,MAPK1,MMP1,MMP14,MMP3,PPP3CA,SFRP2,SFRP4,TGFB1,TNFRSF11B,WNT2
Semaphorin Neuronal Repulsive Signaling Pathway	3.02	CD44,CFL1,CSPG4,DPYSL2,DPYSL3,ITGA2,ITGA5,ITGAV,ITGB1,MYL6,MYL9,NRP1,NRP2,PAK3,PRKACA,PRKAR1A,SEMA5A,VCAN
MSP-RON Signaling In Cancer Cells Pathway	3.01	CTNNB1,EGFR,F11,F12,FLNA,ITGB1,KLKB1,MAPK1,PDGFC,PLAUR,RAP1B,VIM,YWHAB,YWHAE,YWHAG,YWHAQ,YWHAZ
tRNA Charging	2.98	AARS1,CARS1,DARS1,EPRS1,GARS1,HARS1,IARS1,KARS1,SARS1,TARS1,VARS1,WARS1
Tight Junction Signaling	2.97	ACTA1,ACTB,CASK,CPSF6,CTNNA1,CTNNB1,MYH11,MYH9,MYL6,MYL9,MYLK,PPP2R1A,PRKACA,PRKAR1A,PTPA,SPTAN1,TGFB1,TNFRSF11B,VAPA,VCL
Tumoricidal Function of Hepatic Natural Killer Cells	2.93	CASP6,CYCS,DFFA,FAS,ICAM1,SERPINB9
Superoxide Radicals Degradation	2.92	CAT,SOD1,SOD2,SOD3
PAK Signaling	2.89	CFL1,ITGA2,ITGA5,ITGAV,ITGB1,MAPK1,MYL6,MYL9,MYLK,PAK3,PDGFC,PDGFD,PDGFRA,PDGFRB,RAP1B
Death Receptor Signaling	2.86	ACTA1,ACTB,ARHGDIB,CASP6,CYCS,DFFA,FAS,HSPB1,LMNA,PARP1,PARP4,SPTAN1,TNFRSF21
Oncostatin M Signaling	2.83	CHI3L1,IL6ST,MAPK1,MMP1,MMP3,MT2A,RAP1B,TIMP3
Glucocorticoid Receptor Signaling	2.79	A2M,ACTB,AGT,ANXA1,ATP5F1A,ATP5F1B,B2M,CCL2,EGFR,FGG,FKBP4,HLA-A,HLA-C,HMGB1,HP,HSP90AA1,HSP90AB1,HSP90B1,HSPA1A/HSPA1B,HSPA4,HSPA5,HSPA8,HSPA9,ICAM1,IGF1,IL1RN,IL6,IL6ST,KRT1,KRT10,KRT18,KRT2,KRT8,KRT9,MAPK1,MMP1,MMP2,MMP3,MMP9,POLR2H,PPP3CA,PRKACA,PTGES3,RAP1B,SERPINE1,TAF3,TGFB1,VCAM1
Pentose Phosphate Pathway (Oxidative Branch)	2.75	G6PD,H6PD,PGD,PGLS
Natural Killer Cell Signaling	2.67	B2M,CFL1,COL18A1,COL1A1,COL1A2,COL2A1,COL3A1,COL5A3,HLA-A,HLA-C,HSPA1A/HSPA1B,HSPA4,HSPA5,HSPA8,HSPA9,ITGB1,MAPK1,PAK3,PVR,RAC3,RAP1B
Glycogen Degradation III	2.52	GAA,PGM1,PGM2,PGM3,PYGL
Primary Immunodeficiency Signaling	2.49	IGHA1,IGHG2,IGHG3,IGHG4,IGHM,IGKC,IGLC2,IGLL1/IGLL5,JCHAIN
B Cell Development	2.49	HLA-A,IGHA1,IGHG2,IGHG3,IGHG4,IGHM,IGHV1-18,IGHV1-69,IGHV3-33,IGHV3-49,IGHV3-7,IGHV3-72,IGHV3-73,IGHV3-74,IGHV4-28,IGHV4-34,IGHV6-1,IGKC,IGKV1-17,IGKV1-27,IGKV1-33,IGKV1-6,IGKV2-24,IGKV2-40,IGKV3-15,IGKV3-20,IGKV3D-11,IGKV3D-20,IGKV4-1,IGLC2,IGLV1-44,IGLV1-47,IGLV2-14,IGLV2-8,IGLV3-10,IGLV3-19,IGLV3-21,IGLV4-69,IGLV7-46,IGLV8-61
Sirtuin Signaling Pathway	2.45	ACLY,ADAM10,APEX1,APP,ATP5F1A,ATP5F1B,G6PD,GOT2,H1-0,H1-2,H1-4,H1-5,LDHA,LDHB,MAPK1,NAMPT,PARP1,PGAM1,PGK1,PPIF,SOD1,SOD2,SOD3,TRIM28,TUBA1B,TUBA1C,TUBA4B,XRCC5,XRCC6
SPINK1 Pancreatic Cancer Pathway	2.44	CPE,CPN1,CPQ,CPZ,CTSA,CTSB,KLKB1,PRSS1,TGFB1
IL-15 Signaling	2.37	IGHA1,IGHG2,IGHG3,IGHG4,IGHM,IGHV1-18,IGHV1-69,IGHV3-33,IGHV3-49,IGHV3-7,IGHV3-72,IGHV3-73,IGHV3-74,IGHV4-28,IGHV4-34,IGHV6-1,IGKC,IGKV1-17,IGKV1-27,IGKV1-33,IGKV1-6,IGKV2-24,IGKV2-40,IGKV3-15,IGKV3-20,IGKV3D-11,IGKV3D-20,IGKV4-1,IGLC2,IGLV1-44,IGLV1-47,IGLV2-14,IGLV2-8,IGLV3-10,IGLV3-19,IGLV3-21,IGLV4-69,IGLV7-46,IGLV8-61,MAPK1,RAC3,RAP1B
ID1 Signaling Pathway	2.35	APP,CCN2,CTNNB1,CUL3,EGFR,FN1,IL6,MAPK1,MMP2,MMP9,PARK7,PDGFC,PLXNB2,PTK7,RAP1B,RHOC,TGFB1,TGFBR3,TNFRSF11B,VIM
Neuregulin Signaling	2.35	ADAM17,CRK,DCN,EGFR,HSP90AA1,HSP90AB1,HSP90B1,ITGA2,ITGA5,ITGAV,ITGB1,MAPK1,RAP1B,RPS6
Aspartate Degradation II	2.32	GOT1,GOT2,MDH1,MDH2
TCA Cycle II (Eukaryotic)	2.32	ACO1,CS,DLD,DLST,FH,MDH1,MDH2
ERK/MAPK Signaling	2.28	CRK,HSPB1,ITGA2,ITGA5,ITGAV,ITGB1,MAPK1,PAK3,PPP1CA,PPP1R14B,PPP2R1A,PRKACA,PRKAR1A,PTPA,RAC3,RAP1B,TLN1,YWHAB,YWHAG,YWHAQ,YWHAZ
HIPPO signaling	2.27	CD44,PPP1CA,PPP1R14B,PPP2R1A,PTPA,SKP1,YWHAB,YWHAE,YWHAG,YWHAQ,YWHAZ
HOTAIR Regulatory Pathway	2.25	CD44,COL1A1,COL1A2,COL3A1,CTNNB1,ICAM1,MMP1,MMP10,MMP14,MMP2,MMP3,MMP9,RBBP7,RHOC,TGFB1,VIM,WNT2
Hypoxia Signaling in the Cardiovascular System	2.23	HSP90AA1,HSP90AB1,HSP90B1,LDHA,P4HB,UBE2D3,UBE2K,UBE2L3,UBE2N,UBE2V2
Telomere Extension by Telomerase	2.2	HNRNPA1,HNRNPA2B1,XRCC5,XRCC6
Chaperone Mediated Autophagy Signaling Pathway	2.2	APP,ATP6AP1,ATP6V1A,CTSA,EEF1A1,EIF4A1,HMGB1,HSP90AA1,HSP90AB1,HSP90B1,HSPA1A/HSPA1B,HSPA4,HSPA5,HSPA8,HSPA9,IDH1,MAPK1,MMP1,MMP10,MMP14,MMP2,MMP3,MMP9,PARK7,PEA15,PLIN3,PPP3CA,PSMA1,PSMA2,PSMA3,PSMA4,PSMA5,PSMA6,PSMA7,PSMB1,PSMB2,PSMB3,PSMB4,PSMB5,PSMB6,PSMB7,PSMB8,PSMB9,PSME1,PSME2,RAB11A,STIP1,TPT1,UCHL1
14-3-3-mediated Signaling	2.14	MAPK1,PDCD6IP,PDIA3,RAP1B,TUBA1B,TUBA1C,TUBB,TUBB3,VIM,YWHAB,YWHAE,YWHAG,YWHAQ,YWHAZ
Bladder Cancer Signaling	2.14	EGFR,FGF7,MAPK1,MMP1,MMP10,MMP14,MMP2,MMP3,MMP9,PA2G4,PDGFC,RAP1B,THBS1
NAD Signaling Pathway	2.12	BST1,H1-0,H1-2,H1-4,H1-5,HGF,HSPD1,IGF1,LDHA,LDHB,NAMPT,NT5E,PARP1,PARP4,POLR2H,SOD2,TGFB1
TR/RXR Activation	2.12	AKR1C1/AKR1C2,AKR1C3,COL6A3,ENO1,F10,FASN,FGA,HP,LDLR,PFKP,STRBP
Apoptosis Signaling	2.11	CAPN1,CAPN2,CAPNS1,CASP6,CYCS,DFFA,FAS,LMNA,MAPK1,PARP1,RAP1B,SPTAN1
Parkinson's Signaling	2.1	CYCS,MAPK1,PARK7,UCHL1
PI3K Signaling in B Lymphocytes	2.09	C3,CALM1 (includes others),IGHA1,IGHG2,IGHG3,IGHG4,IGHM,IGHV1-18,IGHV1-69,IGHV3-33,IGHV3-49,IGHV3-7,IGHV3-72,IGHV3-73,IGHV3-74,IGHV4-28,IGHV4-34,IGHV6-1,IGKC,IGKV1-17,IGKV1-27,IGKV1-33,IGKV1-6,IGKV2-24,IGKV2-40,IGKV3-15,IGKV3-20,IGKV3D-11,IGKV3D-20,IGKV4-1,IGLC2,IGLV1-44,IGLV1-47,IGLV2-14,IGLV2-8,IGLV3-10,IGLV3-19,IGLV3-21,IGLV4-69,IGLV7-46,IGLV8-61,MAPK1,PDIA3,PPP3CA,RAP1B
Protein Kinase A Signaling	2.09	APEX1,CALM1 (includes others),CTNNB1,FLNA,FLNB,FLNC,GNB1,H1-0,H1-2,H1-4,H1-5,MAPK1,MYL6,MYL9,MYLK,MYLK3,PDIA3,PPP1CA,PPP1R14B,PPP3CA,PRKACA,PRKAR1A,PTPRK,PTPRS,PYGL,RAP1B,SIRPA,SMPDL3A,TGFB1,YWHAB,YWHAE,YWHAG,YWHAQ,YWHAZ
VEGF Signaling	2.08	ACTA1,ACTB,ACTN1,ACTN2,ACTN4,EIF2S2,EIF2S3,MAPK1,PDGFC,RAP1B,VCL,YWHAE
PPARα/RXRα Activation	2.08	ADIPOQ,AP2A2,APOA1,APOA2,CAND1,FASN,GOT2,HSP90AA1,HSP90AB1,HSP90B1,IL1RAP,IL6,MAPK1,PDIA3,PRKACA,PRKAR1A,RAP1B,TGFB1,TGFBR3
Pulmonary Healing Signaling Pathway	2.05	CFL1,CTNNB1,CXCL12,EGFR,FGF7,MAPK1,MMP1,MMP10,MMP14,MMP2,MMP3,MMP9,NOTCH3,PDGFC,RAP1B,TGFB1,THBS1,TNFRSF11B,WNT2
Thioredoxin Pathway	2.03	TXN,TXNRD1,TXNRD2
Glutathione Redox Reactions II	2.03	GSR,PDIA3,TXNDC12
PPAR Signaling	2.01	HSP90AA1,HSP90AB1,HSP90B1,IL1RAP,IL1RN,MAPK1,PDGFC,PDGFD,PDGFRA,PDGFRB,RAP1B,TNFRSF11B
Glycogen Degradation II	1.91	PGM1,PGM2,PGM3,PYGL
fMLP Signaling in Neutrophils	1.89	ACTR2,ACTR3,ARPC1A,ARPC1B,ARPC2,ARPC3,ARPC4,ARPC5,CALM1 (includes others),GNB1,MAPK1,PPP3CA,RAC3,RAP1B
Pyruvate Fermentation to Lactate	1.89	LDHA,LDHAL6B,LDHB
Pyrimidine Ribonucleotides Interconversion	1.89	AK1,CANT1,CMPK1,DHX9,NME1,NME2,NUDT5
UDP-N-acetyl-D-galactosamine Biosynthesis II	1.87	GNPDA1,GNPDA2,GPI,HK1,PGM3
Aldosterone Signaling in Epithelial Cells	1.84	AHCY,HSP90AA1,HSP90AB1,HSP90B1,HSPA13,HSPA1A/HSPA1B,HSPA4,HSPA5,HSPA8,HSPA9,HSPB1,HSPD1,HSPE1,HSPH1,MAPK1,PDIA3,TRAP1
Ephrin B Signaling	1.84	CAP1,CFL1,CTNNB1,CXCL12,EFNB1,GNB1,HNRNPK,MAPK1,RAC3
Methylglyoxal Degradation III	1.84	AKR1A1,AKR1B1,AKR1C1/AKR1C2,AKR1C3,CBR1,PTGR2
FcγRIIB Signaling in B Lymphocytes	1.83	IGHA1,IGHG2,IGHG3,IGHG4,IGHM,IGHV1-18,IGHV1-69,IGHV3-33,IGHV3-49,IGHV3-7,IGHV3-72,IGHV3-73,IGHV3-74,IGHV4-28,IGHV4-34,IGHV6-1,IGKC,IGKV1-17,IGKV1-27,IGKV1-33,IGKV1-6,IGKV2-24,IGKV2-40,IGKV3-15,IGKV3-20,IGKV3D-11,IGKV3D-20,IGKV4-1,IGLC2,IGLV1-44,IGLV1-47,IGLV2-14,IGLV2-8,IGLV3-10,IGLV3-19,IGLV3-21,IGLV4-69,IGLV7-46,IGLV8-61,RAP1B
RAN Signaling	1.82	CSE1L,IPO5,KPNB1,RANBP1
Superpathway of Methionine Degradation	1.81	AHCY,AHCYL1,CTH,DLD,GOT1,GOT2,MAT2A,MAT2B,PRMT1
Xenobiotic Metabolism AHR Signaling Pathway	1.8	ALDH16A1,GSTM3,GSTO1,GSTP1,HSP90AA1,HSP90AB1,HSP90B1,IL6,PON1,PTGES3
Pyrimidine Ribonucleotides De Novo Biosynthesis	1.8	AK1,CAD,CANT1,CMPK1,DHX9,NME1,NME2,NUDT5
Heme Degradation	1.77	BLVRA,BLVRB,HMOX1
Amyloid Processing	1.76	APP,CAPN1,CAPN2,CAPNS1,MAPK1,PRKACA,PRKAR1A
Glutaryl-CoA Degradation	1.74	ACAA2,ACAT2,HADH,HSD17B4,PARK7
Purine Nucleotides De Novo Biosynthesis II	1.73	ADSS2,ATIC,GART,IMPDH2,PAICS,PFAS
Cysteine Biosynthesis III (mammalia)	1.73	AHCY,AHCYL1,CTH,MAT2A,MAT2B,PRMT1
Spliceosomal Cycle	1.71	EIF4A3,HSPA8,PLRG1,PRPF19,RBM8A,SF3B3,U2AF2
PI3K/AKT Signaling	1.68	CTNNB1,HSP90AA1,HSP90AB1,HSP90B1,IL6ST,ITGA2,ITGA5,ITGAV,ITGB1,MAPK1,PPP2R1A,PTPA,RAP1B,YWHAB,YWHAE,YWHAG,YWHAQ,YWHAZ
Sucrose Degradation V (Mammalian)	1.67	ALDOA,ALDOC,GALM,TPI1
GDP-glucose Biosynthesis	1.67	HK1,PGM1,PGM2,PGM3
N-acetylglucosamine Degradation II	1.66	GNPDA1,GNPDA2,NAGK
Regulation Of The Epithelial Mesenchymal Transition By Growth Factors Pathway	1.64	CDH2,EGFR,FGF7,HGF,IL6,MAPK1,MMP1,MMP2,MMP9,PDGFC,PDGFD,PDGFRA,PDGFRB,RAP1B,TGFB1,TNFRSF11B,VIM
B Cell Receptor Signaling	1.6	CALM1 (includes others),CFL1,IGHA1,IGHG2,IGHG3,IGHG4,IGHM,IGHV1-18,IGHV1-69,IGHV3-33,IGHV3-49,IGHV3-7,IGHV3-72,IGHV3-73,IGHV3-74,IGHV4-28,IGHV4-34,IGHV6-1,IGKC,IGKV1-17,IGKV1-27,IGKV1-33,IGKV1-6,IGKV2-24,IGKV2-40,IGKV3-15,IGKV3-20,IGKV3D-11,IGKV3D-20,IGKV4-1,IGLC2,IGLV1-44,IGLV1-47,IGLV2-14,IGLV2-8,IGLV3-10,IGLV3-19,IGLV3-21,IGLV4-69,IGLV7-46,IGLV8-61,JCHAIN,MAPK1,PPP3CA,RAP1B
Isoleucine Degradation I	1.58	ACAA2,ACAT2,BCAT1,DLD,HSD17B4
Pentose Phosphate Pathway (Non-oxidative Branch)	1.57	RPIA,TALDO1,TKT
Dilated Cardiomyopathy Signaling Pathway	1.56	ACTA1,ACTB,DAG1,DES,LAMA4,LMNA,MAPK1,MYH11,MYH9,MYL6,MYL9,PRKACA,PRKAR1A,TPM1
S100 Family Signaling Pathway	1.56	ADAM10,AHNAK,ANXA1,ANXA2,APP,ATP5F1A,ATP5F1B,BSG,CACYBP,CALM1 (includes others),CTNNB1,CTSD,EGFR,EZR,IGHG2,IGHG3,IGHG4,IGHM,IGKC,IGLC2,IL6,IQGAP1,JCHAIN,MAPK1,MMP1,MMP10,MMP14,MMP2,MMP3,MMP9,MYH9,NCL,PDGFC,PDIA3,PLG,PRKACA,PRKAR1A,RAC3,S100A10,S100A11,S100A13,S100A16,S100A4,S100A6,SERPINF1,SERPINF2,TGFB1,TPM1,TPM2,TPM3,TPM4,VCAM1,WNT2
Urate Biosynthesis/Inosine 5'-phosphate Degradation	1.53	IMPDH2,NT5C,NT5E,PNP
Dermatan Sulfate Degradation (Metazoa)	1.53	GM2A,HEXA,HEXB,IDUA
Apelin Cardiac Fibroblast Signaling Pathway	1.53	CCN2,IL6,SERPINE1,TGFB1
Methionine Degradation I (to Homocysteine)	1.52	AHCY,AHCYL1,MAT2A,MAT2B,PRMT1
MSP-RON Signaling Pathway	1.49	ACTA1,ACTB,CCL2,CSF1,F11,F12,KLKB1
DNA Double-Strand Break Repair by Non-Homologous End Joining	1.48	PARP1,XRCC5,XRCC6
Role of IL-17F in Allergic Inflammatory Airway Diseases	1.47	CCL2,CXCL1,CXCL6,IGF1,IL6,MAPK1
Glucose and Glucose-1-phosphate Degradation	1.41	HK1,PGM1,PGM2,PGM3
ERK5 Signaling	1.39	EGFR,IL6ST,RAP1B,YWHAB,YWHAE,YWHAG,YWHAQ,YWHAZ
Xenobiotic Metabolism CAR Signaling Pathway	1.38	ALDH16A1,CHST11,CHST3,EGFR,GSTM3,GSTO1,GSTP1,HSP90AA1,HSP90AB1,HSP90B1,MAPK1,NDST1,PPP2R1A,PTPA,RACK1,SOD3
Macropinocytosis Signaling	1.36	ACTN4,CSF1,HGF,ITGA5,ITGB1,PDGFC,PDGFD,RAP1B
Cell Cycle: G2/M DNA Damage Checkpoint Regulation	1.36	SKP1,YWHAB,YWHAE,YWHAG,YWHAQ,YWHAZ
FAT10 Cancer Signaling Pathway	1.36	CTNNB1,EEF1A1,IL6,TGFB1,TGFBR3,TNFRSF11B
Glioma Signaling	1.35	CALM1 (includes others),EGFR,IDH1,IGF1,IGF2R,MAPK1,PA2G4,PDGFC,PDGFD,PDGFRA,PDGFRB,RAP1B
Aryl Hydrocarbon Receptor Signaling	1.33	ALDH16A1,CTSD,FAS,GSTM3,GSTO1,GSTP1,HSP90AA1,HSP90AB1,HSP90B1,HSPB1,IL6,MAPK1,PTGES3,TGFB1
Aspartate Biosynthesis	1.32	GOT1,GOT2
PFKFB4 Signaling Pathway	1.32	GPI,HK1,MAPK1,PRKACA,PRKAR1A,TGFB1,TKT
Regulation of the Epithelial-Mesenchymal Transition Pathway	1.32	ADAM17,CDH2,CTNNB1,EGFR,FGF7,HGF,LOX,MAPK1,MMP2,MMP9,NOTCH3,PDGFD,PDGFRB,RAP1B,TGFB1,WNT2
Gap Junction Signaling	1.31	ACTA1,ACTB,CTH,CTNNB1,DBN1,EGFR,MAPK1,NT5C,PDIA3,PPP3CA,PRKACA,PRKAR1A,RAP1B,TUBA1B,TUBA1C,TUBB,TUBB3
Apelin Adipocyte Signaling Pathway	1.3	CAT,GPX3,GSTP1,MAPK1,PRDX6,PRKACA,PRKAR1A,RAC3,SOD1
Inhibition of Angiogenesis by TSP1	1.3	HSPG2,MAPK1,MMP9,TGFB1,THBS1
Colorectal Cancer Metastasis Signaling	1.28	CTNNB1,EGFR,GNB1,IL6,IL6ST,LRP1,MAPK1,MMP1,MMP10,MMP14,MMP2,MMP3,MMP9,PDGFC,PRKACA,PRKAR1A,RAC3,RAP1B,RHOC,TGFB1,WNT2
Telomerase Signaling	1.26	EGFR,HSP90AA1,HSP90AB1,HSP90B1,MAPK1,PPP2R1A,PTGES3,PTPA,RAP1B,TPP1
NER (Nucleotide Excision Repair, Enhanced Pathway)	1.26	COPS4,COPS8,DDB1,DDB2,GPS1,HMGN1,POLR2H,RAD23B,UBE2N,USP7
IL-8 Signaling	1.26	CSTB,CXCL1,EGFR,GNB1,HMOX1,ICAM1,IQGAP1,ITGAV,MAPK1,MMP2,MMP9,MYL9,PDGFC,RAC3,RAP1B,RHOC,VCAM1
Systemic Lupus Erythematosus In B Cell Signaling Pathway	1.24	CALM1 (includes others),CTNNB1,IGHA1,IGHG2,IGHG3,IGHG4,IGHM,IGHV1-18,IGHV1-69,IGHV3-33,IGHV3-49,IGHV3-7,IGHV3-72,IGHV3-73,IGHV3-74,IGHV4-28,IGHV4-34,IGHV6-1,IGKC,IGKV1-17,IGKV1-27,IGKV1-33,IGKV1-6,IGKV2-24,IGKV2-40,IGKV3-15,IGKV3-20,IGKV3D-11,IGKV3D-20,IGKV4-1,IGLC2,IGLV1-44,IGLV1-47,IGLV2-14,IGLV2-8,IGLV3-10,IGLV3-19,IGLV3-21,IGLV4-69,IGLV7-46,IGLV8-61,IL6,IL6ST,MAPK1,PPP3CA,RAC3,RAP1B,TGFB1
Sphingosine-1-phosphate Signaling	1.23	ASAH1,CASP6,MAPK1,PDGFC,PDGFD,PDGFRA,PDGFRB,PDIA3,RAC3,RHOC,SMPD1
Mitotic Roles of Polo-Like Kinase	1.23	CAPN1,HSP90AA1,HSP90AB1,HSP90B1,PPP2R1A,PTPA,TGFB1
Renal Cell Carcinoma Signaling	1.23	CRK,FH,HGF,MAPK1,PAK3,RAP1B,TGFB1,UBA52
Chronic Myeloid Leukemia Signaling	1.22	CALM1 (includes others),CRK,CTNNB1,FAS,HNRNPA1,HSP90AA1,HSP90AB1,HSP90B1,ITGB1,MAPK1,MMP9,NOTCH3,PA2G4,PCBP2,PDIA3,PPP3CA,RAC3,RAP1B,TGFB1,USP7,WNT2
Mechanisms of Viral Exit from Host Cells	1.22	ACTA1,ACTB,LMNB1,LMNB2,PDCD6IP
Pyrimidine Deoxyribonucleotides De Novo Biosynthesis I	1.22	AK1,CMPK1,DUT,NME1,NME2
NADH Repair	1.21	GAPDH,NAXE
S-adenosyl-L-methionine Biosynthesis	1.21	MAT2A,MAT2B
N-acetylglucosamine Degradation I	1.21	GNPDA1,GNPDA2
Differential Regulation of Cytokine Production in Macrophages and T Helper Cells by IL-17A and IL-17F	1.2	CCL2,CXCL1,IL6
Neuroinflammation Signaling Pathway	1.18	APP,B2M,CALB2,CCL2,CTNNB1,CXCL12,FAS,GLUL,HLA-A,HLA-C,HMGB1,HMOX1,ICAM1,IL6,MAPK1,MFGE8,MMP3,MMP9,PPP3CA,RAC3,SOD2,TGFB1,TGFBR3,VCAM1
WNT/β-catenin Signaling	1.15	CD44,CDH2,CTNNB1,DKK3,LRP1,PPP2R1A,PTPA,RUVBL2,SFRP2,SFRP4,TGFB1,TGFBR3,UBA52,WNT2
IL-6 Signaling	1.14	A2M,COL1A1,HSPB1,IL1RAP,IL1RN,IL6,IL6ST,MAPK1,RAP1B,TNFAIP6,TNFRSF11B
2-ketoglutarate Dehydrogenase Complex	1.12	DLD,DLST
Glutamate Degradation II	1.12	GOT1,GOT2
BER (Base Excision Repair) Pathway	1.11	APEX1,HMGB1,HUWE1,MAPK1,PARP1
Xenobiotic Metabolism PXR Signaling Pathway	1.1	ALDH16A1,CAT,CHST11,CHST3,GSTM3,GSTO1,GSTP1,HSP90AA1,HSP90AB1,HSP90B1,NDST1,PPP1CA,PPP1R14B,PRKACA,PRKAR1A
Heparan Sulfate Biosynthesis	1.1	AARS1,CHST11,CHST3,EXT1,EXT2,NDST1,PRDX6,TNFAIP6,XYLT1
LPS/IL-1 Mediated Inhibition of RXR Function	1.09	ALDH16A1,APOC1,APOC4,APOE,CAT,CHST11,CHST3,FABP3,FABP5,GSTM3,GSTO1,GSTP1,IL1RAP,IL1RN,LY96,NDST1,PLTP,SOD3,TNFRSF11B
RAR Activation	1.07	ACTB,AKR1B1,AKR1C1/AKR1C2,AKR1C3,CRABP2,IGFBP3,MAPK1,MMP1,PARP1,PRKACA,PRKAR1A,PRMT1,PSMC5,RBP4,RPL7A,TGFB1
Calcium Signaling	1.06	ACTA1,ASPH,CALM1 (includes others),CALR,MAPK1,MYH11,MYH9,MYL6,MYL9,PPP3CA,PRKACA,PRKAR1A,RAP1B,TPM1,TPM2,TPM3,TPM4
Xenobiotic Metabolism Signaling	1.05	ALDH16A1,CAT,CHST11,CHST3,CUL3,FTL,GSTM3,GSTO1,GSTP1,HMOX1,HSP90AA1,HSP90AB1,HSP90B1,IL6,MAPK1,NDST1,PPP2R1A,PTGES3,PTPA,RAP1B,SOD3
Vitamin-C Transport	1.05	GSTO1,TXN,TXNRD1,TXNRD2
Guanine and Guanosine Salvage I	1.04	HPRT1,PNP
Oxidized GTP and dGTP Detoxification	1.04	NUDT1,RUVBL2
Trans, trans-farnesyl Diphosphate Biosynthesis	1.04	FDPS,IDI1
Endoplasmic Reticulum Stress Pathway	1.03	CALR,HSP90B1,HSPA5
Estrogen Receptor Signaling	1.02	AGT,ATP5F1A,ATP5F1B,CFL1,EGFR,GNB1,HNRNPD,HSP90AA1,HSP90AB1,HSP90B1,IGF1,IGF2R,MAPK1,MDK,MMP1,MMP10,MMP14,MMP2,MMP3,MMP9,MYL6,MYL9,PDGFC,PDIA3,PRKACA,PRKAR1A,RAP1B,SOD2
HMGB1 Signaling	1.02	CCL2,HMGB1,ICAM1,IL6,MAPK1,RAC3,RAP1B,RBBP7,RHOC,SERPINE1,TGFB1,TNFRSF11B,VCAM1
Heparan Sulfate Biosynthesis (Late Stages)	1.02	AARS1,CHST11,CHST3,EXT1,EXT2,NDST1,PRDX6,TNFAIP6
STAT3 Pathway	1.01	EGFR,HGF,IGF1,IGF2R,IL6ST,MAPK1,PDGFRA,PDGFRB,RAP1B,TGFB1,TGFBR3
PTEN Signaling	0.991	EGFR,IGF2R,ITGA2,ITGA5,ITGAV,ITGB1,MAPK1,PDGFRA,PDGFRB,RAC3,RAP1B,TGFBR3
eNOS Signaling	0.987	CALM1 (includes others),HSP90AA1,HSP90AB1,HSP90B1,HSPA1A/HSPA1B,HSPA4,HSPA5,HSPA8,HSPA9,KNG1,PDGFC,PRKACA,PRKAR1A
Crosstalk between Dendritic Cells and Natural Killer Cells	0.975	ACTA1,ACTB,FAS,FSCN1,HLA-A,HLA-C,IL6,TLN1
Heme Biosynthesis from Uroporphyrinogen-III I	0.963	CPOX,UROD
Eumelanin Biosynthesis	0.963	DDT,MIF
Rapoport-Luebering Glycolytic Shunt	0.963	MINPP1,PGAM1
L-cysteine Degradation I	0.963	GOT1,GOT2
Phenylalanine Degradation I (Aerobic)	0.963	PCBD1,QDPR
Ribonucleotide Reductase Signaling Pathway	0.947	ACTB,CTNNB1,EGFR,HGF,IL6,MAPK1,MMP2,MMP9,PARP1,PARP4,SKP1,THBS1,YBX1
Sumoylation Pathway	0.943	ARHGDIA,ARHGDIB,FAS,RAC3,RHOC,SAE1,SERBP1,SUMO4,UBA2
Chondroitin Sulfate Degradation (Metazoa)	0.939	GM2A,HEXA,HEXB
Glutathione Redox Reactions I	0.939	GPX3,GSR,GSTP1,PRDX6
Purine Nucleotides Degradation II (Aerobic)	0.939	IMPDH2,NT5C,NT5E,PNP
Heme Biosynthesis II	0.939	ALAD,CPOX,UROD
Guanosine Nucleotides Degradation III	0.939	NT5C,NT5E,PNP
Superpathway of Geranylgeranyldiphosphate Biosynthesis I (via Mevalonate)	0.939	ACAA2,ACAT2,FDPS,IDI1
Amyotrophic Lateral Sclerosis Signaling	0.936	CAPN1,CAPN2,CAPNS1,CAT,CYCS,GLUL,IGF1,PDGFC,PPP3CA,SOD1
IL-33 Signaling Pathway	0.936	CASP6,CCL2,H2AX,ICAM1,IL1RAP,IL1RN,IL6,MACROH2A1,MAPK1,MMP2,MMP9,PRKACA,PRKAR1A,VCAM1
IL-17 Signaling	0.936	CCL2,CXCL1,HSP90AA1,HSP90AB1,HSP90B1,IL6,MAPK1,MMP2,MMP3,MMP9,PDGFC,RAP1B,TGFB1,TNFRSF11B
Dopamine Receptor Signaling	0.936	PCBD1,PPP1CA,PPP1R14B,PPP2R1A,PRKACA,PRKAR1A,PTPA,QDPR
Glutathione-mediated Detoxification	0.932	ANPEP,GGH,GSTM3,GSTO1,GSTP1
MYC Mediated Apoptosis Signaling	0.907	CYCS,FAS,PRKACA,PRKAR1A,TNFRSF11B
Tryptophan Degradation III (Eukaryotic)	0.907	ACAA2,ACAT2,HADH,HSD17B4,PARK7
Hematopoiesis from Multipotent Stem Cells	0.9	CSF1,KITLG
Glioblastoma Multiforme Signaling	0.889	CTNNB1,EGFR,IGF1,MAPK1,PDGFC,PDGFD,PDGFRA,PDGFRB,PDIA3,RAC3,RAP1B,RHOC,WNT2
Macrophage Alternative Activation Signaling Pathway	0.886	ACLY,CSF1,IGHG2,IGHG3,IGHG4,IGHM,IGKC,IGLC2,IL1RN,IL6,JCHAIN,MAPK1,PF4,TGFB1,THBS1
Ovarian Cancer Signaling	0.886	CD44,CTNNB1,EGFR,MAPK1,MMP2,MMP9,PA2G4,PDGFC,PRKACA,PRKAR1A,RAP1B,WNT2
nNOS Signaling in Neurons	0.879	CALM1 (includes others),CAPN1,CAPN2,CAPNS1,PPP3CA
IL-17A Signaling in Fibroblasts	0.876	CCL2,IL6,MAPK1,MMP1
IL-10 Signaling	0.873	BLVRA,BLVRB,HLA-A,HLA-C,HMOX1,ICAM1,IL1RAP,IL1RN,IL6,IL6ST,MAPK1,PKM
UVA-Induced MAPK Signaling	0.845	CYCS,EGFR,MAPK1,PARP1,PARP4,PDIA3,RAP1B,SMPD1
Glycogen Biosynthesis II (from UDP-D-Glucose)	0.842	GBE1,UGP2
BEX2 Signaling Pathway	0.833	CDH2,CTNNB1,LGALS1,MMP2,PDGFC,PPP2R1A,PTPA
Glutamate Removal from Folates	0.83	GGH
SPINK1 General Cancer Pathway	0.827	EGFR,IL6,MAPK1,MT2A,PRSS1,RAP1B
IL-17A Signaling in Gastric Cells	0.821	CXCL1,EGFR,MAPK1
Role of IL-17A in Psoriasis	0.788	CXCL1,CXCL6
Adenosine Nucleotides Degradation II	0.788	NT5C,NT5E,PNP
Systemic Lupus Erythematosus Signaling	0.764	C5,C7,C8B,C8G,C9,HLA-A,HLA-C,HNRNPA2B1,HNRNPC,IGHA1,IGHG2,IGHG3,IGHG4,IGHM,IGHV1-18,IGHV1-69,IGHV3-33,IGHV3-49,IGHV3-7,IGHV3-72,IGHV3-73,IGHV3-74,IGHV4-28,IGHV4-34,IGHV6-1,IGKC,IGKV1-17,IGKV1-27,IGKV1-33,IGKV1-6,IGKV2-24,IGKV2-40,IGKV3-15,IGKV3-20,IGKV3D-11,IGKV3D-20,IGKV4-1,IGLC2,IGLV1-44,IGLV1-47,IGLV2-14,IGLV2-8,IGLV3-10,IGLV3-19,IGLV3-21,IGLV4-69,IGLV7-46,IGLV8-61,IL1RN,IL6,JCHAIN,KNG1,LSM3,L…
D-myo-inositol (1,4,5,6)-Tetrakisphosphate Biosynthesis	0.764	CILP,MINPP1,NT5C,NUDT1,NUDT5,PPP1CA,PPP1R14B,PPP2R1A,PPP3CA,PSPH,PTPA,SIRPA,UBLCP1
D-myo-inositol (3,4,5,6)-tetrakisphosphate Biosynthesis	0.764	CILP,MINPP1,NT5C,NUDT1,NUDT5,PPP1CA,PPP1R14B,PPP2R1A,PPP3CA,PSPH,PTPA,SIRPA,UBLCP1
Mevalonate Pathway I	0.754	ACAA2,ACAT2,IDI1
Human Embryonic Stem Cell Pluripotency	0.74	BMP1,CTNNB1,HSP90AA1,HSP90AB1,HSP90B1,INHBA,MAPK1,PDGFC,PDGFD,PDGFRA,PDGFRB,RAP1B,TGFB1,WNT2
Adrenomedullin signaling pathway	0.719	C3,CALM1 (includes others),CFH,CTH,IL1RN,MAPK1,MMP2,MYLK,MYLK3,NT5C,PDIA3,PRKACA,PRKAR1A,RAP1B
Role of IL-17A in Arthritis	0.717	CCL2,CXCL1,CXCL6,MAPK1,MMP1
Prostanoid Biosynthesis	0.697	PTGDS,PTGES3
Inosine-5'-phosphate Biosynthesis II	0.697	ATIC,PAICS
BMP signaling pathway	0.695	BMP1,FST,GREM1,MAPK1,PRKACA,PRKAR1A,RAP1B
Phagosome Formation	0.693	ACTR2,ACTR3,AP1G1,AP1M1,ARPC1A,ARPC1B,ARPC2,ARPC3,ARPC4,ARPC5,C3,CFL1,COLEC12,FN1,HMOX1,IGHA1,IGHG2,IGHG3,IGHG4,IGHM,IGKC,IGLC2,ITGA2,ITGA5,ITGAV,ITGB1,JCHAIN,MAPK1,MARCKS,MRC2,MYH11,MYH9,MYL6,MYL9,MYLK,MYLK3,PAK3,PRDX6,RAC3,RAP1B,TLN1,VTN
PDGF Signaling	0.68	CRK,MAPK1,PDGFC,PDGFD,PDGFRA,PDGFRB,RAP1B
Superpathway of D-myo-inositol (1,4,5)-trisphosphate Metabolism	0.664	BPNT1,IMPA1,MINPP1
Necroptosis Signaling Pathway	0.664	AXL,CAPN1,CAPN2,CAPNS1,FAS,FKBP1A,GLUL,PPIF,PPP3CA,PYGL,TNFRSF11B
TREM1 Signaling	0.66	CCL2,ICAM1,IL6,ITGA5,ITGB1,MAPK1
Arsenate Detoxification I (Glutaredoxin)	0.658	GSTO1,PNP
Adenine and Adenosine Salvage III	0.658	HPRT1,PNP
Ceramide Signaling	0.65	CTSD,CYCS,PPP2R1A,PTPA,RAP1B,SMPD1,TNFRSF11B
Cellular Effects of Sildenafil (Viagra)	0.64	ACTA1,ACTB,CALM1 (includes others),MYH11,MYH9,MYL6,MYL9,MYLK,PDIA3,PRKACA,PRKAR1A
3-phosphoinositide Degradation	0.635	CILP,MINPP1,NT5C,NUDT1,NUDT5,PPP1CA,PPP1R14B,PPP2R1A,PPP3CA,PSPH,PTPA,SIRPA,UBLCP1
Hypusine Biosynthesis	0.631	EIF5A
L-cysteine Degradation II	0.631	CTH
Senescence Pathway	0.627	CALM1 (includes others),CAPN1,CAPN2,CAPNS1,CAT,DLD,IL6,MAPK1,PARP1,PPP1CA,PPP2R1A,PPP3CA,PTPA,RAP1B,SAA4,SERPINE1,SOD2,TGFB1,TGFBR3
5-aminoimidazole Ribonucleotide Biosynthesis I	0.62	GART,PFAS
Cardiac Hypertrophy Signaling	0.616	ADSS2,CALM1 (includes others),GNB1,HSPB1,IGF1,IL6,MAPK1,MYL6,MYL9,PDIA3,PPP3CA,PRKACA,PRKAR1A,RAC3,RAP1B,RHOC,TGFB1
p53 Signaling	0.606	CASP6,CTNNB1,FAS,SERPINE2,ST13,THBS1,TP53I3
Oxytocin Signaling Pathway	0.599	CALM1 (includes others),CTH,EEF2,EGFR,GNB1,HSPB1,IL6,MAPK1,MYH11,MYH9,MYL6,MYL9,MYLK,NT5C,PPP3CA,PRKACA,PRKAR1A,RAP1B
D-myo-inositol-5-phosphate Metabolism	0.597	CILP,MINPP1,NT5C,NUDT1,NUDT5,PPP1CA,PPP1R14B,PPP2R1A,PPP3CA,PSPH,PTPA,SIRPA,UBLCP1
Nitric Oxide Signaling in the Cardiovascular System	0.592	CALM1 (includes others),HSP90AA1,HSP90AB1,HSP90B1,KNG1,MAPK1,PDGFC,PRKACA,PRKAR1A
Ketolysis	0.585	ACAA2,ACAT2
iNOS Signaling	0.583	CALM1 (includes others),HMGA1,LY96,MAPK1
Gα12/13 Signaling	0.58	CDH11,CDH13,CDH2,CTNNB1,F2,MAPK1,MYL6,MYL9,RAP1B
AMPK Signaling	0.57	ACTB,ADIPOQ,AK1,AK2,CAB39,EEF2,FASN,GNB1,MAPK1,PFKL,PFKP,PPP2R1A,PRKACA,PRKAR1A,PTPA,RAB11A
Prostate Cancer Signaling	0.567	CTNNB1,GSTP1,HSP90AA1,HSP90AB1,HSP90B1,MAPK1,PA2G4,RAP1B
Airway Inflammation in Asthma	0.564	CCL2,MMP9,TGFB1
UVC-Induced MAPK Signaling	0.564	EGFR,MAPK1,RAP1B,SMPD1
Thyroid Hormone Biosynthesis	0.562	CTSD
Ketogenesis	0.554	ACAA2,ACAT2
Cell Cycle: G1/S Checkpoint Regulation	0.554	PA2G4,RPL11,RPL5,SKP1,TGFB1
NOD1/2 Signaling Pathway	0.553	CCL2,HSP90AA1,HSP90AB1,HSP90B1,HSPA1A/HSPA1B,HSPA4,HSPA5,HSPA8,HSPA9,IL6,MAPK1,TGFB1
Estrogen-Dependent Breast Cancer Signaling	0.553	AKR1C1/AKR1C2,EGFR,HSD17B4,IGF1,MAPK1,RAP1B
Chemokine Signaling	0.553	CALM1 (includes others),CCL2,CFL1,CXCL12,MAPK1,RAP1B
Antioxidant Action of Vitamin C	0.544	GSTO1,HMOX1,MAPK1,PDIA3,PRDX6,TXN,TXNRD1,TXNRD2
Colanic Acid Building Blocks Biosynthesis	0.541	GFUS,GPI,UGP2
Role of Pattern Recognition Receptors in Recognition of Bacteria and Viruses	0.532	C1QA,C1QB,C1QC,C3,C5,IL6,MAPK1,MBL2,PTX3,TGFB1
Apelin Cardiomyocyte Signaling Pathway	0.527	CAT,MAPK1,MYL6,MYL9,MYLK,PDIA3,TGFB1
D-myo-inositol (1,4,5)-trisphosphate Degradation	0.524	BPNT1,IMPA1
Purine Ribonucleosides Degradation to Ribose-1-phosphate	0.524	PGM2,PNP
SNARE Signaling Pathway	0.516	CALM1 (includes others),HSPA8,MYH11,MYH9,MYL6,MYL9,PRKACA,PRKAR1A,RAB11A
Synaptic Long Term Potentiation	0.516	CALM1 (includes others),MAPK1,PDIA3,PPP1CA,PPP1R14B,PPP3CA,PRKACA,PRKAR1A,RAP1B
Glutamine Biosynthesis I	0.506	GLUL
Fatty Acid Biosynthesis Initiation II	0.506	FASN
GDP-L-fucose Biosynthesis I (from GDP-D-mannose)	0.506	GFUS
Tyrosine Biosynthesis IV	0.506	PCBD1
Cell Cycle Regulation by BTG Family Proteins	0.5	PPP2R1A,PRMT1,PTPA
MIF-mediated Glucocorticoid Regulation	0.5	LY96,MAPK1,MIF
Valine Degradation I	0.5	BCAT1,DLD,HSD17B4
Differential Regulation of Cytokine Production in Intestinal Epithelial Cells by IL-17A and IL-17F	0.471	CCL2,CXCL1
Lymphotoxin β Receptor Signaling	0.463	CXCL1,CYCS,MAPK1,VCAM1
3-phosphoinositide Biosynthesis	0.461	CILP,MINPP1,NT5C,NUDT1,NUDT5,PPP1CA,PPP1R14B,PPP2R1A,PPP3CA,PSPH,PTPA,SIRPA,UBLCP1
Methylglyoxal Degradation I	0.458	GLO1
Acetyl-CoA Biosynthesis III (from Citrate)	0.458	ACLY
Cysteine Biosynthesis/Homocysteine Degradation	0.458	CTH
Formaldehyde Oxidation II (Glutathione-dependent)	0.458	ADH5
Lactose Degradation III	0.458	GLB1
Growth Hormone Signaling	0.455	A2M,IGF1,IGFALS,IGFBP3,MAPK1
Relaxin Signaling	0.45	APEX1,CTH,GNB1,MAPK1,MMP9,NT5C,PRKACA,PRKAR1A,RAP1B,SMPDL3A
Renin-Angiotensin Signaling	0.439	ACE,AGT,CCL2,MAPK1,PAK3,PRKACA,PRKAR1A,RAP1B
PCP (Planar Cell Polarity) Pathway	0.42	CTHRC1,EFNB1,PFN1,WNT2
Melatonin Signaling	0.418	CALM1 (includes others),MAPK1,PDIA3,PRKACA,PRKAR1A
Branched-chain α-keto acid Dehydrogenase Complex	0.418	DLD
L-cysteine Degradation III	0.418	GOT1
Myo-inositol Biosynthesis	0.418	IMPA1
Salvage Pathways of Pyrimidine Ribonucleotides	0.418	AK1,CMPK1,FAM20B,MAPK1,NME1,NME2,PAK3
Xanthine and Xanthosine Salvage	0.418	PNP
Pyroptosis Signaling Pathway	0.407	DHX9,HMGB1,MAPK1,PRKACA,PRKAR1A,TNFRSF11B
VDR/RXR Activation	0.406	IGFBP3,IGFBP5,IGFBP6,PSMC5,SERPINB1
NF-κB Activation by Viruses	0.406	ITGA2,ITGAV,ITGB1,MAPK1,RAP1B
γ-glutamyl Cycle	0.403	ANPEP,GSS
Autophagy	0.397	CALM1 (includes others),HGF,IGF1,LAMP1,MAPK1,PPP2R1A,PPP3CA,PRKACA,PRKAR1A,PTPA,SLC3A2,TGFB1,TNFRSF11B
Docosahexaenoic Acid (DHA) Signaling	0.395	APP,CYCS,SERPINF1
Mitochondrial Dysfunction	0.394	APP,ATP5F1A,ATP5F1B,CALM1 (includes others),CAPN1,CAPN2,CAPNS1,CPOX,CYCS,DLD,GPX3,GSR,GSTP1,PARK7,PPIF,PPP3CA,PRDX6,PRKACA,PRKAR1A,SOD1,SOD2
HGF Signaling	0.394	HGF,IL6,ITGA2,ITGA5,ITGAV,ITGB1,MAPK1,RAP1B
Endometrial Cancer Signaling	0.394	CTNNA1,CTNNB1,MAPK1,RAP1B
Retinoic acid Mediated Apoptosis Signaling	0.394	CRABP2,CYCS,PARP1,PARP4
Androgen Signaling	0.393	CALM1 (includes others),CALR,GNB1,HSP90AA1,HSPA4,MAPK1,POLR2H,PRKACA,PRKAR1A,TAF3
Endocannabinoid Cancer Inhibition Pathway	0.389	CASP6,CTNNB1,MAPK1,MMP2,PDGFC,PRKACA,PRKAR1A,SMPD1,VIM
Antiproliferative Role of Somatostatin Receptor 2	0.384	CTH,GNB1,MAPK1,NT5C,RAP1B
Tetrahydrofolate Salvage from 5,10-methenyltetrahydrofolate	0.383	GART
Adenine and Adenosine Salvage I	0.383	PNP
Retinoate Biosynthesis I	0.38	AKR1B1,AKR1C1/AKR1C2,AKR1C3
Melanocyte Development and Pigmentation Signaling	0.377	CRK,KITLG,MAPK1,PRKACA,PRKAR1A,RAP1B
ATM Signaling	0.377	CBX3,H2AX,PPP2R1A,PTPA,TRIM28,USP7
α-Adrenergic Signaling	0.373	CALM1 (includes others),GNB1,MAPK1,PRKACA,PRKAR1A,PYGL,RAP1B
CXCR4 Signaling	0.364	CRK,CXCL12,GNB1,MAPK1,MYL6,MYL9,PAK3,RAC3,RAP1B,RHOC
Induction of Apoptosis by HIV1	0.358	CYCS,DFFA,FAS,TNFRSF11B
Triacylglycerol Degradation	0.358	AARS1,NDST1,PRDX6,TNFAIP6
Glutathione Biosynthesis	0.353	GSS
Ascorbate Recycling (Cytosolic)	0.353	GSTO1
D-glucuronate Degradation I	0.353	AKR1A1
PEDF Signaling	0.353	FAS,MAPK1,RAP1B,SERPINF1,SOD2
MIF Regulation of Innate Immunity	0.352	LY96,MAPK1,MIF
Cyclins and Cell Cycle Regulation	0.342	PA2G4,PPP2R1A,PTPA,SKP1,TGFB1
IL-15 Production	0.338	AXL,EGFR,IL6,PDGFRA,PDGFRB,PTK7,TWF1
Fatty Acid β-oxidation I	0.338	ACAA2,HADH,HSD17B4
Insulin Secretion Signaling Pathway	0.331	CPE,DLD,EIF2S2,EIF2S3,EIF4A1,EIF4A3,EIF4G1,MAPK1,PABPC1,PAIP1,PDIA3,PRKACA,PRKAR1A,RAP1B,SRP14,SRP9
Corticotropin Releasing Hormone Signaling	0.33	ARPC5,CALM1 (includes others),CTH,KRT1,MAPK1,NT5C,PRKACA,PRKAR1A,RAP1B
Cleavage and Polyadenylation of Pre-mRNA	0.325	CPSF6
Diphthamide Biosynthesis	0.325	EEF2
Trehalose Degradation II (Trehalase)	0.325	HK1
Serine Biosynthesis	0.325	PSAT1
Acetyl-CoA Biosynthesis I (Pyruvate Dehydrogenase Complex)	0.325	DLD
NAD Biosynthesis III	0.325	NAMPT
Polyamine Regulation in Colon Cancer	0.324	CTNNB1,EIF5A,MAPK1,SLC3A2
Regulation Of The Epithelial Mesenchymal Transition In Development Pathway	0.323	ADAM17,CTNNB1,LOX,S100A4,WNT2
IL-17A Signaling in Airway Cells	0.313	CXCL1,CXCL6,IL6,MAPK1
Insulin Receptor Signaling	0.309	ACLY,CRK,MAPK1,PPP1CA,PPP1R14B,PRKACA,PRKAR1A,RAP1B
Xenobiotic Metabolism General Signaling Pathway	0.309	CUL3,FTL,GSTM3,GSTO1,GSTP1,HMOX1,MAPK1,RAP1B
TNFR1 Signaling	0.302	CASP6,CYCS,PAK3
Pancreatic Adenocarcinoma Signaling	0.3	EGFR,HMOX1,MAPK1,MMP9,PA2G4,PDGFC,TGFB1
Tetrapyrrole Biosynthesis II	0.3	ALAD
Glycine Cleavage Complex	0.3	DLD
Palmitate Biosynthesis I (Animals)	0.3	FASN
GDP-mannose Biosynthesis	0.3	GPI
Sonic Hedgehog Signaling	0.3	PRKACA,PRKAR1A
Endocannabinoid Developing Neuron Pathway	0.3	CTNNB1,GNB1,MAPK1,PRKACA,PRKAR1A,RAC3,RAP1B
GM-CSF Signaling	0.294	MAPK1,PPP3CA,RACK1,RAP1B
Dermatan Sulfate Biosynthesis (Late Stages)	0.291	CHST11,CHST3,NDST1
Calcium Transport I	0.278	ANXA5
Ceramide Degradation	0.278	ASAH1
Glycoaminoglycan-protein Linkage Region Biosynthesis	0.278	XYLT1
Galactose Degradation I (Leloir Pathway)	0.278	GALM
Tyrosine Degradation I	0.278	FAH
Phenylalanine Degradation IV (Mammalian, via Side Chain)	0.272	GOT1,GOT2
Role of Cytokines in Mediating Communication between Immune Cells	0.269	IL1RN,IL6,TGFB1
Chondroitin Sulfate Biosynthesis	0.267	CHST11,CHST3,NDST1,XYLT1
Nucleotide Excision Repair Pathway	0.26	POLR2H,RAD23B
Sphingomyelin Metabolism	0.259	SMPD1
Pyridoxal 5'-phosphate Salvage Pathway	0.258	FAM20B,MAPK1,PAK3,PDXK
Dermatan Sulfate Biosynthesis	0.258	CHST11,CHST3,NDST1,XYLT1
Estrogen Biosynthesis	0.249	AKR1C1/AKR1C2,AKR1C3,HSD17B4
TGF-β Signaling	0.249	INHBA,MAPK1,RAP1B,SERPINE1,TGFB1
NAD Salvage Pathway II	0.248	NT5C,NT5E
Selenocysteine Biosynthesis II (Archaea and Eukaryotes)	0.241	SARS1
Citrulline-Nitric Oxide Cycle	0.241	ASL
CNTF Signaling	0.24	IL6ST,MAPK1,RAP1B
TWEAK Signaling	0.237	CASP6,CYCS
Oxytocin In Spinal Neurons Signaling Pathway	0.225	CTH,NT5C
Notch Signaling	0.225	ADAM17,NOTCH3
Superpathway of Serine and Glycine Biosynthesis I	0.224	PSAT1
CMP-N-acetylneuraminate Biosynthesis I (Eukaryotes)	0.224	NAGK
UDP-N-acetyl-D-glucosamine Biosynthesis II	0.224	PGM3
2-oxobutanoate Degradation I	0.224	DLD
Sphingosine and Sphingosine-1-phosphate Metabolism	0.195	ASAH1
Neurovascular Coupling Signaling Pathway	0	APP,CALM1 (includes others),CTH,KNG1,NT5C,PRDX6,PRKACA,PRKAR1A,PTGR2
Oxytocin In Brain Signaling Pathway	0	CALM1 (includes others),EGFR,GNB1,IL6,MAPK1,PRDX6,RAP1B
IL-13 Signaling Pathway	0	CHI3L1,CTNNB1,CXCL6,MAPK1,POSTN,TGFB1
CDX Gastrointestinal Cancer Signaling Pathway	0	BMP1,CTNNB1,EFNB1,EGFR,IL6,MAPK1,RAC3,TGFB1,WNT2
Macrophage Classical Activation Signaling Pathway	0	DLD,IL6,LY96,PKM,RBBP7,TGFB1
Circadian Rhythm Signaling	0	CTH,GNB1,MAPK1,NT5C,PDIA3,PRKACA,PRKAR1A,PTGDS,RACK1,RAP1B
Fc Epsilon RI Signaling	0	MAPK1,RAC3,RAP1B
Synaptic Long Term Depression	0	CTH,IGF1,MAPK1,NT5C,PDIA3,PPP2R1A,PRDX6,PTPA,RAP1B
Hepatic Cholestasis	0	IL1RAP,IL1RN,IL6,LY96,PRKACA,PRKAR1A,TGFB1,TNFRSF11B
PXR/RXR Activation	0	IL6,PRKACA,PRKAR1A
Role of BRCA1 in DNA Damage Response	0	ACTB,BABAM1
Erythropoietin Signaling Pathway	0	CTNNB1,HBB,IL6,MAPK1,RAC3,RAP1B,TGFB1
Activation of IRF by Cytosolic Pattern Recognition Receptors	0	IL6,PPIB
Role of NFAT in Regulation of the Immune Response	0	CALM1 (includes others),GNB1,HLA-A,IGHA1,IGHG2,IGHG3,IGHG4,IGHM,IGHV1-18,IGHV1-69,IGHV3-33,IGHV3-49,IGHV3-7,IGHV3-72,IGHV3-73,IGHV3-74,IGHV4-28,IGHV4-34,IGHV6-1,IGKC,IGKV1-17,IGKV1-27,IGKV1-33,IGKV1-6,IGKV2-24,IGKV2-40,IGKV3-15,IGKV3-20,IGKV3D-11,IGKV3D-20,IGKV4-1,IGLC2,IGLV1-44,IGLV1-47,IGLV2-14,IGLV2-8,IGLV3-10,IGLV3-19,IGLV3-21,IGLV4-69,IGLV7-46,IGLV8-61,IPO5,KPNB1,MAPK1,PPP3CA,RAP1B
LPS-stimulated MAPK Signaling	0	MAPK1,RAP1B
CCR5 Signaling in Macrophages	0	CALM1 (includes others),FAS,GNB1,MAPK1
IL-22 Signaling	0	MAPK1
CD40 Signaling	0	ICAM1,MAPK1
Calcium-induced T Lymphocyte Apoptosis	0	CALM1 (includes others),CAPN2,HLA-A,PPP3CA
Cytotoxic T Lymphocyte-mediated Apoptosis of Target Cells	0	B2M,CASP6,CYCS,DFFA,FAS,HLA-A,HLA-C
CD27 Signaling in Lymphocytes	0	CYCS
IL-3 Signaling	0	MAPK1,PPP3CA,RAP1B
4-1BB Signaling in T Lymphocytes	0	MAPK1
Thrombopoietin Signaling	0	MAPK1,RAP1B
CTLA4 Signaling in Cytotoxic T Lymphocytes	0	AP1G1,AP1M1,AP2A1,AP2A2,AP2B1,AP2M1,B2M,CLTA,CLTC,HLA-A,HLA-C,HMOX1,ITGA2,ITGB1,MAPK1,PPP2R1A,PTPA,RAC3,RAP1B,TGFB1
B Cell Activating Factor Signaling	0	MAPK1
T Helper Cell Differentiation	0	HLA-A,IL6,IL6ST,TGFB1,TNFRSF11B
CCR3 Signaling in Eosinophils	0	CALM1 (includes others),CFL1,GNB1,MAPK1,MYLK,PAK3,RAP1B
CD28 Signaling in T Helper Cells	0	ACTR2,ACTR3,ARPC1A,ARPC1B,ARPC2,ARPC3,ARPC4,ARPC5,CALM1 (includes others),HLA-A,PPP3CA
Dendritic Cell Maturation	0	B2M,COL18A1,COL1A1,COL1A2,COL2A1,COL3A1,COL5A3,FSCN1,HLA-A,HLA-C,ICAM1,IGHG2,IGHG3,IGHG4,IGHM,IGKC,IGLC2,IL1RN,IL6,JCHAIN,MAPK1,PDIA3,TNFRSF11B
Angiopoietin Signaling	0	CRK,PAK3,RAP1B
Neuropathic Pain Signaling In Dorsal Horn Neurons	0	MAPK1,PDIA3,PRKACA,PRKAR1A
Endothelin-1 Signaling	0	CASP6,HMOX1,MAPK1,PDIA3,PRDX6,RAP1B
Factors Promoting Cardiogenesis in Vertebrates	0	BMP1,CTNNB1,LRP1,PDIA3,TGFB1,TGFBR3,WNT2
Thrombin Signaling	0	EGFR,F2,GNB1,MAPK1,MYL6,MYL9,MYLK,PDIA3,RAC3,RAP1B,RHOC
ICOS-ICOSL Signaling in T Helper Cells	0	CALM1 (includes others),HLA-A,PPP3CA
Molecular Mechanisms of Cancer	0	BMP1,CASP6,CRK,CTNNA1,CTNNB1,CYCS,FAS,GNB1,ITGA2,ITGA5,ITGAV,ITGB1,LRP1,MAPK1,PA2G4,PAK3,PRKACA,PRKAR1A,RAC3,RAP1B,RHOC,TGFB1,WNT2
Lipid Antigen Presentation by CD1	0	AP2A1,AP2A2,AP2B1,AP2M1,B2M,CALR,CANX,PDIA3,PSAP
Role of CHK Proteins in Cell Cycle Checkpoint Control	0	PPP2R1A,PTPA
FLT3 Signaling in Hematopoietic Progenitor Cells	0	MAPK1,RAP1B
GNRH Signaling	0	CALM1 (includes others),EGFR,GNB1,MAPK1,MMP2,PAK3,PRKACA,PRKAR1A,RAP1B
Cholecystokinin/Gastrin-mediated Signaling	0	EGFR,IL1RN,MAPK1,RAC3,RAP1B,RHOC
DNA Methylation and Transcriptional Repression Signaling	0	RBBP7
Role of OCT4 in Mammalian Embryonic Stem Cell Pluripotency	0	CASP6,PARP1
Role of NANOG in Mammalian Embryonic Stem Cell Pluripotency	0	BMP1,CTNNB1,IL6ST,MAPK1,RAP1B,WNT2
Prolactin Signaling	0	MAPK1,RAP1B
CREB Signaling in Neurons	0	CALM1 (includes others),EGFR,GNB1,HGF,IGF1,IGF2R,MAPK1,PDGFRA,PDGFRB,PDIA3,POLR2H,PRKACA,PRKAR1A,RAP1B,TGFB1,TGFBR3
Melanoma Signaling	0	MAPK1,RAP1B
Type I Diabetes Mellitus Signaling	0	CPE,CYCS,FAS,HLA-A,HLA-C,HSPD1,IL1RAP,MAPK1,TNFRSF11B
Small Cell Lung Cancer Signaling	0	CYCS,PA2G4
Basal Cell Carcinoma Signaling	0	BMP1,CTNNB1,WNT2
Allograft Rejection Signaling	0	B2M,FAS,HLA-A,HLA-C,IGHG2,IGHG3,IGHG4,IGHM,IGKC,IGLC2,JCHAIN
Autoimmune Thyroid Disease Signaling	0	FAS,HLA-A,HLA-C,IGHG2,IGHG3,IGHG4,IGHM,IGKC,IGLC2,JCHAIN
Acute Myeloid Leukemia Signaling	0	IDH1,KITLG,MAPK1,RAP1B
Thyroid Cancer Signaling	0	CTNNB1,IGF1,MAPK1,RAP1B
Graft-versus-Host Disease Signaling	0	FAS,HLA-A,HLA-C,IL1RN,IL6
Type II Diabetes Mellitus Signaling	0	ADIPOQ,MAPK1,PKM,SMPD1,TNFRSF11B
Non-Small Cell Lung Cancer Signaling	0	EGFR,MAPK1,PA2G4,RAP1B
G Beta Gamma Signaling	0	EGFR,GNB1,MAPK1,PRKACA,PRKAR1A,RAP1B
G Protein Signaling Mediated by Tubby	0	GNB1,NAMPT
Communication between Innate and Adaptive Immune Cells	0	B2M,HLA-A,HLA-C,IGHA1,IGHG2,IGHG3,IGHG4,IGHM,IGHV1-18,IGHV1-69,IGHV3-33,IGHV3-49,IGHV3-7,IGHV3-72,IGHV3-73,IGHV3-74,IGHV4-28,IGHV4-34,IGHV6-1,IGKC,IGKV1-17,IGKV1-27,IGKV1-33,IGKV1-6,IGKV2-24,IGKV2-40,IGKV3-15,IGKV3-20,IGKV3D-11,IGKV3D-20,IGKV4-1,IGLC2,IGLV1-44,IGLV1-47,IGLV2-14,IGLV2-8,IGLV3-10,IGLV3-19,IGLV3-21,IGLV4-69,IGLV7-46,IGLV8-61,IL1RN,IL6,JCHAIN
CDC42 Signaling	0	ACTR2,ACTR3,ARPC1A,ARPC1B,ARPC2,ARPC3,ARPC4,ARPC5,B2M,CFL1,HLA-A,HLA-C,IQGAP1,ITGA2,ITGA5,ITGAV,ITGB1,MAPK1,MYL6,MYL9,MYLK,PAK3
FAK Signaling	0	ACTR2,ACTR3,ARPC1A,ARPC1B,ARPC2,ARPC3,ARPC4,ARPC5,CAPN1,CAPN2,CAPNS1,COL18A1,COL1A1,COL1A2,COL2A1,COL3A1,COL5A3,CRK,CTNNB1,ECM1,ECM2,EFNB1,EGFR,IL6ST,ITGA2,ITGA5,ITGAV,ITGB1,MAPK1,MMP14,MMP2,MMP9,PAK3,PDGFRA,PDGFRB,RAP1B,SDCBP,TGFB1,TGFBR3
April Mediated Signaling	0	MAPK1
Hereditary Breast Cancer Signaling	0	ACTB,DDB2,H2AX,NPM1,POLR2H,RAP1B,UBA52
Phospholipase C Signaling	0	AHNAK,CALM1 (includes others),GNB1,HMOX1,IGHA1,IGHG2,IGHG3,IGHG4,IGHM,IGHV1-18,IGHV1-69,IGHV3-33,IGHV3-49,IGHV3-7,IGHV3-72,IGHV3-73,IGHV3-74,IGHV4-28,IGHV4-34,IGHV6-1,IGKC,IGKV1-17,IGKV1-27,IGKV1-33,IGKV1-6,IGKV2-24,IGKV2-40,IGKV3-15,IGKV3-20,IGKV3D-11,IGKV3D-20,IGKV4-1,IGLC2,IGLV1-44,IGLV1-47,IGLV2-14,IGLV2-8,IGLV3-10,IGLV3-19,IGLV3-21,IGLV4-69,IGLV7-46,IGLV8-61,ITGA2,ITGA5,ITGAV,ITGB1,JCHAIN,MA…
HER-2 Signaling in Breast Cancer	0	ARF3,CASP6,EGFR,ITGB1,KPNB1,MAPK1,MMP2,RAP1B,RPS6,SEC13,TPR
Altered T Cell and B Cell Signaling in Rheumatoid Arthritis	0	CSF1,FAS,HLA-A,IGHA1,IGHG2,IGHG3,IGHG4,IGHM,IGHV1-18,IGHV1-69,IGHV3-33,IGHV3-49,IGHV3-7,IGHV3-72,IGHV3-73,IGHV3-74,IGHV4-28,IGHV4-34,IGHV6-1,IGKC,IGKV1-17,IGKV1-27,IGKV1-33,IGKV1-6,IGKV2-24,IGKV2-40,IGKV3-15,IGKV3-20,IGKV3D-11,IGKV3D-20,IGKV4-1,IGLC2,IGLV1-44,IGLV1-47,IGLV2-14,IGLV2-8,IGLV3-10,IGLV3-19,IGLV3-21,IGLV4-69,IGLV7-46,IGLV8-61,IL1RN,IL6,TGFB1
Leptin Signaling in Obesity	0	MAPK1,PDIA3,PRKACA,PRKAR1A
Role of NFAT in Cardiac Hypertrophy	0	CALM1 (includes others),GNB1,IGF1,IL6,IL6ST,MAPK1,PDIA3,PPP3CA,PRKACA,PRKAR1A,RAP1B,TGFB1
IL-1 Signaling	0	GNB1,IL1RAP,MAPK1,PRKACA,PRKAR1A
Breast Cancer Regulation by Stathmin1	0	GNB1,HGF,IGF1,MAPK1,MMP2,MMP9,PDGFC,PPP1CA,PPP1R14B,PPP2R1A,PRKACA,PRKAR1A,PTPA,RAC3,RAP1B,TGFB1,TUBA1B,TUBA1C,TUBB,TUBB3
RANK Signaling in Osteoclasts	0	CALM1 (includes others),GSN,MAPK1,PPP3CA
Regulation of IL-2 Expression in Activated and Anergic T Lymphocytes	0	CALM1 (includes others),MAPK1,PPP3CA,RAP1B,TGFB1
Role of WNT/GSK-3β Signaling in the Pathogenesis of Influenza	0	CTNNB1,WNT2
NUR77 Signaling in T Lymphocytes	0	B2M,CALM1 (includes others),CYCS,HLA-A,HLA-C,MAPK1,PPP3CA
PKCθ Signaling in T Lymphocytes	0	HLA-A,MAPK1,PPP3CA,RAC3,RAP1B
Role of Lipids/Lipid Rafts in the Pathogenesis of Influenza	0	FDPS
Role of MAPK Signaling in the Pathogenesis of Influenza	0	CCL2,MAPK1,PRDX6,RAP1B
Role of PI3K/AKT Signaling in the Pathogenesis of Influenza	0	CRK,MAPK1
Role of Hypercytokinemia/hyperchemokinemia in the Pathogenesis of Influenza	0	CCL2,IL1RN,IL6
Antiproliferative Role of TOB in T Cell Signaling	0	DPP7,MAPK1,PABPC1,SKP1,TGFB1,TWSG1
OX40 Signaling Pathway	0	B2M,HLA-A,HLA-C
P2Y Purigenic Receptor Signaling Pathway	0	GNB1,MAPK1,PDIA3,PRKACA,PRKAR1A,RAP1B
Cell Cycle Control of Chromosomal Replication	0	MCM3
Assembly of RNA Polymerase II Complex	0	POLR2H,TAF3
Role of JAK2 in Hormone-like Cytokine Signaling	0	IGF1,PDGFC,SIRPA
Role of JAK1 and JAK3 in γc Cytokine Signaling	0	MAPK1,RAP1B
Dopamine-DARPP32 Feedback in cAMP Signaling	0	CALM1 (includes others),PDIA3,PPP1CA,PPP1R14B,PPP2R1A,PPP3CA,PRKACA,PRKAR1A,PTPA
NGF Signaling	0	CRK,MAPK1,RAP1B,SMPD1
Mouse Embryonic Stem Cell Pluripotency	0	CTNNB1,IL6ST,MAPK1,RAP1B
Hematopoiesis from Pluripotent Stem Cells	0	CSF1,IGHA1,IGHG2,IGHG3,IGHG4,IGHM,IGKC,IGLC2,IL6,JCHAIN,KITLG
nNOS Signaling in Skeletal Muscle Cells	0	CALM1 (includes others),DAG1
VEGF Family Ligand-Receptor Interactions	0	MAPK1,NRP1,NRP2,RAP1B
Ephrin A Signaling	0	ADAM10,CFL1
ERBB Signaling	0	EGFR,MAPK1,PAK3,RAP1B
ERB2-ERBB3 Signaling	0	MAPK1,RAP1B
ERBB4 Signaling	0	ADAM17,MAPK1,RAP1B
GADD45 Signaling	0	MAPK1,TGFB1
GDNF Family Ligand-Receptor Interactions	0	GFRA1,MAPK1,PDLIM7,RAP1B
Netrin Signaling	0	PPP3CA,PRKACA,PRKAR1A,RAC3
Thyroid Hormone Metabolism II (via Conjugation and/or Degradation)	0	B4GAT1,EXT2
Nicotine Degradation III	0	B4GAT1,EXT2
Arginine Biosynthesis IV	0	ASL
Androgen Biosynthesis	0	AKR1C3
Ubiquinol-10 Biosynthesis (Eukaryotic)	0	DDT
Superpathway of Citrulline Metabolism	0	ASL
tRNA Splicing	0	APEX1,SMPDL3A
Urea Cycle	0	ASL
The Visual Cycle	0	AKR1C3
Melatonin Degradation I	0	B4GAT1,EXT2
Phospholipases	0	HMOX1,PDIA3,PLA2G15,PRDX6
Choline Biosynthesis III	0	HMOX1
Tryptophan Degradation X (Mammalian, via Tryptamine)	0	AKR1A1
Leukotriene Biosynthesis	0	LTA4H
Nicotine Degradation II	0	B4GAT1,EXT2
Superpathway of Inositol Phosphate Compounds	0	CILP,MINPP1,NT5C,NUDT1,NUDT5,PPP1CA,PPP1R14B,PPP2R1A,PPP3CA,PSPH,PTPA,SIRPA,UBLCP1
D-myo-inositol (1,3,4)-trisphosphate Biosynthesis	0	MINPP1
Serotonin Degradation	0	ADH5,AKR1A1,B4GAT1,EXT2
Leucine Degradation I	0	BCAT1
Bile Acid Biosynthesis, Neutral Pathway	0	AKR1C1/AKR1C2,AKR1C3
Uridine-5'-phosphate Biosynthesis	0	CAD
Retinol Biosynthesis	0	AKR1C3
Chondroitin Sulfate Biosynthesis (Late Stages)	0	CHST11,CHST3,NDST1
Superpathway of Melatonin Degradation	0	B4GAT1,EXT2
Stearate Biosynthesis I (Animals)	0	CBR1,FASN,PTGR2
Noradrenaline and Adrenaline Degradation	0	ADH5,AKR1A1
Acetone Degradation I (to Methylglyoxal)	0	CBR1,PTGR2
Ethanol Degradation IV	0	CAT
Ethanol Degradation II	0	ADH5,AKR1A1
Superpathway of Cholesterol Biosynthesis	0	ACAA2,ACAT2,FDPS,IDI1
DNA damage-induced 14-3-3σ Signaling	0	CASP6
Gαi Signaling	0	GNB1,MAPK1,PRKACA,PRKAR1A,RAP1B
Gαq Signaling	0	CALM1 (includes others),GNB1,HMOX1,MAPK1,PPP3CA,RAC3,RHOC
Gαs Signaling	0	GNB1,MAPK1,PRKACA,PRKAR1A
Role of p14/p19ARF in Tumor Suppression	0	NPM1
Sperm Motility	0	AXL,CALM1 (includes others),EGFR,GNB1,PDGFRA,PDGFRB,PDIA3,PRDX6,PRKACA,PRKAR1A,PTK7,TWF1
TEC Kinase Signaling	0	ACTA1,ACTB,FAS,GNB1,ITGA2,ITGA5,ITGAV,ITGB1,PAK3,RAC3,RHOC,TNFRSF21
UVB-Induced MAPK Signaling	0	EGFR,MAPK1
Oxidative Phosphorylation	0	ATP5F1A,ATP5F1B,CYCS
Adipogenesis pathway	0	CTNNB1,RBBP7,TGFB1
WNT/Ca+ pathway	0	PDIA3,PPP3CA
Toll-like Receptor Signaling	0	IL1RN,LY96,MAPK1,UBA52
EGF Signaling	0	EGFR,MAPK1
SAPK/JNK Signaling	0	CRK,GNB1,HNRNPK,RAC3,RAP1B
Cardiac β-adrenergic Signaling	0	APEX1,GNB1,PPP1CA,PPP1R14B,PPP2R1A,PRKACA,PRKAR1A,PTPA,SMPDL3A
Interferon Signaling	0	PSMB8
IL-2 Signaling	0	MAPK1,RAP1B
FGF Signaling	0	CRK,FGF7,HGF,MAPK1
JAK/STAT Signaling	0	IL6,MAPK1,RAP1B
GABA Receptor Signaling	0	AP2A1,AP2A2,AP2B1,AP2M1,GNB1,UBA52,UBQLN1
IL-4 Signaling	0	COL11A1,COL12A1,COL15A1,COL16A1,COL18A1,COL1A1,COL1A2,COL2A1,COL3A1,COL4A1,COL4A2,COL4A3,COL5A1,COL5A2,COL5A3,COL6A1,COL6A2,COL6A3,COL7A1,FAS,MAPK1,RAP1B,TGFB1,TIMP3
Serotonin Receptor Signaling	0	PCBD1,QDPR
Phototransduction Pathway	0	GNB1,PRKACA,PRKAR1A
Neurotrophin/TRK Signaling	0	MAPK1,RAP1B
cAMP-mediated signaling	0	APEX1,CALM1 (includes others),MAPK1,PPP3CA,PRKACA,PRKAR1A,SMPDL3A
p38 MAPK Signaling	0	FAS,HMGN1,HSPB1,IL1RAP,IL1RN,TGFB1
Glutamate Receptor Signaling	0	CALM1 (includes others),GLUL,GNB1
NF-κB Signaling	0	EGFR,IGF2R,IL1RN,PDGFRA,PDGFRB,PRKACA,RAP1B,TGFBR3,TNFRSF11B,UBE2N
T Cell Receptor Signaling	0	B2M,CALM1 (includes others),CTNNB1,HLA-A,HLA-C,ICAM1,ITGA2,ITGB1,MAPK1,PPP3CA,RAP1B
G-Protein Coupled Receptor Signaling	0	APEX1,CALM1 (includes others),CRK,CTNNB1,GNB1,MAPK1,MEGF6,MYL6,MYL9,MYLK,MYLK3,PAK3,PPP3CA,PRKACA,PRKAR1A,RAC3,RAP1B,SMPDL3A
GPCR-Mediated Integration of Enteroendocrine Signaling Exemplified by an L Cell	0	PDIA3,PRKACA,PRKAR1A
GPCR-Mediated Nutrient Sensing in Enteroendocrine Cells	0	PDIA3,PRKACA,PRKAR1A
Gustation Pathway	0	LIPA,PRKACA,PRKAR1A
Inflammasome pathway	0	CTSB
PD-1, PD-L1 cancer immunotherapy pathway	0	B2M,HLA-A,HLA-C,TGFB1,TNFRSF11B
Cancer Drug Resistance By Drug Efflux	0	MAPK1,RAP1B,YBX1
Th1 and Th2 Activation Pathway	0	HLA-A,ICAM1,IL6,NOTCH3,TGFB1,TGFBR3
Th1 Pathway	0	HLA-A,ICAM1,IL6,NOTCH3
Th2 Pathway	0	HLA-A,ICAM1,NOTCH3,TGFB1,TGFBR3
IL-7 Signaling Pathway	0	HGF,IGHM,MAPK1
Opioid Signaling Pathway	0	AP2A1,AP2A2,AP2B1,AP2M1,CALM1 (includes others),CLTA,CLTC,CTNNB1,GNB1,MAPK1,PPP3CA,PRKACA,PRKAR1A,RAC3,RAP1B
Th17 Activation Pathway	0	HSP90AA1,HSP90AB1,HSP90B1,IL6
Endocannabinoid Neuronal Synapse Pathway	0	GNB1,MAPK1,PDIA3,PPP3CA,PRKACA,PRKAR1A
Apelin Pancreas Signaling Pathway	0	PRKACA,PRKAR1A
Apelin Endothelial Signaling Pathway	0	CALM1 (includes others),CCL2,GNB1,ICAM1,MAPK1,RAP1B,VCAM1
Apelin Muscle Signaling Pathway	0	GNB1
Cardiac Hypertrophy Signaling (Enhanced)	0	ACE,AGT,APEX1,CALM1 (includes others),CTNNB1,FGF7,GNB1,HSPB1,IGF1,IL6,IL6ST,ITGA2,ITGA5,ITGAV,ITGB1,MAPK1,PDIA3,PPP3CA,PRKACA,PRKAR1A,RAP1B,RPS6,SMPDL3A,TGFB1,TGFBR3,TNFRSF11B,WNT2
T Cell Exhaustion Signaling Pathway	0	HLA-A,HLA-C,IL6,MAPK1,MGAT5,PPP2R1A,PTPA,RAP1B,TGFB1,TGFBR3
Systemic Lupus Erythematosus In T Cell Signaling Pathway	0	B2M,CASP6,CD44,EZR,FAS,HLA-A,HLA-C,IL6,MAPK1,MSN,PPP2R1A,PPP3CA,PTPA,RAC3,RAP1B,RDX,RHOC
White Adipose Tissue Browning Pathway	0	LDHA,LDHB,MAPK1,PRKACA,PRKAR1A
Kinetochore Metaphase Signaling Pathway	0	BUB3,H2AX,MACROH2A1,PPP1CA,PPP1R14B
MSP-RON Signaling In Macrophages Pathway	0	F11,F12,KLKB1,MAPK1,RAP1B
Eicosanoid Signaling	0	AKR1C3,LTA4H,PRDX6,PTGDS
Role of MAPK Signaling in Promoting the Pathogenesis of Influenza	0	ATP6AP1,ATP6V1A,MAPK1,PRDX6,RAP1B
Role of MAPK Signaling in Inhibiting the Pathogenesis of Influenza	0	CCL2,IL6,MAPK1,PRDX6
