# Supplementary material for: A novel therapeutic approach for endometriosis using adipose-derived stem cell-derived conditioned medium- A new hope for endometriotic patients in improving fertility
Source: Front Endocrinol (Lausanne). 2023 May 24;14:1158527. doi: 10.3389/fendo.2023.1158527 (PMC10244723; doi:10.3389/fendo.2023.1158527)
Supplement: Supplementary file 3 [file Table_3.xlsx]

## Sheet: Sheet0
© 2000-2023 QIAGEN. All rights reserved.
Categories	Diseases or Functions Annotation	p-value	Molecules	# Molecules
Cell Death and Survival,Organismal Injury and Abnormalities	Necrosis	1.99e-100	A2M,AARS1,ABHD14B,ACE,ACLY,ACTB,ACTN4,ACTR2,ADAM10,ADAM12,ADAM17,ADAMTS1,ADAMTS12,ADH5,ADIPOQ,AGA,AGRN,AGT,AHNAK,AHSA1,AIMP1,AKR1B1,ALB,ALCAM,ALDOA,ANG,ANGPTL4,ANP32A,ANPEP,ANXA1,ANXA2,ANXA5,AP2A2,AP2B1,AP2M1,APEX1,API5,APOA1,APOB,APOC1,APOC3,APOE,APOL1,APP,ARCN1,ARHGAP1,ARHGDIA,ARPC2,ARPC3,ASAH1,ATIC,ATP5F1A,ATP5F1B,AXL,B2M,BCHE,BCKDK,BGN,BSG,BUB3,C1QA,C3,C4A/C4B,C5,C7,C9,CAB39L,CALR,CAPN1,CAPN2…	605
Cellular Movement	Cell movement	8.51e-87	A2M,ACE,ACLY,ACTA1,ACTB,ACTN1,ACTN4,ACTR2,ACTR3,ADAM10,ADAM12,ADAM17,ADAM9,ADAMTS1,ADIPOQ,AGT,AHCY,AHNAK,AHSG,AIMP1,AKR1B1,ALB,ALCAM,ALDOA,ANG,ANGPTL2,ANGPTL4,ANPEP,ANXA1,ANXA2,AP2M1,APCS,APEX1,APLP2,APOA1,APOB,APOC1,APOD,APOE,APOH,APP,ARHGAP1,ARHGDIA,ARHGDIB,ARPC1B,ARPC2,ARPC3,ASPH,ATP5F1A,ATP5F1B,ATRN,AXL,B4GALT1,B4GAT1,BCAT1,BCKDK,BGN,BLVRA,BSG,BST1,C1QBP,C2,C3,C4A/C4B,C5,CAB39L,CALD1,CALR,CAL…	533
Cancer,Organismal Injury and Abnormalities	Epithelial neoplasm	1.88e-85	A1BG,A2M,ABHD14B,ABI3BP,ACAA2,ACAT2,ACBD3,ACE,ACLY,ACO1,ACTA1,ACTB,ACTN1,ACTN2,ACTN4,ACTR2,ACTR3,ACY1,ADAM10,ADAM12,ADAM17,ADAM9,ADAMTS1,ADAMTS12,ADAMTS2,ADAMTSL1,ADH5,ADIPOQ,AEBP1,AFM,AGA,AGRN,AGT,AHCY,AHCYL1,AHNAK,AHSA1,AHSG,AIMP1,AK1,AK2,AKR1A1,AKR1B1,AKR1C1/AKR1C2,AKR1C3,AKR1E2,ALAD,ALB,ALCAM,ALDH16A1,ALDOA,ALDOC,ALYREF,AMBP,ANGPTL2,ANGPTL4,ANP32A,ANP32B,ANP32E,ANPEP,ANXA1,ANXA2,ANXA5,ANXA6,A…	1243
Cancer,Organismal Injury and Abnormalities	Tumorigenesis of tissue	2.02e-85	A1BG,A2M,ABHD14B,ABI3BP,ACAA2,ACAT2,ACBD3,ACE,ACLY,ACO1,ACTA1,ACTB,ACTN1,ACTN2,ACTN4,ACTR2,ACTR3,ACY1,ADAM10,ADAM12,ADAM17,ADAM9,ADAMTS1,ADAMTS12,ADAMTS2,ADAMTSL1,ADH5,ADIPOQ,AEBP1,AFM,AGA,AGRN,AGT,AHCY,AHCYL1,AHNAK,AHSA1,AHSG,AIMP1,AK1,AK2,AKR1A1,AKR1B1,AKR1C1/AKR1C2,AKR1C3,AKR1E2,ALAD,ALB,ALCAM,ALDH16A1,ALDOA,ALDOC,ALYREF,AMBP,ANGPTL2,ANGPTL4,ANP32A,ANP32B,ANP32E,ANPEP,ANXA1,ANXA2,ANXA5,ANXA6,A…	1245
Cancer,Organismal Injury and Abnormalities	Carcinoma	4.44e-85	A1BG,A2M,ABHD14B,ABI3BP,ACAA2,ACAT2,ACBD3,ACE,ACLY,ACO1,ACTA1,ACTB,ACTN1,ACTN2,ACTN4,ACTR2,ACTR3,ACY1,ADAM10,ADAM12,ADAM17,ADAM9,ADAMTS1,ADAMTS12,ADAMTS2,ADAMTSL1,ADH5,ADIPOQ,AEBP1,AFM,AGA,AGRN,AGT,AHCY,AHCYL1,AHNAK,AHSA1,AHSG,AIMP1,AK1,AK2,AKR1A1,AKR1B1,AKR1C1/AKR1C2,AKR1C3,AKR1E2,ALAD,ALB,ALCAM,ALDH16A1,ALDOA,ALDOC,ALYREF,AMBP,ANGPTL2,ANGPTL4,ANP32A,ANP32B,ANP32E,ANPEP,ANXA1,ANXA2,ANXA5,ANXA6,A…	1241
Cancer,Organismal Injury and Abnormalities	Non-melanoma solid tumor	9.33e-85	A1BG,A2M,ABHD14B,ABI3BP,ACAA2,ACAT2,ACBD3,ACE,ACLY,ACO1,ACTA1,ACTB,ACTN1,ACTN2,ACTN4,ACTR2,ACTR3,ACY1,ADAM10,ADAM12,ADAM17,ADAM9,ADAMTS1,ADAMTS12,ADAMTS2,ADAMTSL1,ADH5,ADIPOQ,AEBP1,AFM,AGA,AGRN,AGT,AHCY,AHCYL1,AHNAK,AHSA1,AHSG,AIMP1,AK1,AK2,AKR1A1,AKR1B1,AKR1C1/AKR1C2,AKR1C3,AKR1E2,ALAD,ALB,ALCAM,ALDH16A1,ALDOA,ALDOC,ALYREF,AMBP,ANG,ANGPTL2,ANGPTL4,ANP32A,ANP32B,ANP32E,ANPEP,ANXA1,ANXA2,ANXA5,ANX…	1250
Cancer,Organismal Injury and Abnormalities	Nonhematologic malignant neoplasm	1.64e-84	A1BG,A2M,ABHD14B,ABI3BP,ACAA2,ACAT2,ACBD3,ACE,ACLY,ACO1,ACTA1,ACTB,ACTN1,ACTN2,ACTN4,ACTR2,ACTR3,ACY1,ADAM10,ADAM12,ADAM17,ADAM9,ADAMTS1,ADAMTS12,ADAMTS2,ADAMTSL1,ADH5,ADIPOQ,AEBP1,AFM,AGA,AGRN,AGT,AHCY,AHCYL1,AHNAK,AHSA1,AHSG,AIMP1,AK1,AK2,AKR1A1,AKR1B1,AKR1C1/AKR1C2,AKR1C3,AKR1E2,ALAD,ALB,ALCAM,ALDH16A1,ALDOA,ALDOC,ALYREF,AMBP,ANG,ANGPTL2,ANGPTL4,ANP32A,ANP32B,ANP32E,ANPEP,ANXA1,ANXA2,ANXA5,ANX…	1250
Cancer,Organismal Injury and Abnormalities	Non-hematological solid tumor	1.28e-82	A1BG,A2M,ABHD14B,ABI3BP,ACAA2,ACAT2,ACBD3,ACE,ACLY,ACO1,ACTA1,ACTB,ACTN1,ACTN2,ACTN4,ACTR2,ACTR3,ACY1,ADAM10,ADAM12,ADAM17,ADAM9,ADAMTS1,ADAMTS12,ADAMTS2,ADAMTSL1,ADH5,ADIPOQ,AEBP1,AFM,AGA,AGRN,AGT,AHCY,AHCYL1,AHNAK,AHSA1,AHSG,AIMP1,AK1,AK2,AKR1A1,AKR1B1,AKR1C1/AKR1C2,AKR1C3,AKR1E2,ALAD,ALB,ALCAM,ALDH16A1,ALDOA,ALDOC,ALYREF,AMBP,ANG,ANGPTL2,ANGPTL4,ANP32A,ANP32B,ANP32E,ANPEP,ANXA1,ANXA2,ANXA5,ANX…	1251
Cellular Movement	Migration of cells	7.06e-82	A2M,ACE,ACLY,ACTA1,ACTB,ACTN1,ACTN4,ACTR3,ADAM10,ADAM12,ADAM17,ADAM9,ADAMTS1,ADIPOQ,AGT,AHCY,AHNAK,AHSG,AIMP1,ALB,ALCAM,ALDOA,ANG,ANGPTL2,ANGPTL4,ANPEP,ANXA1,ANXA2,AP2M1,APCS,APEX1,APLP2,APOA1,APOB,APOC1,APOD,APOE,APOH,APP,ARHGAP1,ARHGDIA,ARHGDIB,ARPC2,ASPH,ATP5F1A,ATP5F1B,ATRN,AXL,B4GALT1,B4GAT1,BCAT1,BCKDK,BGN,BLVRA,BSG,BST1,C1QBP,C2,C3,C4A/C4B,C5,CAB39L,CALD1,CALR,CALU,CANX,CAP1,CAPG,CAPN1,CAP…	493
Cancer,Organismal Injury and Abnormalities	Malignant solid tumor	4.57e-79	A1BG,A2M,ABHD14B,ABI3BP,ACAA2,ACAT2,ACBD3,ACE,ACLY,ACO1,ACTA1,ACTB,ACTN1,ACTN2,ACTN4,ACTR2,ACTR3,ACY1,ADAM10,ADAM12,ADAM17,ADAM9,ADAMTS1,ADAMTS12,ADAMTS2,ADAMTSL1,ADH5,ADIPOQ,AEBP1,AFM,AGA,AGRN,AGT,AHCY,AHCYL1,AHNAK,AHSA1,AHSG,AIMP1,AK1,AK2,AKR1A1,AKR1B1,AKR1C1/AKR1C2,AKR1C3,AKR1E2,ALAD,ALB,ALCAM,ALDH16A1,ALDOA,ALDOC,ALYREF,AMBP,ANG,ANGPTL2,ANGPTL4,ANP32A,ANP32B,ANP32E,ANPEP,ANXA1,ANXA2,ANXA5,ANX…	1260
Cancer,Organismal Injury and Abnormalities	Cancer	1.98e-78	A1BG,A2M,ABHD14B,ABI3BP,ACAA2,ACAT2,ACBD3,ACE,ACLY,ACO1,ACTA1,ACTB,ACTN1,ACTN2,ACTN4,ACTR2,ACTR3,ACY1,ADAM10,ADAM12,ADAM17,ADAM9,ADAMTS1,ADAMTS12,ADAMTS2,ADAMTSL1,ADH5,ADIPOQ,AEBP1,AFM,AGA,AGRN,AGT,AHCY,AHCYL1,AHNAK,AHSA1,AHSG,AIMP1,AK1,AK2,AKR1A1,AKR1B1,AKR1C1/AKR1C2,AKR1C3,AKR1E2,ALAD,ALB,ALCAM,ALDH16A1,ALDOA,ALDOC,ALYREF,AMBP,ANG,ANGPTL2,ANGPTL4,ANP32A,ANP32B,ANP32E,ANPEP,ANXA1,ANXA2,ANXA5,ANX…	1264
Cancer,Organismal Injury and Abnormalities	Cancer of secretory structure	3.13e-78	A1BG,A2M,ABI3BP,ACAA2,ACAT2,ACBD3,ACE,ACLY,ACO1,ACTA1,ACTN1,ACTN2,ACTN4,ACTR2,ACTR3,ACY1,ADAM10,ADAM12,ADAM17,ADAM9,ADAMTS1,ADAMTS12,ADAMTS2,ADAMTSL1,ADIPOQ,AEBP1,AFM,AGA,AGRN,AGT,AHCY,AHCYL1,AHNAK,AHSG,AIMP1,AK2,AKR1A1,AKR1B1,AKR1C1/AKR1C2,AKR1C3,ALAD,ALB,ALCAM,ALDH16A1,ALDOA,ALDOC,ALYREF,AMBP,ANGPTL2,ANGPTL4,ANP32A,ANP32B,ANP32E,ANPEP,ANXA1,ANXA2,ANXA5,ANXA6,AP1G1,AP1M1,AP2A1,AP2A2,AP2B1,AP2M1,…	1106
Cancer,Organismal Injury and Abnormalities	Extracranial solid tumor	1.18e-77	A1BG,A2M,ABHD14B,ABI3BP,ACAA2,ACAT2,ACBD3,ACE,ACLY,ACO1,ACTA1,ACTB,ACTN1,ACTN2,ACTN4,ACTR2,ACTR3,ACY1,ADAM10,ADAM12,ADAM17,ADAM9,ADAMTS1,ADAMTS12,ADAMTS2,ADAMTSL1,ADH5,ADIPOQ,AEBP1,AFM,AGA,AGRN,AGT,AHCY,AHCYL1,AHNAK,AHSA1,AHSG,AIMP1,AK1,AK2,AKR1A1,AKR1B1,AKR1C1/AKR1C2,AKR1C3,AKR1E2,ALAD,ALB,ALCAM,ALDH16A1,ALDOA,ALDOC,ALYREF,AMBP,ANG,ANGPTL2,ANGPTL4,ANP32A,ANP32B,ANP32E,ANPEP,ANXA1,ANXA2,ANXA5,ANX…	1257
Cancer,Organismal Injury and Abnormalities	Extrapancreatic malignant tumor	2.35e-76	A1BG,A2M,ABHD14B,ABI3BP,ACAA2,ACAT2,ACBD3,ACE,ACLY,ACO1,ACTA1,ACTB,ACTN1,ACTN2,ACTN4,ACTR2,ACTR3,ACY1,ADAM10,ADAM12,ADAM17,ADAM9,ADAMTS1,ADAMTS12,ADAMTS2,ADAMTSL1,ADH5,ADIPOQ,AEBP1,AFM,AGA,AGRN,AGT,AHCY,AHCYL1,AHNAK,AHSA1,AHSG,AIMP1,AK1,AK2,AKR1A1,AKR1B1,AKR1C1/AKR1C2,AKR1C3,AKR1E2,ALAD,ALB,ALCAM,ALDH16A1,ALDOA,ALDOC,ALYREF,AMBP,ANG,ANGPTL2,ANGPTL4,ANP32A,ANP32B,ANP32E,ANPEP,ANXA1,ANXA2,ANXA5,ANX…	1233
Cancer,Organismal Injury and Abnormalities	Solid tumor	5.28e-76	A1BG,A2M,ABHD14B,ABI3BP,ACAA2,ACAT2,ACBD3,ACE,ACLY,ACO1,ACTA1,ACTB,ACTN1,ACTN2,ACTN4,ACTR2,ACTR3,ACY1,ADAM10,ADAM12,ADAM17,ADAM9,ADAMTS1,ADAMTS12,ADAMTS2,ADAMTSL1,ADH5,ADIPOQ,AEBP1,AFM,AGA,AGRN,AGT,AHCY,AHCYL1,AHNAK,AHSA1,AHSG,AIMP1,AK1,AK2,AKR1A1,AKR1B1,AKR1C1/AKR1C2,AKR1C3,AKR1E2,ALAD,ALB,ALCAM,ALDH16A1,ALDOA,ALDOC,ALYREF,AMBP,ANG,ANGPTL2,ANGPTL4,ANP32A,ANP32B,ANP32E,ANPEP,ANXA1,ANXA2,ANXA5,ANX…	1261
Organismal Injury and Abnormalities,Organismal Survival	Organismal death	2.75e-75	ACE,ACLY,ACTA1,ACTB,ACTN4,ADAM10,ADAM12,ADAM17,ADAM9,ADAMTS1,ADH5,ADIPOQ,AEBP1,AGA,AGRN,AGT,AHSG,AKR1C3,ALDOA,ALDOC,AMBP,ANG,ANGPTL4,ANXA1,ANXA2,ANXA5,AP1G1,AP1M1,AP2M1,APEX1,APLP2,APOA1,APOB,APOC1,APOD,APOE,APOH,APOL1,APP,ARHGAP1,ARHGDIA,ARHGDIB,ASAH1,ASL,ASPH,ATP6AP1,AXL,B2M,B4GALT1,BASP1,BCAT1,BCHE,BCKDK,BGN,BLMH,BMP1,BPNT1,BSG,BUB3,C1QA,C1QB,C1QBP,C1QC,C3,C4A/C4B,C5,CA12,CALR,CANX,CAP1,CAPN1,…	514
Cell Death and Survival	Apoptosis	2.73e-73	A2M,AARS1,ACE,ACLY,ACTN4,ADAM10,ADAM12,ADAM17,ADAMTS1,ADH5,ADIPOQ,AGA,AGRN,AGT,AHCYL1,AHNAK,AHSA1,AIMP1,AKR1B1,ALB,ALCAM,ALDOA,ALDOC,ANG,ANGPTL4,ANP32A,ANPEP,ANXA1,ANXA2,ANXA5,ANXA6,AP2A2,AP2M1,APCS,APEX1,API5,APOA1,APOC1,APOC3,APOE,APOL1,APP,ARHGAP1,ARHGDIA,ARHGDIB,ASAH1,AXL,B2M,B4GALT1,BASP1,BCKDK,BGN,BLVRA,BMP1,BSG,BUB3,C1QA,C1QBP,C3,C4A/C4B,C5,CAB39L,CALR,CANX,CAPN1,CAPN2,CAPNS1,CAPRIN1,CASP6…	536
Cancer,Organismal Injury and Abnormalities	Abdominal neoplasm	5.7e-72	A1BG,A2M,ABHD14B,ABI3BP,ACAA2,ACAT2,ACBD3,ACE,ACLY,ACO1,ACTA1,ACTB,ACTN1,ACTN2,ACTN4,ACTR2,ACTR3,ACY1,ADAM10,ADAM12,ADAM17,ADAM9,ADAMTS1,ADAMTS12,ADAMTS2,ADAMTSL1,ADH5,ADIPOQ,AEBP1,AFM,AGA,AGRN,AGT,AHCY,AHCYL1,AHNAK,AHSA1,AHSG,AIMP1,AK2,AKR1A1,AKR1B1,AKR1C1/AKR1C2,AKR1C3,AKR1E2,ALAD,ALB,ALCAM,ALDH16A1,ALDOA,ALYREF,AMBP,ANG,ANGPTL2,ANGPTL4,ANP32A,ANP32B,ANP32E,ANPEP,ANXA1,ANXA2,ANXA5,ANXA6,AP1G1,A…	1197
Cancer,Organismal Injury and Abnormalities	Head and neck tumor	1.28e-70	A1BG,A2M,ABHD14B,ABI3BP,ACAA2,ACAT2,ACBD3,ACE,ACLY,ACO1,ACTA1,ACTB,ACTN1,ACTN2,ACTN4,ACTR2,ACTR3,ACY1,ADAM10,ADAM12,ADAM17,ADAM9,ADAMTS1,ADAMTS12,ADAMTS2,ADAMTSL1,ADIPOQ,AEBP1,AFM,AGA,AGRN,AGT,AHCY,AHCYL1,AHNAK,AHSG,AIMP1,AK2,AKR1A1,AKR1B1,AKR1C1/AKR1C2,AKR1C3,AKR1E2,ALAD,ALB,ALCAM,ALDH16A1,ALDOA,ALDOC,ALYREF,AMBP,ANGPTL2,ANGPTL4,ANP32A,ANP32B,ANP32E,ANPEP,ANXA1,ANXA2,ANXA5,ANXA6,AP1G1,AP1M1,AP2A…	1129
Cardiovascular System Development and Function	Development of vasculature	1.82e-70	ACE,ACTN4,ADAM10,ADAM12,ADAM17,ADAM9,ADAMTS1,ADAMTS12,ADAMTS2,ADIPOQ,AGT,AIMP1,AKR1B1,ALCAM,ANG,ANGPTL2,ANGPTL4,ANPEP,ANXA1,ANXA2,APOA1,APOB,APOE,APOH,APP,ARHGDIA,ASPH,ATP5F1A,ATP5F1B,AXL,B4GALT1,BMP1,BSG,C1QA,C3,C5,CALR,CAPN1,CAPN2,CAPNS1,CAT,CCL2,CCN1,CCN2,CCN5,CD44,CD9,CDH13,CDH2,CFB,CFH,CHI3L1,CLIC4,CLU,COL15A1,COL18A1,COL1A1,COL1A2,COL3A1,COL4A1,COL4A2,COL4A3,COL5A1,COMP,CRK,CSF1,CSPG4,CST3,…	306
Protein Synthesis	Metabolism of protein	4.1e-70	ACE,ACO1,ACY1,ADAM10,ADAM12,ADAM17,ADAM9,ADIPOQ,AFM,AGT,AMBP,ANG,ANXA1,APCS,APEH,APEX1,APOA1,APOA2,APOB,APOE,APOM,APP,ASPH,AZGP1,B4GALT1,BCHE,BMP1,BPNT1,C1S,C3,C4BPA,C4BPB,C5,CALR,CANX,CAPN1,CAPN2,CAPNS1,CAPRIN1,CASP6,CAST,CAT,CCT2,CCT3,CCT4,CCT5,CCT6A,CCT7,CCT8,CFH,CFL1,CLU,CNBP,CNDP2,COL4A3,COPG1,CPN1,CPQ,CPZ,CRK,CRTAP,CSF1,CSPG4,CST3,CSTB,CTNNB1,CTSA,CTSB,CTSC,CTSD,CTSF,CTSK,CTSL,CTSO,CTSZ,CUL…	280
Cancer,Organismal Injury and Abnormalities	Intraabdominal organ tumor	1.26e-69	A1BG,A2M,ABHD14B,ABI3BP,ACAA2,ACAT2,ACBD3,ACE,ACLY,ACO1,ACTA1,ACTB,ACTN1,ACTN2,ACTN4,ACTR2,ACTR3,ACY1,ADAM10,ADAM12,ADAM17,ADAM9,ADAMTS1,ADAMTS12,ADAMTS2,ADAMTSL1,ADH5,ADIPOQ,AEBP1,AFM,AGA,AGRN,AGT,AHCY,AHCYL1,AHNAK,AHSA1,AHSG,AIMP1,AK2,AKR1A1,AKR1B1,AKR1C1/AKR1C2,AKR1C3,AKR1E2,ALAD,ALB,ALCAM,ALDH16A1,ALDOA,ALYREF,AMBP,ANG,ANGPTL2,ANGPTL4,ANP32A,ANP32B,ANP32E,ANPEP,ANXA1,ANXA2,ANXA5,ANXA6,AP1G1,A…	1182
Infectious Diseases,Organismal Injury and Abnormalities	Viral Infection	1.1e-68	ACE,ACLY,ACTB,ACTN1,ACTR2,ACTR3,ADAM10,ADAMTS2,ADIPOQ,AGT,AHCYL1,AHNAK,AHSG,AIMP1,AKR1A1,ALB,ANPEP,ANXA1,ANXA2,ANXA5,ANXA6,AP1M1,AP2A1,AP2B1,AP2M1,AP3D1,APCS,APEX1,APOA1,APOA2,APOB,APOC1,APOD,APOE,APOH,APOL1,APOM,APP,ARCN1,ARHGDIB,ARPC1A,ARPC1B,ARPC3,ARPC5,ATP5F1A,ATP5F1B,ATP6AP1,ATP6V1A,AXL,B2M,B4GALT1,BCKDK,BGN,BMP1,BSG,C1R,C1RL,C1S,C2,C3,C4A/C4B,C4BPA,C5,CAD,CALD1,CALM1 (includes others),CANT1…	408
Cancer,Organismal Injury and Abnormalities	Genitourinary tumor	6.72e-67	A1BG,A2M,ABHD14B,ABI3BP,ACBD3,ACE,ACLY,ACO1,ACTB,ACTN2,ACTN4,ACTR2,ACTR3,ACY1,ADAM10,ADAM12,ADAM17,ADAM9,ADAMTS1,ADAMTS12,ADAMTS2,ADAMTSL1,ADH5,ADIPOQ,AEBP1,AFM,AGRN,AGT,AHCY,AHCYL1,AHNAK,AK1,AK2,AKR1A1,AKR1B1,AKR1C1/AKR1C2,AKR1C3,AKR1E2,ALAD,ALB,ALCAM,ALDH16A1,ALDOA,ALDOC,ALYREF,AMBP,ANG,ANGPTL2,ANGPTL4,ANP32B,ANP32E,ANPEP,ANXA1,ANXA2,ANXA5,ANXA6,AP1G1,AP2A1,AP2A2,AP2B1,AP3B1,AP3D1,APEH,APEX1,AP…	1014
Cancer,Endocrine System Disorders,Organismal Injury and Abnormalities	Endocrine gland tumor	6.87e-67	A1BG,A2M,ABI3BP,ACAA2,ACAT2,ACBD3,ACE,ACLY,ACO1,ACTA1,ACTN1,ACTN2,ACTN4,ACTR2,ACTR3,ACY1,ADAM10,ADAM12,ADAM17,ADAM9,ADAMTS1,ADAMTS12,ADAMTS2,ADAMTSL1,AEBP1,AFM,AGA,AGRN,AGT,AHCY,AHCYL1,AHNAK,AHSG,AIMP1,AK2,AKR1A1,AKR1B1,AKR1C3,ALAD,ALCAM,ALDH16A1,ALDOA,ALDOC,ALYREF,AMBP,ANGPTL2,ANGPTL4,ANP32B,ANP32E,ANPEP,ANXA2,ANXA5,ANXA6,AP1G1,AP1M1,AP2A1,AP2A2,AP2B1,AP2M1,AP3B1,AP3D1,APCS,APLP2,APOA1,APOA4,APO…	1055
Cardiovascular System Development and Function,Organismal Development	Angiogenesis	1.52e-66	ADAM12,ADAM17,ADAM9,ADAMTS1,ADAMTS12,ADAMTS2,ADIPOQ,AGT,AIMP1,AKR1B1,ALCAM,ANG,ANGPTL2,ANGPTL4,ANPEP,ANXA1,ANXA2,APOA1,APOB,APOE,APOH,APP,ARHGDIA,ASPH,ATP5F1A,ATP5F1B,AXL,B4GALT1,BSG,C1QA,C3,C5,CALR,CAPN1,CAPNS1,CAT,CCL2,CCN1,CCN2,CCN5,CD44,CD9,CDH13,CDH2,CFB,CFH,CHI3L1,CLIC4,COL15A1,COL18A1,COL1A1,COL1A2,COL3A1,COL4A1,COL4A2,COL4A3,COL5A1,COMP,CSF1,CSPG4,CST3,CTH,CTNNB1,CTSB,CXCL1,CXCL12,CXCL6,C…	282
Cancer,Organismal Injury and Abnormalities	Abdominal cancer	2.73e-66	A1BG,A2M,ABHD14B,ABI3BP,ACAA2,ACAT2,ACBD3,ACE,ACLY,ACO1,ACTA1,ACTB,ACTN1,ACTN2,ACTN4,ACTR2,ACTR3,ACY1,ADAM10,ADAM12,ADAM17,ADAM9,ADAMTS1,ADAMTS12,ADAMTS2,ADAMTSL1,ADH5,ADIPOQ,AEBP1,AFM,AGA,AGRN,AGT,AHCY,AHCYL1,AHNAK,AHSA1,AHSG,AIMP1,AK2,AKR1A1,AKR1B1,AKR1C1/AKR1C2,AKR1C3,AKR1E2,ALAD,ALB,ALCAM,ALDH16A1,ALDOA,ALYREF,AMBP,ANG,ANGPTL2,ANGPTL4,ANP32A,ANP32B,ANP32E,ANPEP,ANXA1,ANXA2,ANXA5,ANXA6,AP1G1,A…	1179
Cancer,Endocrine System Disorders,Organismal Injury and Abnormalities	Nonpituitary endocrine tumor	3.65e-66	A1BG,A2M,ABI3BP,ACAA2,ACAT2,ACBD3,ACE,ACLY,ACO1,ACTA1,ACTN1,ACTN2,ACTN4,ACTR2,ACTR3,ACY1,ADAM10,ADAM12,ADAM17,ADAM9,ADAMTS1,ADAMTS12,ADAMTS2,ADAMTSL1,AEBP1,AFM,AGA,AGRN,AGT,AHCY,AHCYL1,AHNAK,AHSG,AIMP1,AK2,AKR1A1,AKR1B1,AKR1C3,ALAD,ALCAM,ALDH16A1,ALDOA,ALDOC,ALYREF,AMBP,ANGPTL2,ANGPTL4,ANP32B,ANP32E,ANPEP,ANXA2,ANXA5,ANXA6,AP1G1,AP1M1,AP2A1,AP2A2,AP2B1,AP2M1,AP3B1,AP3D1,APCS,APLP2,APOA1,APOB,APOC…	1027
Cancer,Organismal Injury and Abnormalities	Neck neoplasm	7.61e-66	A1BG,A2M,ABI3BP,ACAA2,ACAT2,ACBD3,ACE,ACLY,ACO1,ACTA1,ACTN1,ACTN2,ACTN4,ACTR2,ACTR3,ACY1,ADAM10,ADAM12,ADAM17,ADAM9,ADAMTS1,ADAMTS12,ADAMTS2,ADAMTSL1,AEBP1,AFM,AGA,AGRN,AGT,AHCY,AHCYL1,AHNAK,AHSG,AIMP1,AK2,AKR1A1,AKR1B1,AKR1C3,ALAD,ALB,ALCAM,ALDH16A1,ALDOA,ALDOC,ALYREF,AMBP,ANGPTL2,ANGPTL4,ANP32B,ANP32E,ANPEP,ANXA1,ANXA2,ANXA5,ANXA6,AP1G1,AP1M1,AP2A1,AP2A2,AP2B1,AP2M1,AP3B1,AP3D1,APCS,APLP2,APOA1…	1020
Cancer,Endocrine System Disorders,Organismal Injury and Abnormalities	Thyroid gland tumor	1.67e-65	A1BG,A2M,ABI3BP,ACAA2,ACAT2,ACBD3,ACE,ACLY,ACO1,ACTA1,ACTN1,ACTN2,ACTN4,ACTR2,ACTR3,ACY1,ADAM10,ADAM12,ADAM17,ADAM9,ADAMTS1,ADAMTS12,ADAMTS2,ADAMTSL1,AEBP1,AFM,AGA,AGRN,AGT,AHCY,AHCYL1,AHNAK,AHSG,AIMP1,AK2,AKR1A1,AKR1B1,AKR1C3,ALAD,ALCAM,ALDH16A1,ALDOA,ALDOC,ALYREF,AMBP,ANGPTL2,ANGPTL4,ANP32B,ANP32E,ANPEP,ANXA2,ANXA5,ANXA6,AP1G1,AP1M1,AP2A1,AP2A2,AP2B1,AP2M1,AP3B1,AP3D1,APCS,APLP2,APOA1,APOB,APOC…	1013
Cancer,Organismal Injury and Abnormalities	Head and neck cancer	3.19e-65	A1BG,A2M,ABI3BP,ACAA2,ACAT2,ACBD3,ACE,ACLY,ACO1,ACTA1,ACTB,ACTN1,ACTN2,ACTN4,ACTR2,ACTR3,ACY1,ADAM10,ADAM12,ADAM17,ADAM9,ADAMTS1,ADAMTS12,ADAMTS2,ADAMTSL1,AEBP1,AFM,AGA,AGRN,AGT,AHCY,AHCYL1,AHNAK,AHSG,AIMP1,AK2,AKR1A1,AKR1B1,AKR1C3,AKR1E2,ALAD,ALB,ALCAM,ALDH16A1,ALDOA,ALDOC,ALYREF,AMBP,ANGPTL2,ANGPTL4,ANP32A,ANP32B,ANP32E,ANPEP,ANXA1,ANXA2,ANXA5,ANXA6,AP1G1,AP1M1,AP2A1,AP2A2,AP2B1,AP2M1,AP3B1,AP3…	1074
Cancer,Organismal Injury and Abnormalities	Urogenital cancer	7.45e-65	A1BG,A2M,ABHD14B,ABI3BP,ACBD3,ACE,ACLY,ACO1,ACTB,ACTN2,ACTN4,ACTR2,ACTR3,ACY1,ADAM10,ADAM12,ADAM17,ADAM9,ADAMTS1,ADAMTS12,ADAMTS2,ADAMTSL1,ADH5,ADIPOQ,AEBP1,AFM,AGRN,AGT,AHCY,AHCYL1,AHNAK,AK1,AKR1A1,AKR1B1,AKR1C1/AKR1C2,AKR1C3,AKR1E2,ALAD,ALB,ALCAM,ALDH16A1,ALDOA,ALDOC,ALYREF,AMBP,ANG,ANGPTL2,ANGPTL4,ANP32B,ANP32E,ANPEP,ANXA1,ANXA2,ANXA5,ANXA6,AP1G1,AP2A1,AP2A2,AP2B1,AP3B1,AP3D1,APEH,APEX1,API5,A…	998
Cancer,Organismal Injury and Abnormalities	Malignant genitourinary solid tumor	1.99e-64	A1BG,A2M,ABHD14B,ABI3BP,ACBD3,ACE,ACLY,ACO1,ACTB,ACTN2,ACTN4,ACTR2,ACTR3,ACY1,ADAM10,ADAM12,ADAM17,ADAM9,ADAMTS1,ADAMTS12,ADAMTS2,ADAMTSL1,ADH5,ADIPOQ,AEBP1,AFM,AGRN,AGT,AHCY,AHCYL1,AHNAK,AK1,AKR1A1,AKR1B1,AKR1C1/AKR1C2,AKR1C3,AKR1E2,ALAD,ALB,ALCAM,ALDH16A1,ALDOA,ALDOC,ALYREF,AMBP,ANG,ANGPTL2,ANGPTL4,ANP32B,ANP32E,ANPEP,ANXA1,ANXA2,ANXA5,ANXA6,AP1G1,AP2A1,AP2A2,AP2B1,AP3B1,AP3D1,APEH,APEX1,API5,A…	997
Cancer,Endocrine System Disorders,Organismal Injury and Abnormalities	Endocrine cancer	5.63e-64	A1BG,A2M,ABI3BP,ACAA2,ACAT2,ACBD3,ACE,ACLY,ACO1,ACTA1,ACTN1,ACTN2,ACTN4,ACTR2,ACTR3,ACY1,ADAM10,ADAM12,ADAM17,ADAM9,ADAMTS1,ADAMTS12,ADAMTS2,ADAMTSL1,AEBP1,AFM,AGA,AGRN,AGT,AHCY,AHCYL1,AHNAK,AHSG,AIMP1,AK2,AKR1A1,AKR1B1,AKR1C3,ALAD,ALCAM,ALDH16A1,ALDOA,ALDOC,ALYREF,AMBP,ANGPTL2,ANGPTL4,ANP32B,ANP32E,ANPEP,ANXA2,ANXA5,ANXA6,AP1G1,AP1M1,AP2A1,AP2A2,AP2B1,AP2M1,AP3B1,AP3D1,APCS,APLP2,APOA4,APOB,APOC…	1040
Cancer,Endocrine System Disorders,Organismal Injury and Abnormalities	Endocrine carcinoma	1.34e-63	A1BG,A2M,ABI3BP,ACAA2,ACAT2,ACBD3,ACE,ACLY,ACO1,ACTA1,ACTN1,ACTN2,ACTN4,ACTR2,ACTR3,ACY1,ADAM10,ADAM12,ADAM17,ADAM9,ADAMTS1,ADAMTS12,ADAMTS2,ADAMTSL1,AEBP1,AFM,AGA,AGRN,AGT,AHCY,AHCYL1,AHNAK,AHSG,AIMP1,AK2,AKR1A1,AKR1B1,AKR1C3,ALAD,ALCAM,ALDH16A1,ALDOA,ALDOC,ALYREF,AMBP,ANGPTL2,ANGPTL4,ANP32B,ANP32E,ANPEP,ANXA2,ANXA5,ANXA6,AP1G1,AP1M1,AP2A1,AP2A2,AP2B1,AP2M1,AP3B1,AP3D1,APCS,APLP2,APOA4,APOB,APOC…	1038
Cancer,Endocrine System Disorders,Organismal Injury and Abnormalities	Thyroid carcinoma	2.17e-63	A1BG,A2M,ABI3BP,ACAA2,ACAT2,ACBD3,ACE,ACLY,ACO1,ACTA1,ACTN1,ACTN2,ACTN4,ACTR2,ACTR3,ACY1,ADAM10,ADAM12,ADAM17,ADAM9,ADAMTS1,ADAMTS12,ADAMTS2,ADAMTSL1,AEBP1,AFM,AGA,AGRN,AGT,AHCY,AHCYL1,AHNAK,AHSG,AIMP1,AK2,AKR1A1,AKR1B1,AKR1C3,ALAD,ALCAM,ALDH16A1,ALDOA,ALDOC,ALYREF,AMBP,ANGPTL2,ANGPTL4,ANP32B,ANP32E,ANPEP,ANXA2,ANXA5,ANXA6,AP1G1,AP1M1,AP2A1,AP2A2,AP2B1,AP2M1,AP3B1,AP3D1,APLP2,APOB,APOC1,APOC3,APO…	1005
Cancer,Endocrine System Disorders,Organismal Injury and Abnormalities	Thyroid cancer	2.23e-63	A1BG,A2M,ABI3BP,ACAA2,ACAT2,ACBD3,ACE,ACLY,ACO1,ACTA1,ACTN1,ACTN2,ACTN4,ACTR2,ACTR3,ACY1,ADAM10,ADAM12,ADAM17,ADAM9,ADAMTS1,ADAMTS12,ADAMTS2,ADAMTSL1,AEBP1,AFM,AGA,AGRN,AGT,AHCY,AHCYL1,AHNAK,AHSG,AIMP1,AK2,AKR1A1,AKR1B1,AKR1C3,ALAD,ALCAM,ALDH16A1,ALDOA,ALDOC,ALYREF,AMBP,ANGPTL2,ANGPTL4,ANP32B,ANP32E,ANPEP,ANXA2,ANXA5,ANXA6,AP1G1,AP1M1,AP2A1,AP2A2,AP2B1,AP2M1,AP3B1,AP3D1,APLP2,APOB,APOC1,APOC3,APO…	1006
Cancer,Organismal Injury and Abnormalities	Multiple cancers	3.72e-63	A1BG,ABHD14B,ACBD3,ACE,ACTN2,ACTN4,ACTR2,ADAM10,ADAM12,ADAM17,ADAM9,ADAMTS1,ADAMTS12,ADAMTS2,ADAMTSL1,ADIPOQ,AEBP1,AFM,AGRN,AGT,AHNAK,AK1,AKR1A1,AKR1B1,AKR1C1/AKR1C2,AKR1C3,ALAD,ALB,ALCAM,ALDH16A1,ALDOA,ALDOC,ANG,ANGPTL2,ANGPTL4,ANP32B,ANPEP,ANXA1,ANXA5,AP1M1,AP3B1,APEH,APOA1,APOB,APOD,APOE,APOH,APP,ARF3,ARHGDIA,ARHGDIB,ARPC4,ARPC5,ASL,ATIC,ATP5F1A,ATRN,AXL,AZGP1,B2M,BABAM1,BCAT1,BGN,BLVRA,BMP1,B…	646
Cancer,Organismal Injury and Abnormalities	Head and neck carcinoma	1.3e-62	A1BG,A2M,ABI3BP,ACAA2,ACAT2,ACBD3,ACE,ACLY,ACO1,ACTA1,ACTB,ACTN1,ACTN2,ACTN4,ACTR2,ACTR3,ACY1,ADAM10,ADAM12,ADAM17,ADAM9,ADAMTS1,ADAMTS12,ADAMTS2,ADAMTSL1,AEBP1,AFM,AGA,AGRN,AGT,AHCY,AHCYL1,AHNAK,AHSG,AIMP1,AK2,AKR1A1,AKR1B1,AKR1C3,ALAD,ALB,ALCAM,ALDH16A1,ALDOA,ALDOC,ALYREF,AMBP,ANGPTL2,ANGPTL4,ANP32A,ANP32B,ANP32E,ANPEP,ANXA1,ANXA2,ANXA5,ANXA6,AP1G1,AP1M1,AP2A1,AP2A2,AP2B1,AP2M1,AP3B1,AP3D1,APLP…	1043
Cardiovascular System Development and Function,Organismal Development	Vasculogenesis	1.14e-61	ADAM17,ADAM9,ADAMTS1,ADAMTS2,ADIPOQ,AGT,AIMP1,AKR1B1,ALCAM,ANG,ANGPTL2,ANGPTL4,ANPEP,ANXA1,ANXA2,APOA1,APOB,APOE,APOH,APP,ARHGDIA,ATP5F1A,AXL,BSG,C1QA,C3,C5,CALR,CAPN1,CAPNS1,CAT,CCL2,CCN1,CCN2,CCN5,CD44,CD9,CDH13,CDH2,CFB,CHI3L1,CLIC4,COL15A1,COL18A1,COL1A1,COL1A2,COL3A1,COL4A1,COL4A2,COL4A3,COMP,CSF1,CSPG4,CST3,CTH,CTNNB1,CTSB,CXCL1,CXCL12,CYCS,DCN,DDAH1,ECM1,EDF1,EDIL3,EFEMP2,EFNB1,EHD3,EIF4A3…	243
Cancer,Organismal Injury and Abnormalities,Reproductive System Disease	Breast or ovarian cancer	2.66e-61	A1BG,ABHD14B,ACBD3,ACE,ACTN2,ACTN4,ACTR2,ADAM10,ADAM12,ADAM17,ADAM9,ADAMTS1,ADAMTS12,ADAMTS2,ADAMTSL1,AEBP1,AFM,AGRN,AGT,AHNAK,AK1,AKR1A1,AKR1B1,AKR1C1/AKR1C2,AKR1C3,ALAD,ALB,ALCAM,ALDH16A1,ALDOA,ALDOC,ANG,ANGPTL2,ANGPTL4,ANP32B,ANPEP,ANXA1,AP3B1,APEH,APOA1,APOB,APOD,APOE,APOH,APP,ARF3,ARHGDIA,ARHGDIB,ARPC4,ARPC5,ASL,ATIC,ATP5F1A,ATRN,AXL,AZGP1,B2M,BABAM1,BCAT1,BGN,BLVRA,BMP1,BSG,BUB3,C1QA,C1QBP,…	630
Cancer,Organismal Injury and Abnormalities	Abdominal carcinoma	1.32e-60	A1BG,A2M,ABHD14B,ABI3BP,ACAA2,ACAT2,ACBD3,ACE,ACLY,ACO1,ACTA1,ACTB,ACTN1,ACTN2,ACTN4,ACTR2,ACTR3,ACY1,ADAM10,ADAM12,ADAM17,ADAM9,ADAMTS1,ADAMTS12,ADAMTS2,ADAMTSL1,ADH5,ADIPOQ,AEBP1,AFM,AGA,AGRN,AGT,AHCY,AHCYL1,AHNAK,AHSA1,AHSG,AK2,AKR1A1,AKR1B1,AKR1C1/AKR1C2,AKR1C3,AKR1E2,ALAD,ALB,ALCAM,ALDH16A1,ALDOA,ALYREF,AMBP,ANGPTL2,ANGPTL4,ANP32A,ANP32B,ANP32E,ANPEP,ANXA1,ANXA2,ANXA5,ANXA6,AP1G1,AP1M1,AP2A1…	1144
Cancer,Organismal Injury and Abnormalities	Formation of solid tumor	2.23e-60	A1BG,A2M,ABHD14B,ABI3BP,ACBD3,ACE,ACLY,ACO1,ACTA1,ACTB,ACTN1,ACTN2,ACTN4,ACTR2,ACTR3,ACY1,ADAM10,ADAM12,ADAM17,ADAM9,ADAMTS1,ADAMTS12,ADAMTS2,ADAMTSL1,ADH5,ADIPOQ,AEBP1,AFM,AGA,AGRN,AGT,AHCY,AHCYL1,AHNAK,AHSG,AIMP1,AK2,AKR1A1,AKR1B1,AKR1C1/AKR1C2,AKR1E2,ALAD,ALB,ALCAM,ALDH16A1,ALDOA,ALDOC,ALYREF,AMBP,ANGPTL2,ANGPTL4,ANP32A,ANP32B,ANP32E,ANPEP,ANXA1,ANXA2,ANXA5,AP1G1,AP1M1,AP2A1,AP2A2,AP2B1,AP2M1,…	1103
Cancer,Gastrointestinal Disease,Organismal Injury and Abnormalities	Digestive organ tumor	2.53e-60	A1BG,A2M,ABHD14B,ABI3BP,ACAA2,ACAT2,ACBD3,ACE,ACLY,ACO1,ACTA1,ACTB,ACTN1,ACTN2,ACTN4,ACTR2,ACTR3,ACY1,ADAM10,ADAM12,ADAM17,ADAM9,ADAMTS1,ADAMTS12,ADAMTS2,ADAMTSL1,ADH5,ADIPOQ,AEBP1,AFM,AGA,AGRN,AGT,AHCY,AHCYL1,AHNAK,AHSA1,AHSG,AIMP1,AK2,AKR1A1,AKR1B1,AKR1C1/AKR1C2,AKR1C3,ALAD,ALB,ALCAM,ALDH16A1,ALDOA,ALYREF,AMBP,ANG,ANGPTL2,ANGPTL4,ANP32A,ANP32B,ANP32E,ANPEP,ANXA1,ANXA2,ANXA5,ANXA6,AP1G1,AP1M1,AP…	1136
Cancer,Organismal Injury and Abnormalities	Invasive tumor	3.44e-60	ACLY,ACTB,ACTN4,ADAM10,ADAM12,ADAM17,ADAM9,ADAMTS1,ADIPOQ,AGRN,AGT,AHSG,AKR1C1/AKR1C2,AKR1C3,ALB,ALCAM,AMBP,ANGPTL2,ANGPTL4,ANPEP,ANXA1,ANXA2,ANXA5,APOA1,APOC1,APOD,APOE,ARF3,ASAH1,ATIC,AXL,B2M,B4GAT1,BABAM1,BCAT1,BGN,BMP1,BSG,C1QBP,C1R,C3,C4A/C4B,C5,CALD1,CALM1 (includes others),CALR,CALU,CAPG,CAPN2,CAT,CAVIN1,CBR1,CCDC80,CCL2,CCN1,CCN2,CCN5,CD248,CD44,CD59,CD9,CDH2,CFHR1,CLEC11A,CLU,COL11A1,COL…	333
Cancer,Organismal Injury and Abnormalities	Breast or pancreatic cancer	6.03e-60	A1BG,ABHD14B,ACAT2,ACBD3,ACE,ACLY,ACO1,ACTN2,ACTN4,ACTR2,ACTR3,ADAM10,ADAM12,ADAM17,ADAM9,ADAMTS1,ADAMTS12,ADAMTS2,ADAMTSL1,ADIPOQ,AEBP1,AFM,AGRN,AGT,AHNAK,AK1,AKR1A1,AKR1B1,AKR1C1/AKR1C2,AKR1C3,ALAD,ALB,ALCAM,ALDH16A1,ALDOA,ALDOC,ANG,ANGPTL2,ANGPTL4,ANP32A,ANP32B,ANP32E,ANPEP,ANXA1,AP1G1,AP3B1,AP3D1,APEH,API5,APOA1,APOB,APOC1,APOC4,APOD,APOE,APOH,APOL1,APP,ARF3,ARHGDIA,ARHGDIB,ARPC4,ARPC5,ASL,AT…	735
Cancer,Organismal Injury and Abnormalities	Adenocarcinoma	1.25e-59	A1BG,A2M,ABHD14B,ABI3BP,ACAA2,ACAT2,ACBD3,ACE,ACLY,ACO1,ACTA1,ACTB,ACTN1,ACTN2,ACTN4,ACTR2,ACTR3,ACY1,ADAM10,ADAM12,ADAM17,ADAM9,ADAMTS1,ADAMTS12,ADAMTS2,ADAMTSL1,ADH5,AEBP1,AFM,AGA,AGRN,AGT,AHCY,AHCYL1,AHNAK,AHSA1,AHSG,AKR1A1,AKR1B1,AKR1C1/AKR1C2,AKR1C3,ALAD,ALB,ALCAM,ALDH16A1,ALDOA,ALDOC,AMBP,ANGPTL2,ANGPTL4,ANP32A,ANP32B,ANP32E,ANPEP,ANXA1,ANXA2,ANXA5,ANXA6,AP1G1,AP1M1,AP2A1,AP2A2,AP2B1,AP2M1,…	1115
Cancer,Organismal Injury and Abnormalities,Reproductive System Disease	Breast or gynecological cancer	2.33e-59	A1BG,ABHD14B,ABI3BP,ACBD3,ACE,ACTB,ACTN2,ACTN4,ACTR2,ACTR3,ACY1,ADAM10,ADAM12,ADAM17,ADAM9,ADAMTS1,ADAMTS12,ADAMTS2,ADAMTSL1,ADIPOQ,AEBP1,AFM,AGRN,AGT,AHCY,AHCYL1,AHNAK,AK1,AKR1A1,AKR1B1,AKR1C1/AKR1C2,AKR1C3,ALAD,ALB,ALCAM,ALDH16A1,ALDOA,ALDOC,ANG,ANGPTL2,ANGPTL4,ANP32B,ANP32E,ANPEP,ANXA1,ANXA2,ANXA5,AP1G1,AP2A1,AP2B1,AP3B1,APEH,APOA1,APOA4,APOB,APOD,APOE,APOH,APP,ARCN1,ARF3,ARHGDIA,ARHGDIB,ARPC4…	853
Cancer,Organismal Injury and Abnormalities	Anogenital cancer	5.27e-59	A1BG,A2M,ABHD14B,ABI3BP,ACBD3,ACE,ACLY,ACO1,ACTB,ACTN2,ACTN4,ACTR2,ACTR3,ACY1,ADAM10,ADAM12,ADAM17,ADAM9,ADAMTS1,ADAMTS12,ADAMTS2,ADAMTSL1,ADIPOQ,AEBP1,AFM,AGRN,AGT,AHCY,AHCYL1,AHNAK,AK1,AKR1A1,AKR1B1,AKR1C1/AKR1C2,AKR1C3,ALAD,ALB,ALCAM,ALDH16A1,ALDOA,ALDOC,ANG,ANGPTL2,ANGPTL4,ANP32B,ANP32E,ANPEP,ANXA1,ANXA2,ANXA5,ANXA6,AP1G1,AP2A1,AP2A2,AP2B1,AP3B1,AP3D1,APEH,APEX1,API5,APOA1,APOA2,APOA4,APOB,AP…	939
Cancer,Organismal Injury and Abnormalities	Advanced malignant tumor	5.5e-59	ACLY,ACTB,ACTN4,ADAM10,ADAM12,ADAM17,ADAM9,ADAMTS1,ADIPOQ,AGRN,AGT,AHSG,AKR1C1/AKR1C2,AKR1C3,ALB,ALCAM,AMBP,ANGPTL2,ANGPTL4,ANPEP,ANXA1,ANXA2,ANXA5,APOA1,APOC1,APOE,ASAH1,ATIC,AXL,B2M,B4GAT1,BCAT1,BGN,BMP1,BSG,C1QBP,C1R,C3,C4A/C4B,C5,CALB2,CALD1,CALR,CALU,CAPG,CAPN2,CAT,CBR1,CCDC80,CCL2,CCN1,CCN2,CCN5,CD248,CD44,CD59,CD9,CDH2,CFH,CFHR1,CLU,COL11A1,COL15A1,COL18A1,COL1A1,COL4A1,COL4A2,COL6A3,COLEC…	298
Cancer,Organismal Injury and Abnormalities	Metastasis	2.26e-58	ACLY,ACTB,ACTN4,ADAM10,ADAM12,ADAM17,ADAM9,ADAMTS1,ADIPOQ,AGRN,AGT,AHSG,AKR1C1/AKR1C2,AKR1C3,ALB,ALCAM,AMBP,ANGPTL2,ANGPTL4,ANPEP,ANXA1,ANXA2,ANXA5,APOA1,APOC1,APOE,ASAH1,ATIC,AXL,B2M,B4GAT1,BCAT1,BGN,BMP1,BSG,C1QBP,C1R,C3,C4A/C4B,C5,CALD1,CALR,CALU,CAPG,CAPN2,CAT,CBR1,CCDC80,CCL2,CCN1,CCN2,CCN5,CD248,CD44,CD59,CD9,CDH2,CFHR1,CLU,COL11A1,COL18A1,COL1A1,COL4A1,COL4A2,COL6A3,COLEC12,COPB1,CRABP2,CR…	283
Immunological Disease,Inflammatory Disease,Organismal Injury and Abnormalities	Immune mediated inflammatory disease	1.61e-57	A1BG,ACE,ACLY,ACO1,ACTA1,ACTB,ACTN4,ADAM10,ADAM12,ADAM17,ADAM9,ADAMTS2,ADAMTSL1,ADIPOQ,ADSS2,AGT,AHCY,AHNAK,AHSG,AK2,AKR1A1,ALB,ALDOA,ANG,ANXA1,ANXA5,APCS,APLP2,APOA1,APOE,APOH,APOM,ARCN1,ARHGDIB,ARPC1B,ARPC3,ATIC,AXL,AZGP1,B2M,B4GALT1,BGN,BMP1,BSG,C1QA,C1QB,C1R,C1S,C2,C3,C4A/C4B,C5,CALD1,CALR,CAPG,CAPZB,CASP6,CAT,CBR1,CCL2,CCN2,CD44,CD9,CDH11,CDH13,CFB,CFD,CFH,CFHR1,CFHR5,CFI,CFL1,CHI3L1,CLU,COL…	312
Cellular Movement	Invasion of cells	3.65e-57	A2M,ACLY,ACTN4,ADAM10,ADAM12,ADAM17,ADAM9,ADAMTS1,ADIPOQ,AGT,AHCY,AHNAK,AHSG,ALCAM,ALDOA,ANG,ANGPTL4,ANPEP,ANXA1,ANXA2,APEX1,APOC1,APP,ARHGDIA,ASPH,ATP6AP1,AXL,AZGP1,B4GAT1,BCAT1,BCKDK,BGN,BSG,C1QBP,CAB39L,CALR,CAP1,CAPN2,CAPNS1,CAT,CBX3,CCL2,CCN1,CCN2,CCN5,CD44,CD9,CDH11,CDH13,CDH2,CFH,CHI3L1,CLU,CNDP2,COL11A1,COL18A1,COL2A1,COL7A1,COPB1,COPB2,CRK,CRTAP,CSE1L,CSF1,CSPG4,CST3,CTNNB1,CTSB,CTSD,CTS…	300
Cancer,Organismal Injury and Abnormalities,Reproductive System Disease	Breast cancer	5.04e-57	ABHD14B,ACBD3,ACE,ACTN2,ACTN4,ADAM12,ADAM17,ADAM9,ADAMTS1,ADAMTS2,AEBP1,AGRN,AGT,AHNAK,AK1,AKR1B1,AKR1C1/AKR1C2,AKR1C3,ALAD,ALB,ALDOA,ALDOC,ANG,ANGPTL2,ANGPTL4,ANP32B,ANPEP,ANXA1,AP3B1,APOA1,APOB,APOD,APOE,APP,ARF3,ARHGDIA,ARHGDIB,ARPC4,ARPC5,ASL,ATP5F1A,AXL,BABAM1,BCAT1,BGN,BLVRA,BMP1,BSG,BUB3,C1QA,C1QBP,C1RL,C2,C3,C9,CAB39,CAB39L,CAD,CALD1,CALM1 (includes others),CALR,CANT1,CANX,CAPN1,CAPN2,CAP…	517
Cellular Movement	Cell movement of tumor cell lines	5.66e-57	A2M,ACLY,ACTA1,ACTN1,ACTN4,ADAM10,ADAM12,ADAM17,ADAM9,ADIPOQ,AGT,AHNAK,ALCAM,ALDOA,ANG,ANGPTL4,ANPEP,ANXA1,ANXA2,AP2M1,APOC1,APP,ARHGDIB,ARPC1B,ARPC2,ASPH,AXL,B4GAT1,BCAT1,BCKDK,BGN,BSG,C1QBP,C3,C5,CAB39L,CALD1,CALR,CALU,CAP1,CAPN1,CAPN2,CAPNS1,CAT,CCL2,CCN1,CCN2,CCN5,CD248,CD44,CD9,CDH11,CDH13,CDH2,CLIC1,CLIC4,CLTC,CLU,CNDP2,COL11A1,COL18A1,COL1A1,COL4A3,COL7A1,COPA,CORO1C,CRK,CSE1L,CSF1,CST3,CT…	303
Cancer,Organismal Injury and Abnormalities,Reproductive System Disease	Mammary tumor	4.33e-56	ABHD14B,ACBD3,ACE,ACTN2,ACTN4,ADAM12,ADAM17,ADAM9,ADAMTS1,ADAMTS2,ADIPOQ,AEBP1,AGRN,AGT,AHNAK,AK1,AKR1B1,AKR1C1/AKR1C2,AKR1C3,ALAD,ALB,ALDOA,ALDOC,ALYREF,ANG,ANGPTL2,ANGPTL4,ANP32B,ANPEP,ANXA1,AP3B1,APOA1,APOB,APOD,APOE,APP,ARF3,ARHGDIA,ARHGDIB,ARPC4,ARPC5,ASL,ATP5F1A,AXL,BABAM1,BCAT1,BGN,BLVRA,BMP1,BSG,BUB3,C1QA,C1QBP,C1RL,C2,C3,C9,CAB39,CAB39L,CAD,CALD1,CALM1 (includes others),CALR,CANT1,CANX,C…	529
Cancer,Gastrointestinal Disease,Organismal Injury and Abnormalities	Digestive system cancer	4.35e-56	A1BG,A2M,ABHD14B,ABI3BP,ACAA2,ACAT2,ACBD3,ACE,ACLY,ACO1,ACTA1,ACTB,ACTN1,ACTN2,ACTN4,ACTR3,ACY1,ADAM10,ADAM12,ADAM17,ADAM9,ADAMTS1,ADAMTS12,ADAMTS2,ADAMTSL1,ADH5,ADIPOQ,AEBP1,AFM,AGA,AGRN,AGT,AHCY,AHCYL1,AHNAK,AHSA1,AHSG,AIMP1,AK2,AKR1A1,AKR1B1,AKR1C1/AKR1C2,AKR1C3,ALAD,ALB,ALCAM,ALDH16A1,ALDOA,AMBP,ANG,ANGPTL2,ANGPTL4,ANP32A,ANP32B,ANP32E,ANPEP,ANXA1,ANXA2,ANXA5,ANXA6,AP1G1,AP1M1,AP2A1,AP2A2,AP2…	1116
Neurological Disease,Organismal Injury and Abnormalities	Progressive encephalopathy	3.56e-55	A2M,AARS1,ACE,ACLY,ACTB,ADAM10,ADAM12,ADAMTS1,ADAMTSL1,AFM,AGRN,AGT,ALB,ANG,ANP32A,ANXA1,ANXA2,ANXA5,APLP2,APOA1,APOA2,APOA4,APOC1,APOC3,APOC4,APOD,APOE,APP,ARHGDIB,ASAH1,ATP5F1A,B4GAT1,BCHE,BGN,C1R,C3,C4A/C4B,C5,C7,C9,CALM1 (includes others),CANX,CAPN1,CAPN2,CAPZB,CASP6,CCL2,CCN1,CCN2,CCT2,CFB,CFD,CFL1,CHI3L1,CLEC3B,CLU,COL1A1,COL1A2,COL3A1,COPE,CSE1L,CSF1,CST3,CSTB,CTH,CTSB,CTSD,CXCL12,DBI,DCN,…	252
Dermatological Diseases and Conditions,Organismal Injury and Abnormalities	Hypertrophic scarring	6.12e-55	AEBP1,APOD,APOE,BASP1,BGN,C1R,CFD,CFH,COL12A1,COL14A1,COL1A1,COL1A2,COL3A1,COL5A1,COL5A2,COMP,CPXM1,CRABP2,CST3,CTHRC1,CXCL12,DPP4,F10,FABP5,FKBP10,FN1,FNDC1,FTL,GSN,HSPA1A/HSPA1B,HTRA1,IGFBP3,IGFBP6,KRT1,LOX,LUM,MDK,MT2A,MXRA5,OGN,PCOLCE,POSTN,PPIC,PRSS23,PTN,RARRES2,RCN3,RPLP1,SFRP2,SFRP4,SOD3,SPARC,SPON2,TAGLN,TGFBI,THBS2,THY1,TNC,TPM2	59
Organismal Injury and Abnormalities	Scar tissue	9.94e-54	AEBP1,APOD,APOE,BASP1,BGN,C1R,CFD,CFH,COL12A1,COL14A1,COL1A1,COL1A2,COL3A1,COL5A1,COL5A2,COMP,CPXM1,CRABP2,CSF1,CST3,CSTB,CTHRC1,CXCL12,DPP4,F10,FABP5,FASN,FGB,FKBP10,FN1,FNDC1,FST,FTL,GSN,HSPA1A/HSPA1B,HTRA1,IGFBP3,IGFBP6,KRT1,LOX,LUM,MDK,MT2A,MXRA5,MYDGF,OGN,PCOLCE,PLG,POSTN,PPIC,PRSS23,PTN,RARRES2,RCN3,RPLP1,SFRP2,SFRP4,SOD3,SPARC,SPON2,TAGLN,TGFB1,TGFBI,THBS2,THY1,TNC,TPM2,VIM	68
Neurological Disease,Organismal Injury and Abnormalities	Progressive neurological disorder	1.87e-53	A2M,AARS1,ACE,ACLY,ACTB,ADAM10,ADAM12,ADAM17,ADAMTS1,ADAMTSL1,AFM,AGRN,AGT,ALB,ALCAM,ANG,ANP32A,ANXA1,ANXA2,ANXA5,APLP2,APOA1,APOA2,APOA4,APOC1,APOC3,APOC4,APOD,APOE,APP,ARHGDIB,ASAH1,ATIC,ATP5F1A,AXL,B4GAT1,BCHE,BGN,BSG,C1R,C3,C4A/C4B,C5,C7,C9,CALM1 (includes others),CANX,CAPN1,CAPN2,CAPZB,CASP6,CCL2,CCN1,CCN2,CCT2,CD44,CFB,CFD,CFL1,CHI3L1,CLEC3B,CLU,COL11A1,COL1A1,COL1A2,COL3A1,COPE,CSE1L,CSF1,…	277
Cellular Movement	Migration of tumor cell lines	2.53e-53	A2M,ACLY,ACTA1,ACTN1,ACTN4,ADAM10,ADAM12,ADAM17,ADAM9,ADIPOQ,AGT,AHNAK,ALCAM,ALDOA,ANG,ANGPTL4,ANPEP,ANXA1,ANXA2,AP2M1,APOC1,APP,ARHGDIB,ARPC2,ASPH,AXL,B4GAT1,BCAT1,BCKDK,BGN,BSG,C1QBP,C3,C5,CAB39L,CALD1,CALR,CALU,CAPN1,CAPN2,CAPNS1,CAT,CCL2,CCN1,CCN2,CCN5,CD248,CD44,CD9,CDH11,CDH13,CDH2,CLTC,CLU,CNDP2,COL11A1,COL18A1,COL4A3,COL7A1,COPA,CORO1C,CRK,CSE1L,CSF1,CST3,CTNNB1,CTSB,CTSL,CTSZ,CTTN,CXCL12…	273
Cancer,Organismal Injury and Abnormalities	Breast or colorectal cancer	2.62e-53	A1BG,A2M,ABHD14B,ACBD3,ACE,ACLY,ACTA1,ACTN1,ACTN2,ACTN4,ADAM10,ADAM12,ADAM17,ADAM9,ADAMTS1,ADAMTS12,ADAMTS2,ADIPOQ,AEBP1,AFM,AGRN,AGT,AHCY,AHNAK,AHSG,AIMP1,AK1,AKR1B1,AKR1C1/AKR1C2,AKR1C3,ALAD,ALB,ALCAM,ALDH16A1,ALDOA,ALDOC,ANG,ANGPTL2,ANGPTL4,ANP32B,ANP32E,ANPEP,ANXA1,ANXA2,ANXA5,AP1G1,AP1M1,AP2A1,AP2A2,AP2B1,AP2M1,AP3B1,AP3D1,APEH,APEX1,API5,APLP2,APOA1,APOA4,APOB,APOC1,APOD,APOE,APP,ARF3,ARHGA…	841
Cancer,Organismal Injury and Abnormalities	Generation of tumor	2.96e-53	A1BG,A2M,ABHD14B,ABI3BP,ACBD3,ACE,ACLY,ACO1,ACTA1,ACTB,ACTN1,ACTN2,ACTN4,ACTR2,ACY1,ADAM10,ADAM12,ADAM17,ADAM9,ADAMTS1,ADAMTS12,ADAMTS2,ADAMTSL1,ADH5,ADIPOQ,AEBP1,AFM,AGA,AGRN,AGT,AHCY,AHCYL1,AHNAK,AHSG,AIMP1,AKR1A1,AKR1B1,AKR1C1/AKR1C2,AKR1E2,ALAD,ALB,ALCAM,ALDH16A1,ALDOA,ALDOC,ALYREF,AMBP,ANGPTL2,ANGPTL4,ANP32A,ANP32B,ANP32E,ANPEP,ANXA1,ANXA2,ANXA5,AP1G1,AP1M1,AP2A1,AP2A2,AP2B1,AP2M1,AP3B1,AP3D…	1071
Infectious Diseases,Organismal Injury and Abnormalities	Infection by RNA virus	4.7e-53	ACE,ACLY,ACTB,ACTR2,ACTR3,ADAM10,ADAMTS2,ADIPOQ,AGT,AHNAK,AHSG,AKR1A1,ALB,ANPEP,ANXA1,ANXA2,AP2A1,AP2B1,AP2M1,APCS,APEX1,APOA1,APOA2,APOD,APOE,APOH,APOL1,APOM,APP,ARCN1,ARPC1A,ARPC1B,ARPC3,ARPC5,ATP5F1A,ATP5F1B,AXL,B2M,B4GALT1,BCKDK,BMP1,BSG,C1R,C1RL,C1S,C2,C3,C4A/C4B,C4BPA,C5,CAD,CANT1,CAPZA2,CCL2,CCN2,CCN5,CCT2,CD44,CD55,CD9,CFB,CFHR5,CFI,CFL1,CFP,CHI3L1,CLEC3B,CLTA,CLTC,CLU,COL5A1,COPA,COPB1,C…	276
Cancer,Organismal Injury and Abnormalities	Incidence of tumor	5.01e-53	A1BG,A2M,ABHD14B,ABI3BP,ACBD3,ACE,ACLY,ACO1,ACTA1,ACTB,ACTN1,ACTN2,ACTN4,ACTR2,ACTR3,ACY1,ADAM10,ADAM12,ADAM17,ADAM9,ADAMTS1,ADAMTS12,ADAMTS2,ADAMTSL1,ADH5,ADIPOQ,AEBP1,AFM,AGRN,AGT,AHCY,AHCYL1,AHNAK,AHSG,AK2,AKR1A1,AKR1B1,AKR1C1/AKR1C2,ALB,ALCAM,ALDH16A1,ALDOA,ALDOC,ALYREF,AMBP,ANGPTL2,ANGPTL4,ANP32A,ANP32B,ANP32E,ANPEP,ANXA1,ANXA2,ANXA5,AP1G1,AP1M1,AP2A1,AP2A2,AP2B1,AP2M1,AP3B1,AP3D1,APCS,APEH,…	1006
Cancer,Organismal Injury and Abnormalities	Abdominal adenocarcinoma	7.12e-53	A1BG,A2M,ABHD14B,ABI3BP,ACAA2,ACAT2,ACBD3,ACE,ACLY,ACO1,ACTA1,ACTB,ACTN1,ACTN2,ACTN4,ACTR2,ACTR3,ACY1,ADAM10,ADAM12,ADAM17,ADAM9,ADAMTS1,ADAMTS12,ADAMTS2,ADAMTSL1,ADH5,AEBP1,AFM,AGA,AGRN,AGT,AHCY,AHCYL1,AHNAK,AHSA1,AHSG,AKR1A1,AKR1B1,AKR1C1/AKR1C2,AKR1C3,ALAD,ALB,ALCAM,ALDH16A1,ALDOA,AMBP,ANGPTL2,ANGPTL4,ANP32A,ANP32B,ANP32E,ANPEP,ANXA1,ANXA2,ANXA5,ANXA6,AP1G1,AP1M1,AP2A1,AP2A2,AP2B1,AP2M1,AP3B1,…	1084
Organismal Injury and Abnormalities	Non-malignant disorder	2.21e-52	ACE,ACTA1,ACTB,ADAM12,ADAMTS2,ADIPOQ,AEBP1,AGRN,AHCYL1,AHNAK,AHSG,AK2,ALAD,ALB,ALCAM,ALDOA,ALDOC,ANGPTL2,ANXA1,ANXA2,ANXA5,AP1M1,APCS,APEX1,APLP2,APOA1,APOB,APOC1,APOE,APP,ARHGDIA,ASAH1,ASPH,ATP5F1A,ATRN,AXL,B2M,B4GALT1,BCAT1,BGN,BSG,C1R,C1S,C3,C4A/C4B,C4BPA,C5,CA12,CAD,CALR,CAPN2,CAST,CCDC80,CCL2,CCN1,CCN2,CCN5,CCT7,CD44,CDH11,CDH2,CFB,CFD,CFH,CLSTN1,CLU,COL11A1,COL12A1,COL14A1,COL15A1,COL16A1,C…	365
Connective Tissue Disorders,Inflammatory Disease,Organismal Injury and Abnormalities,Skeletal and Muscular Disorders	Rheumatic Disease	2.54e-51	A1BG,ACLY,ACO1,ACTA1,ACTR3,ADAM10,ADAM12,ADAM17,ADAM9,ADAMTS1,ADAMTS12,ADAMTS2,ADIPOQ,ADSS2,AHSG,AK2,AKR1A1,ALB,ALDOA,ANG,ANXA1,AP3B1,APLP2,APOA1,APOE,APOM,ARCN1,ARHGDIB,ARPC3,ARPC5,ATIC,AXL,AZGP1,B2M,BGN,BMP1,C1QA,C1R,C2,C3,C4A/C4B,C5,CALD1,CALR,CAPN2,CAST,CCL2,CCN2,CD44,CD59,CDH11,CFB,CFD,CFP,CHI3L1,CHST3,CLU,COL11A1,COL1A1,COL1A2,COL2A1,COL3A1,COL4A2,COL4A3,COMP,COPB2,CPE,CSF1,CST3,CTNNB1,CTSB…	258
Cell Death and Survival,Organismal Injury and Abnormalities	Cell death of tumor cell lines	3.8e-51	ABHD14B,ACTN4,ADAM10,ADAM17,ADAMTS12,ADH5,ADIPOQ,AGA,AGT,AHNAK,AHSA1,AIMP1,AKR1B1,ALB,ALCAM,ANG,ANGPTL4,ANXA2,ANXA5,AP2A2,AP2M1,APEX1,API5,APOB,APOE,APOL1,APP,ARHGDIA,ASAH1,ATP5F1A,AXL,B2M,BCHE,BCKDK,BSG,BUB3,C3,C5,CAB39L,CALR,CAPN1,CAPN2,CAPNS1,CASP6,CAST,CAT,CBR1,CBX3,CCDC80,CCL2,CCN1,CCN2,CCN5,CCT2,CCT3,CCT4,CCT5,CCT6A,CCT7,CCT8,CD44,CD55,CD59,CFH,CLTC,CLU,CNN2,CNPY2,COL18A1,COL1A1,COL2A1,COL4…	359
Cell Death and Survival	Cell survival	3.08e-50	A2M,AARS1,ACE,ACLY,ACTN4,ACTR2,ADAM17,ADAMTS1,ADH5,ADIPOQ,AGA,AGRN,AGT,AHNAK,AIMP1,AK1,ALB,ALCAM,ALDOA,ALYREF,ANG,ANP32E,ANXA2,ANXA5,AP2A2,AP2B1,APEX1,APOA1,APOB,APOD,APOE,APP,ARCN1,ARPC2,ARPC3,ASAH1,ATP5F1A,ATP5F1B,ATP6V1A,AXL,B2M,BCKDK,C3,C4A/C4B,C5,CAB39L,CALB2,CALR,CAPN1,CAPN2,CARS1,CASK,CASP6,CAT,CBR1,CCL2,CCN1,CCN2,CCT4,CCT6A,CCT7,CD44,CD59,CD9,CDH13,CDH2,CFH,CFP,CHI3L1,CIAPIN1,CLEC11A,CLU,…	348
Metabolic Disease,Organismal Injury and Abnormalities	Amyloidosis	7.46e-50	A2M,ACE,ACLY,ACTB,ADAM10,ADAM12,AFM,AGRN,AGT,ALB,ANP32A,APCS,APLP2,APOA1,APOA2,APOA4,APOC1,APOC3,APOC4,APOD,APOE,APP,ATP5F1A,B2M,B4GAT1,BCHE,BGN,C1R,C3,C4A/C4B,C5,C7,C9,CANX,CAPG,CAPN1,CAPZB,CASP6,CAST,CCL2,CCN2,CD9,CFB,CFD,CFL1,CHI3L1,CLEC3B,CLU,CST3,CTH,CTSB,CTSD,CTSK,CTSZ,CXCL12,CXCL6,DCN,DHX9,DPYSL2,EEF1G,EEF2,EPRS1,F12,FAM3C,FDPS,FGA,FH,G3BP1,GAPDH,GC,GM2A,GPNMB,GRN,GSN,GSTO1,HMGA1,HMGB1,HMO…	185
Cellular Movement	Cell movement of blood cells	1.43e-49	ACTB,ACTN4,ADAM10,ADAM17,ADIPOQ,AGT,AIMP1,AKR1B1,ALB,ALCAM,ANGPTL2,ANXA1,ANXA2,APCS,APOA1,APOB,APOD,APOE,APP,ARHGAP1,ATRN,AXL,B4GALT1,B4GAT1,BGN,BLVRA,BSG,BST1,C1QBP,C2,C3,C4A/C4B,C5,CALR,CANX,CAPG,CAST,CAT,CCL2,CCN1,CCN2,CD44,CD55,CD5L,CD9,CFB,CFD,CFH,CFHR1,CHI3L1,CLEC11A,CLTC,CLU,CNN2,COL1A1,COL4A1,COL4A3,CRK,CSF1,CST3,CTNNB1,CTSB,CTSC,CTSK,CTSZ,CTTN,CXCL1,CXCL12,CXCL6,DCN,DCTN2,DDT,DPP3,DPP4,D…	246
Protein Degradation,Protein Synthesis	Catabolism of protein	2.64e-49	ACE,ACY1,ADAM10,ADAM12,ADAM17,ADAM9,ADIPOQ,AFM,AGT,AMBP,APCS,APEH,APOA1,APOA2,APOB,APOE,APP,ASPH,AZGP1,BMP1,C1S,C4BPA,C4BPB,C5,CALR,CANX,CAPN1,CAPN2,CAPNS1,CASP6,CAST,CAT,CCT2,CCT3,CCT4,CCT5,CCT6A,CCT7,CCT8,CFH,CFL1,CLU,CNDP2,COPG1,CPN1,CPQ,CPZ,CRTAP,CSF1,CSPG4,CST3,CSTB,CTSA,CTSB,CTSC,CTSD,CTSF,CTSK,CTSL,CTSO,CTSZ,CUL3,DAG1,DDB1,DLD,DPP3,DPP4,DPP7,EGFR,ERAP1,EXT1,EZR,F11,F12,F2,F9,FAP,FAS,FCN3,F…	179
Cellular Movement,Immune Cell Trafficking	Leukocyte migration	2.83e-49	ACTB,ACTN4,ADAM10,ADAM17,ADIPOQ,AGT,AIMP1,ALB,ALCAM,ANGPTL2,ANXA1,ANXA2,APCS,APOA1,APOB,APOD,APOE,APP,ARHGAP1,ATRN,AXL,B4GALT1,B4GAT1,BGN,BLVRA,BSG,BST1,C1QBP,C2,C3,C4A/C4B,C5,CALR,CANX,CAPG,CAST,CAT,CCL2,CCN1,CCN2,CD44,CD55,CD5L,CD9,CFB,CFD,CFH,CFHR1,CHI3L1,CLEC11A,CLTC,CLU,CNN2,COL1A1,COL4A1,COL4A3,CRK,CSF1,CST3,CTNNB1,CTSB,CTSC,CTSK,CTSZ,CTTN,CXCL1,CXCL12,CXCL6,DCN,DCTN2,DDT,DPP3,DPP4,DPYSL2,E…	244
Cell Death and Survival	Cell viability	9.84e-49	A2M,AARS1,ACE,ACLY,ACTN4,ACTR2,ADAM17,ADAMTS1,ADH5,ADIPOQ,AGA,AGRN,AGT,AHNAK,AIMP1,AK1,ALB,ALCAM,ALDOA,ALYREF,ANP32E,ANXA2,ANXA5,AP2A2,AP2B1,APEX1,APOA1,APOB,APOD,APOE,APP,ARCN1,ARPC2,ARPC3,ASAH1,ATP5F1A,ATP5F1B,ATP6V1A,AXL,B2M,BCKDK,C3,C5,CAB39L,CALB2,CALR,CAPN1,CAPN2,CARS1,CASK,CASP6,CAT,CBR1,CCL2,CCN1,CCN2,CCT4,CCT6A,CCT7,CD44,CD59,CD9,CDH13,CDH2,CFP,CHI3L1,CIAPIN1,CLEC11A,CLU,CNDP2,COL1A1,COL…	334
Gastrointestinal Disease,Hepatic System Disease,Organismal Injury and Abnormalities	Liver lesion	1.2e-48	A1BG,A2M,ABI3BP,ACAA2,ACBD3,ACE,ACLY,ACO1,ACTA1,ACTB,ACTN1,ACTN4,ACTR2,ACTR3,ACY1,ADAM10,ADAM12,ADAM17,ADAM9,ADAMTS1,ADAMTS12,ADAMTS2,ADAMTSL1,ADH5,ADIPOQ,AEBP1,AGA,AGRN,AGT,AHNAK,AHSA1,AHSG,AK2,AKR1C1/AKR1C2,AKR1C3,ALAD,ALB,ALCAM,ALDOA,AMBP,ANG,ANP32B,ANP32E,ANPEP,ANXA1,ANXA5,AP1G1,AP1M1,AP2A1,AP2A2,AP3D1,APCS,APEX1,API5,APOA1,APOA2,APOB,APOE,APOL1,APP,ARHGDIA,ARPC1A,ARPC5,ASAH1,ASPH,ATIC,ATP5F1…	724
Cardiovascular System Development and Function,Cellular Movement	Cell movement of endothelial cells	6.61e-48	ADAM10,ADAM17,ADAMTS1,ADIPOQ,AGT,AIMP1,ALCAM,ANG,ANGPTL4,ANPEP,ANXA1,ANXA2,APOA1,APOE,APOH,ATP5F1A,ATP5F1B,AXL,C3,C5,CALR,CCL2,CCN1,CCN2,CD44,CD9,CDH13,CDH2,CNN2,COL18A1,COL4A1,COL4A2,CORO1B,CRK,CSPG4,CXCL1,CXCL12,DCN,DPP4,EDIL3,EFNB1,EGFR,EIF4A3,ELN,ENG,ENPP2,ERAP1,FAP,FLNA,FLNB,FN1,FSTL1,G6PD,GAS6,GFUS,GLUL,GP1BA,GPC1,GPI,GREM1,GRN,HGF,HMGB1,HRG,HSP90AB1,HSPA5,HSPB1,HSPG2,ICAM1,IGF1,IGF2R,IGFBP…	137
Cancer	Cell transformation	1.05e-47	A1BG,A2M,ABI3BP,ACE,ACLY,ACTB,ACTN2,ACTN4,ADAM10,ADAM12,ADAM17,ADAM9,ADAMTS1,ADAMTS12,ADAMTSL1,ADIPOQ,AGA,AGRN,AGT,AHNAK,AIMP1,ALAD,ALB,ALCAM,ANG,ANGPTL2,ANGPTL4,ANP32A,ANP32B,ANPEP,ANXA1,ANXA2,ANXA5,ANXA6,AP1G1,AP1M1,AP2A1,AP2B1,AP3B1,AP3D1,APEX1,APLP2,APOB,APOC1,APOD,APOE,APP,ARHGAP1,ASAH1,ASPH,ATIC,ATP5F1A,ATP6AP1,ATP6V1A,ATRN,AXL,B2M,BASP1,BCAT1,BCHE,BGN,BLVRA,BMP1,BPNT1,BSG,BST1,BTD,BUB3,C1Q…	768
Organismal Injury and Abnormalities	Pelvic lesion	3.14e-47	A1BG,A2M,ABI3BP,ACE,ACLY,ACO1,ACTB,ACTN2,ACTN4,ACTR2,ACTR3,ACY1,ADAM10,ADAM12,ADAM17,ADAM9,ADAMTS1,ADAMTS12,ADAMTS2,ADAMTSL1,ADIPOQ,AEBP1,AFM,AGT,AHCY,AHCYL1,AHNAK,AK2,AKR1A1,AKR1B1,AKR1C1/AKR1C2,AKR1C3,AKR1E2,ALAD,ALB,ALCAM,ALDH16A1,ALDOA,ALYREF,ANG,ANGPTL2,ANGPTL4,ANP32B,ANP32E,ANPEP,ANXA1,ANXA2,ANXA5,ANXA6,AP1G1,AP1M1,AP2A1,AP2A2,AP2B1,AP3B1,AP3D1,APEH,APEX1,API5,APOA1,APOA2,APOA4,APOB,APOD,AP…	886
Cancer,Organismal Injury and Abnormalities	Frequency of tumor	3.87e-47	A1BG,A2M,ABHD14B,ABI3BP,ACBD3,ACE,ACLY,ACO1,ACTA1,ACTN1,ACTN2,ACTN4,ACTR2,ACY1,ADAM10,ADAM12,ADAM17,ADAM9,ADAMTS1,ADAMTS12,ADAMTS2,ADAMTSL1,ADH5,ADIPOQ,AEBP1,AFM,AGRN,AGT,AHCY,AHCYL1,AHNAK,AHSG,AKR1A1,AKR1B1,AKR1C1/AKR1C2,ALB,ALCAM,ALDH16A1,ALDOA,ALDOC,AMBP,ANGPTL2,ANGPTL4,ANP32A,ANP32B,ANP32E,ANPEP,ANXA1,ANXA2,ANXA5,AP1G1,AP1M1,AP2A1,AP2A2,AP2B1,AP2M1,AP3B1,AP3D1,APCS,APEH,APEX1,API5,APLP2,APOA1…	971
Cancer,Organismal Injury and Abnormalities	Pelvic tumor	6.64e-47	A1BG,A2M,ABI3BP,ACE,ACLY,ACO1,ACTB,ACTN2,ACTN4,ACTR2,ACTR3,ACY1,ADAM10,ADAM12,ADAM17,ADAM9,ADAMTS1,ADAMTS12,ADAMTS2,ADAMTSL1,ADIPOQ,AEBP1,AFM,AGT,AHCY,AHCYL1,AHNAK,AK2,AKR1A1,AKR1B1,AKR1C1/AKR1C2,AKR1C3,AKR1E2,ALAD,ALB,ALCAM,ALDH16A1,ALDOA,ALYREF,ANG,ANGPTL2,ANGPTL4,ANP32B,ANP32E,ANPEP,ANXA1,ANXA2,ANXA5,ANXA6,AP1G1,AP1M1,AP2A1,AP2A2,AP2B1,AP3B1,AP3D1,APEH,APEX1,API5,APOA1,APOA2,APOA4,APOB,APOD,AP…	885
Cancer,Organismal Injury and Abnormalities	Neoplasia of cells	9.57e-47	A1BG,A2M,ABI3BP,ACE,ACLY,ACTB,ACTN2,ACTN4,ADAM10,ADAM12,ADAM17,ADAM9,ADAMTS1,ADAMTS12,ADAMTSL1,ADIPOQ,AGA,AGRN,AGT,AHNAK,AIMP1,ALAD,ALB,ALCAM,ANG,ANGPTL2,ANGPTL4,ANP32A,ANP32B,ANPEP,ANXA1,ANXA2,ANXA5,ANXA6,AP1G1,AP1M1,AP2A1,AP2B1,AP3B1,AP3D1,APEX1,APLP2,APOB,APOC1,APOD,APOE,APP,ARHGAP1,ASAH1,ASPH,ATIC,ATP5F1A,ATP6AP1,ATP6V1A,ATRN,AXL,B2M,BASP1,BCAT1,BCHE,BGN,BLVRA,BMP1,BPNT1,BSG,BST1,BTD,BUB3,C1Q…	759
Dermatological Diseases and Conditions,Organismal Injury and Abnormalities	Psoriasis	1.27e-46	A2M,ADAM10,ADAM12,ADAM17,ANP32A,ANXA1,ANXA2,APOC1,APOD,APOE,APOL1,ARHGDIA,ARHGDIB,ARPC1A,ARPC1B,C1QBP,C3,C4A/C4B,C5,CALR,CAVIN1,CBX3,CCL2,CCT5,CFD,CFL1,CHIT1,CLEC3B,COL14A1,COL1A2,COPB2,CRABP2,CSPG4,CSTB,CTNNB1,CTSB,CTSK,CTSL,CXCL1,CXCL6,CYCS,DBN1,DDX39A,DPP4,EEF1A1,EIF2S2,EIF4A3,EIF5A,ETF1,F13A1,FABP5,FASN,FGF7,FKBP1A,FN1,FSCN1,GAPDH,GARS1,GBA1,GM2A,GOT1,GOT2,GSN,GSTP1,H2AX,HBB,HGF,HLA-C,HMOX1,H…	159
Cellular Movement	Invasion of tumor cell lines	1.31e-46	A2M,ACLY,ACTN4,ADAM10,ADAM12,ADAM17,ADAM9,ADAMTS1,ADIPOQ,AGT,AHNAK,ALCAM,ALDOA,ANGPTL4,ANXA1,ANXA2,APEX1,APOC1,APP,ARHGDIA,ASPH,ATP6AP1,AXL,AZGP1,B4GAT1,BCKDK,BGN,BSG,C1QBP,CAB39L,CALR,CAP1,CAPN2,CAPNS1,CAT,CBX3,CCL2,CCN1,CCN2,CCN5,CD44,CD9,CDH11,CDH13,CDH2,CFH,CLU,CNDP2,COL11A1,COL18A1,COL2A1,COL7A1,COPB2,CRK,CRTAP,CSE1L,CSPG4,CTNNB1,CTSB,CTSD,CTSK,CTSZ,CTTN,CXCL12,DBN1,DCN,DDB2,DKK3,DPP4,DPYSL2…	251
Cancer,Cell Death and Survival,Organismal Injury and Abnormalities	Cell death of tumor	2.16e-46	ACLY,ADAM12,ADIPOQ,AIMP1,ALB,ANPEP,ANXA1,ANXA2,APP,ARCN1,B2M,BSG,CASP6,CAT,CCL2,CCN1,CD44,CD59,CDH11,CLU,COL18A1,COPA,COPB2,COPG1,CSE1L,CSF1,CTNNB1,CTSB,CXCL12,CYCS,DPP4,EEF1A1,EGFR,EIF3B,EIF3F,ENO1,F2,FAS,FASN,FGA,FHL2,FMOD,FSCN1,HGF,HMGB1,HMOX1,HSP90AB1,HSPA1A/HSPA1B,HSPA9,IGF1,IGFBP2,IGFBP3,IGHM,IL6,IL6ST,INHBA,ITGAV,KITLG,KPNB1,LGALS1,LOXL2,MAPK1,MFGE8,MIF,MMP9,NAMPT,NOLC1,NRP1,PABPC1,PARK7,P…	146
Organismal Injury and Abnormalities	Growth of lesion	3.18e-46	ACE,ACLY,ACTA1,ACTN4,ADAM10,ADAM9,ADAMTS1,ADAMTS12,ADH5,ADIPOQ,AGA,AGT,AHCY,AIMP1,AKR1B1,AKR1C3,ALCAM,ALYREF,ANG,ANGPTL4,ANPEP,ANXA1,ANXA2,APOA1,APOE,APOL1,ASPH,AXL,B2M,BSG,C1QBP,CA12,CAB39L,CACYBP,CALR,CAPN2,CAPNS1,CBX3,CCL2,CCN1,CCN2,CD248,CD44,CD59,CDH2,CHI3L1,CLU,COL18A1,COL4A1,COL4A3,COL7A1,CRABP2,CSF1,CSPG4,CST3,CTNNB1,CTSB,CTSK,CTSZ,CTTN,CXCL1,CXCL12,DCN,DLD,DPP3,DPP4,DPYSL2,ECM1,EEF1A1,EF…	271
Cancer,Gastrointestinal Disease,Organismal Injury and Abnormalities	Gastrointestinal tumor	3.58e-46	A1BG,A2M,ABHD14B,ABI3BP,ACAA2,ACBD3,ACE,ACLY,ACO1,ACTA1,ACTB,ACTN1,ACTN2,ACTN4,ACY1,ADAM10,ADAM12,ADAM17,ADAM9,ADAMTS1,ADAMTS12,ADAMTS2,ADAMTSL1,ADIPOQ,AEBP1,AFM,AGA,AGRN,AGT,AHCY,AHCYL1,AHNAK,AHSA1,AHSG,AIMP1,AKR1A1,AKR1B1,AKR1C1/AKR1C2,AKR1C3,ALAD,ALB,ALCAM,ALDH16A1,ALDOA,ALYREF,AMBP,ANGPTL2,ANGPTL4,ANP32E,ANPEP,ANXA1,ANXA2,ANXA5,ANXA6,AP1G1,AP1M1,AP2A1,AP2A2,AP2B1,AP2M1,AP3B1,AP3D1,APEH,APEX1,…	1037
Cancer,Organismal Injury and Abnormalities	Hematological or lymphatic system tumor	4.51e-46	ABI3BP,ACBD3,ACE,ACLY,ACTB,ADAM10,ADAM12,ADAM17,ADAM9,ADAMTS12,ADAMTSL1,ADIPOQ,AGA,AGRN,AGT,AHNAK,AHSG,AIMP1,ALB,ANGPTL4,ANP32B,ANPEP,ANXA1,ANXA2,ANXA5,ANXA6,AP1M1,APEH,APEX1,APOB,APOE,APP,ARHGAP1,ATIC,ATP5F1A,ATP6AP1,ATP6V1A,ATRN,AXL,B2M,BASP1,BCAT1,BCHE,BGN,BMP1,BPNT1,BTD,BUB3,C1QC,C1R,C1S,C3,C4A/C4B,C5,C7,C9,CAD,CALD1,CALR,CANT1,CAPN2,CAT,CCL2,CCN1,CCT3,CCT7,CD44,CD9,CDH11,CDV3,CFL1,CFP,CHI3L1…	560
Connective Tissue Disorders,Inflammatory Disease,Inflammatory Response,Organismal Injury and Abnormalities,Skeletal and Muscular Disorders	Inflammation of joint	1.25e-45	A1BG,ACLY,ACO1,ACTA1,ADAM10,ADAM12,ADAM17,ADAM9,ADAMTS1,ADAMTS12,ADAMTS2,ADIPOQ,ADSS2,AHSG,AK2,AKR1A1,ALB,ALDOA,ANG,ANXA1,AP3B1,APLP2,APOA1,APOE,APOM,ARCN1,ARHGDIB,ATIC,AXL,AZGP1,B2M,BGN,BMP1,C1QA,C1R,C2,C3,C4A/C4B,C5,CALD1,CALR,CAPN2,CAST,CCL2,CD44,CD59,CDH11,CFB,CFD,CFP,CHI3L1,CHST3,CLU,COL11A1,COL2A1,COL3A1,COL4A2,COMP,COPB2,CPE,CSF1,CST3,CTNNB1,CTSB,CTSC,CXCL1,CXCL12,CXCL6,DCTN1,DNASE2,DPP4,E…	237
Cancer,Cell Death and Survival,Organismal Injury and Abnormalities,Tumor Morphology	Necrosis of tumor	1.6e-45	ACLY,ADAM12,ADIPOQ,AIMP1,ALB,ANPEP,ANXA1,ANXA2,APP,ARCN1,B2M,BSG,CASP6,CAT,CCL2,CCN1,CD44,CD59,CDH11,CLU,COL18A1,COPA,COPB2,COPG1,CSE1L,CSF1,CTNNB1,CTSB,CXCL12,CYCS,DPP4,EEF1A1,EGFR,EIF3B,EIF3F,ENO1,F2,FAS,FASN,FGA,FHL2,FMOD,HGF,HMGB1,HMOX1,HSP90AB1,HSPA1A/HSPA1B,HSPA9,IGF1,IGFBP2,IGFBP3,IGHM,IL6,IL6ST,INHBA,ITGAV,KITLG,KPNB1,LGALS1,MAPK1,MFGE8,MIF,MMP9,NAMPT,NOLC1,NRP1,PABPC1,PARK7,PARP1,PLAUR,P…	144
Cancer,Organismal Injury and Abnormalities	Tumorigenesis of epithelial neoplasm	1.92e-45	A1BG,A2M,ABHD14B,ABI3BP,ACBD3,ACE,ACLY,ACO1,ACTA1,ACTN1,ACTN2,ACTN4,ACTR2,ACY1,ADAM10,ADAM12,ADAM17,ADAM9,ADAMTS1,ADAMTS12,ADAMTS2,ADAMTSL1,ADH5,ADIPOQ,AEBP1,AFM,AGRN,AGT,AHCY,AHCYL1,AHNAK,AHSG,AKR1A1,AKR1B1,AKR1C1/AKR1C2,ALB,ALCAM,ALDH16A1,ALDOA,ALDOC,AMBP,ANGPTL2,ANGPTL4,ANP32A,ANP32B,ANP32E,ANPEP,ANXA1,ANXA2,ANXA5,AP1G1,AP1M1,AP2A1,AP2A2,AP2B1,AP2M1,AP3B1,AP3D1,APCS,APEH,APEX1,API5,APLP2,APOA1…	958
Cancer,Organismal Injury and Abnormalities	Lymphohematopoietic neoplasia	3.68e-45	ABI3BP,ACBD3,ACE,ACLY,ACTB,ADAM10,ADAM12,ADAM17,ADAM9,ADAMTS12,ADAMTSL1,ADIPOQ,AGA,AGRN,AGT,AHNAK,AHSG,AIMP1,ALB,ANGPTL4,ANP32B,ANPEP,ANXA1,ANXA2,ANXA5,ANXA6,AP1M1,APEH,APEX1,APOB,APOE,APP,ARHGAP1,ATIC,ATP5F1A,ATP6AP1,ATP6V1A,ATRN,AXL,B2M,BASP1,BCAT1,BCHE,BGN,BMP1,BPNT1,BTD,BUB3,C1QC,C1R,C1S,C3,C4A/C4B,C5,C7,C9,CAD,CALD1,CALR,CANT1,CAPN2,CAT,CCL2,CCN1,CCT3,CCT7,CD44,CD9,CDH11,CDV3,CFL1,CFP,CHI3L1…	555
Cancer,Gastrointestinal Disease,Organismal Injury and Abnormalities	Gastrointestinal tract cancer	3.92e-45	A1BG,A2M,ABHD14B,ABI3BP,ACAA2,ACBD3,ACE,ACLY,ACO1,ACTA1,ACTB,ACTN1,ACTN2,ACTN4,ACY1,ADAM10,ADAM12,ADAM17,ADAM9,ADAMTS1,ADAMTS12,ADAMTS2,ADAMTSL1,ADIPOQ,AEBP1,AFM,AGA,AGRN,AGT,AHCY,AHCYL1,AHNAK,AHSA1,AHSG,AIMP1,AKR1A1,AKR1B1,AKR1C1/AKR1C2,AKR1C3,ALAD,ALB,ALCAM,ALDH16A1,ALDOA,AMBP,ANGPTL2,ANGPTL4,ANP32E,ANPEP,ANXA1,ANXA2,ANXA5,ANXA6,AP1G1,AP1M1,AP2A1,AP2A2,AP2B1,AP2M1,AP3B1,AP3D1,APEH,APEX1,API5,AP…	1031
Cancer,Organismal Injury and Abnormalities	Growth of tumor	5.5e-45	ACE,ACLY,ACTA1,ACTN4,ADAM10,ADAM9,ADAMTS1,ADAMTS12,ADH5,ADIPOQ,AGA,AGT,AHCY,AIMP1,AKR1B1,AKR1C3,ALCAM,ALYREF,ANG,ANGPTL4,ANPEP,ANXA1,ANXA2,APOA1,APOL1,ASPH,AXL,B2M,BSG,C1QBP,CA12,CAB39L,CACYBP,CALR,CAPN2,CBX3,CCL2,CCN1,CCN2,CD248,CD44,CD59,CDH2,CHI3L1,CLU,COL18A1,COL4A1,COL4A3,COL7A1,CRABP2,CSF1,CSPG4,CST3,CTNNB1,CTSB,CTSK,CTSZ,CTTN,CXCL1,CXCL12,DCN,DLD,DPP3,DPP4,DPYSL2,ECM1,EEF1A1,EFEMP1,EFEMP2,…	268
Cancer,Organismal Injury and Abnormalities	Breast or gastric cancer	5.58e-45	A1BG,A2M,ABHD14B,ABI3BP,ACBD3,ACE,ACO1,ACTN2,ACTN4,ACTR2,ADAM10,ADAM12,ADAM17,ADAM9,ADAMTS1,ADAMTS12,ADAMTS2,ADAMTSL1,AEBP1,AFM,AGRN,AGT,AHNAK,AK1,AKR1A1,AKR1B1,AKR1C1/AKR1C2,AKR1C3,ALAD,ALB,ALCAM,ALDH16A1,ALDOA,ALDOC,ANG,ANGPTL2,ANGPTL4,ANP32B,ANPEP,ANXA1,ANXA5,AP1G1,AP1M1,AP2A2,AP3B1,APEH,APOA1,APOB,APOD,APOE,APOH,APP,ARCN1,ARF3,ARHGAP1,ARHGDIA,ARHGDIB,ARPC4,ARPC5,ASL,ASPH,ATIC,ATP5F1A,ATP5F1B,…	764
Cancer,Hematological Disease,Organismal Injury and Abnormalities	Hematopoietic neoplasm	6.7e-45	ABI3BP,ACBD3,ACE,ACLY,ACTB,ADAM10,ADAM17,ADAM9,ADAMTS12,ADAMTSL1,ADIPOQ,AGA,AGRN,AGT,AHNAK,AIMP1,ALB,ANGPTL4,ANP32B,ANPEP,ANXA1,ANXA2,ANXA5,ANXA6,AP1M1,APEH,APEX1,APOB,APOE,APP,ARHGAP1,ATIC,ATP5F1A,ATP6AP1,ATP6V1A,ATRN,AXL,B2M,BASP1,BCAT1,BCHE,BGN,BMP1,BPNT1,BTD,BUB3,C1QC,C1R,C1S,C3,C4A/C4B,C5,C7,C9,CAD,CALD1,CALR,CANT1,CAPN2,CAT,CCL2,CCN1,CCT3,CCT7,CD44,CD9,CDH11,CDV3,CFL1,CFP,CHI3L1,CHIT1,CHRDL…	553
Cellular Assembly and Organization,Cellular Function and Maintenance	Organization of cytoplasm	8.74e-45	A2M,ACE,ACTB,ACTN1,ACTN2,ACTN4,ACTR2,ACTR3,ADAM10,ADAM12,ADAM17,ADAMTS1,ADIPOQ,AGRN,AGT,AHNAK,ALCAM,ALDOA,ANGPTL4,ANP32A,ANPEP,ANXA1,AP1G1,AP2A1,AP3B1,APLP2,APOE,APP,ARHGAP1,ARHGDIA,ARHGDIB,ARPC1A,ARPC1B,ARPC2,ARPC3,ARPC4,ARPC5,ATRN,AXL,B2M,B4GAT1,BASP1,BSG,BST1,C1QA,C1QBP,C3,C4A/C4B,C5,CALD1,CALR,CALU,CANX,CAP1,CAPG,CAPN2,CAPNS1,CAPRIN1,CAPZB,CASK,CASP6,CAST,CCL2,CCN1,CCN2,CCN5,CD44,CD9,CDH13,CD…	333
Cancer,Cell Death and Survival,Organismal Injury and Abnormalities,Tumor Morphology	Cell death of tumor cells	1.04e-44	ACLY,ADAM12,ADIPOQ,AIMP1,ALB,ANPEP,ANXA1,ANXA2,APP,ARCN1,B2M,BSG,CASP6,CAT,CCL2,CCN1,CD44,CD59,CDH11,CLU,COL18A1,COPA,COPB2,COPG1,CSE1L,CSF1,CTNNB1,CTSB,CXCL12,CYCS,DPP4,EEF1A1,EGFR,EIF3B,EIF3F,ENO1,F2,FAS,FASN,FHL2,FMOD,HGF,HMGB1,HMOX1,HSP90AB1,HSPA1A/HSPA1B,HSPA9,IGF1,IGFBP3,IGHM,IL6,IL6ST,INHBA,ITGAV,KITLG,KPNB1,LGALS1,MAPK1,MFGE8,MIF,MMP9,NAMPT,NOLC1,NRP1,PABPC1,PARK7,PARP1,PLAUR,PLG,PNP,POLR…	141
Cellular Development,Cellular Growth and Proliferation	Cell proliferation of tumor cell lines	1.23e-44	A2M,ACLY,ACTA1,ACTB,ACTN1,ACTN4,ADAM10,ADAM12,ADAM17,ADAM9,ADAMTS1,ADIPOQ,AGA,AGT,AHCY,AHNAK,AHSA1,AHSG,AK2,AKR1C3,ALCAM,ALDOA,ALYREF,ANG,ANGPTL2,ANGPTL4,ANXA1,ANXA2,ANXA6,AP1G1,AP2B1,APEX1,API5,APOB,APOL1,APP,ARCN1,ASAH1,ASPH,ATP6AP1,AXL,BCAT1,BCKDK,BSG,BUB3,C1QBP,CACYBP,CALR,CAT,CBX3,CCDC80,CCL2,CCN1,CCN2,CCN5,CCT3,CD248,CD44,CD59,CD9,CDH11,CDH13,CDH2,CLEC11A,CLTA,CLTC,CLU,CNDP2,CNN2,COL11A1,CO…	389
Cellular Assembly and Organization,Cellular Function and Maintenance	Organization of cytoskeleton	2.3e-44	A2M,ACE,ACTB,ACTN1,ACTN2,ACTN4,ACTR2,ACTR3,ADAM10,ADAM12,ADAM17,ADAMTS1,ADIPOQ,AGRN,AGT,AHNAK,ALCAM,ALDOA,ANGPTL4,ANP32A,ANPEP,ANXA1,AP1G1,AP2A1,APLP2,APOE,APP,ARHGAP1,ARHGDIA,ARHGDIB,ARPC1A,ARPC1B,ARPC2,ARPC3,ARPC4,ARPC5,ATRN,AXL,B2M,B4GAT1,BASP1,BSG,BST1,C1QA,C1QBP,C3,C4A/C4B,C5,CALD1,CALR,CALU,CANX,CAP1,CAPG,CAPN2,CAPNS1,CAPRIN1,CAPZB,CASK,CASP6,CAST,CCL2,CCN1,CCN2,CCN5,CD44,CD9,CDH13,CDH2,CFL…	314
Cellular Movement,Hematological System Development and Function,Immune Cell Trafficking	Cell movement of leukocytes	4.57e-44	ACTB,ACTN4,ADAM10,ADAM17,ADIPOQ,AGT,ALB,ALCAM,ANGPTL2,ANXA1,ANXA2,APCS,APOA1,APOD,APOE,APP,ARHGAP1,ATRN,AXL,B4GALT1,BGN,BLVRA,BSG,BST1,C1QBP,C2,C3,C4A/C4B,C5,CALR,CANX,CAPG,CAST,CAT,CCL2,CCN1,CCN2,CD44,CD55,CD9,CFB,CFD,CFH,CFHR1,CLEC11A,CLTC,CNN2,COL1A1,COL4A1,COL4A3,CRK,CSF1,CST3,CTNNB1,CTSB,CTSC,CTSK,CTSZ,CTTN,CXCL1,CXCL12,CXCL6,DCN,DCTN2,DDT,DPP3,DPP4,DPYSL2,ECM1,EDIL3,EFNB1,EGFR,EIF4B,ELN,ENG…	220
Cancer,Hematological Disease,Organismal Injury and Abnormalities	Myeloid or lymphoid neoplasm	9.15e-44	ABI3BP,ACBD3,ACE,ACLY,ACTB,ADAM10,ADAM17,ADAM9,ADAMTS12,ADAMTSL1,ADIPOQ,AGRN,AGT,AHNAK,AIMP1,ALB,ANGPTL4,ANP32B,ANPEP,ANXA1,ANXA2,ANXA5,ANXA6,AP1M1,APEH,APEX1,APOB,APOE,APP,ARHGAP1,ATIC,ATP5F1A,ATP6AP1,ATP6V1A,ATRN,AXL,B2M,BASP1,BCAT1,BCHE,BGN,BMP1,BPNT1,BTD,BUB3,C1QC,C1R,C1S,C3,C4A/C4B,C7,C9,CAD,CALD1,CALR,CANT1,CAPN2,CAT,CCL2,CCN1,CCT3,CCT7,CD44,CD9,CDH11,CDV3,CFL1,CFP,CHI3L1,CHIT1,CHRDL1,CILP,…	546
Cellular Movement,Hematological System Development and Function,Immune Cell Trafficking,Inflammatory Response	Cell movement of phagocytes	1.41e-43	ADAM10,ADAM17,ADIPOQ,AGT,ALB,ALCAM,ANGPTL2,ANXA1,ANXA2,APOA1,APOE,APP,ARHGAP1,ATRN,AXL,B4GALT1,BLVRA,BSG,BST1,C1QBP,C2,C3,C4A/C4B,C5,CALR,CAPG,CAST,CAT,CCL2,CCN1,CCN2,CD44,CD55,CD9,CFB,CFD,CFH,CFHR1,CLEC11A,CNN2,COL1A1,COL4A1,COL4A3,CSF1,CST3,CTNNB1,CTSB,CTSC,CTSK,CTSZ,CTTN,CXCL1,CXCL12,CXCL6,DCTN2,DDT,DPP4,EDIL3,EFNB1,EGFR,ELN,ENG,F10,F2,FAS,FERMT3,FGA,FHL2,FLNA,FN1,GAS6,GBA1,GCNT1,GLO1,GREM1,GR…	178
Cancer,Hematological Disease,Organismal Injury and Abnormalities	Neoplasia of blood cells	1.45e-43	ABI3BP,ACE,ACLY,ACTB,ADAM10,ADAM17,ADAM9,ADAMTS12,ADAMTSL1,ADIPOQ,AGRN,AGT,AHNAK,AIMP1,ALB,ANGPTL4,ANP32B,ANPEP,ANXA1,ANXA2,ANXA5,ANXA6,AP1M1,APEX1,APOB,APOE,APP,ARHGAP1,ATIC,ATP5F1A,ATP6AP1,ATP6V1A,ATRN,AXL,B2M,BASP1,BCAT1,BCHE,BMP1,BPNT1,BTD,BUB3,C1QC,C1R,C1S,C3,C4A/C4B,C5,C7,C9,CAD,CALD1,CALR,CANT1,CAPN2,CAT,CCL2,CCN1,CCT3,CCT7,CD44,CD9,CDH11,CDV3,CFL1,CFP,CHI3L1,CHIT1,CHRDL1,CILP,CKAP4,CLSTN1…	528
Cancer,Organismal Injury and Abnormalities	Advanced malignant solid tumor	2.5e-43	ACTN4,ADAM12,ADAM9,ADAMTS1,ADIPOQ,AKR1C1/AKR1C2,AKR1C3,ALB,ANGPTL2,ANGPTL4,ANPEP,ANXA1,ANXA2,APOA1,ATIC,AXL,B2M,BMP1,BSG,C1R,C3,C4A/C4B,C5,CALB2,CALD1,CALR,CALU,CAPG,CAT,CCL2,CCN1,CCN2,CD248,CD44,CD9,CDH2,CFH,CFHR1,CLU,COL15A1,COL18A1,COL1A1,COL4A1,COL4A2,COL6A3,COLEC12,CRABP2,CRYZ,CSE1L,CSF1,CTNNB1,CTSB,CTSZ,CXCL12,DPP4,DPYSL2,DPYSL3,EEF1A1,EFEMP1,EGFR,EIF4A1,ENG,ENPP2,F10,F2,FAS,FASN,FBN2,FDPS,…	194
Cancer,Organismal Injury and Abnormalities	Lymphohematopoietic cancer	2.92e-43	ABI3BP,ACBD3,ACE,ACLY,ACTB,ADAM10,ADAM12,ADAM9,ADAMTS12,ADAMTSL1,ADIPOQ,AGRN,AGT,AHNAK,AHSG,AIMP1,ALB,ANGPTL4,ANP32B,ANPEP,ANXA1,ANXA2,ANXA5,ANXA6,AP1M1,APEH,APEX1,APOB,APOE,APP,ARHGAP1,ATIC,ATP5F1A,ATP6AP1,ATP6V1A,ATRN,AXL,B2M,BASP1,BCAT1,BCHE,BGN,BPNT1,BTD,BUB3,C1QC,C1R,C1S,C3,C4A/C4B,C5,C7,C9,CAD,CALD1,CALR,CANT1,CAPN2,CAT,CCL2,CCN1,CCT3,CCT7,CD44,CDH11,CDV3,CFL1,CFP,CHI3L1,CHIT1,CHRDL1,CILP,C…	543
Cancer,Gastrointestinal Disease,Organismal Injury and Abnormalities	Intestinal tumor	3.11e-43	A1BG,A2M,ABHD14B,ABI3BP,ACAA2,ACBD3,ACE,ACLY,ACO1,ACTA1,ACTB,ACTN1,ACTN2,ACTN4,ACY1,ADAM10,ADAM12,ADAM17,ADAM9,ADAMTS1,ADAMTS12,ADAMTS2,ADAMTSL1,ADIPOQ,AEBP1,AFM,AGA,AGRN,AGT,AHCY,AHCYL1,AHNAK,AHSA1,AHSG,AIMP1,AKR1A1,AKR1B1,AKR1C1/AKR1C2,AKR1C3,ALAD,ALB,ALCAM,ALDH16A1,ALDOA,ALYREF,AMBP,ANGPTL2,ANGPTL4,ANP32E,ANPEP,ANXA1,ANXA2,ANXA5,ANXA6,AP1G1,AP1M1,AP2A1,AP2A2,AP2B1,AP2M1,AP3B1,AP3D1,APEH,APEX1,…	981
Cellular Movement	Cell movement of myeloid cells	4.89e-43	ADAM10,ADAM17,ADIPOQ,AGT,ALB,ANGPTL2,ANXA1,ANXA2,APCS,APOA1,APOE,APP,ARHGAP1,ATRN,B4GALT1,BLVRA,BSG,BST1,C1QBP,C2,C3,C4A/C4B,C5,CAPG,CAST,CAT,CCL2,CCN1,CCN2,CD44,CD55,CD9,CFB,CFD,CFH,CFHR1,CLEC11A,CNN2,COL1A1,COL4A1,COL4A3,CSF1,CST3,CTNNB1,CTSB,CTSC,CTSK,CTTN,CXCL1,CXCL12,CXCL6,DCTN2,DDT,DPP4,EDIL3,EFNB1,EGFR,ELN,ENG,F10,F2,FAS,FERMT3,FGA,FHL2,FLNA,FN1,GAS6,GBA1,GCNT1,GLO1,GREM1,GRN,GSN,HARS1,HGF…	177
Cancer,Organismal Injury and Abnormalities	Benign solid tumor	7.51e-43	ADAM12,ADIPOQ,AEBP1,AGRN,AHCYL1,AK2,ALB,ALCAM,ALDOA,ALDOC,ANGPTL2,ANXA1,ANXA2,ANXA5,APCS,APOA1,APOC1,APOE,APP,ATRN,AXL,BGN,C3,CA12,CAD,CALR,CCDC80,CCN1,CCN5,CD44,CDH2,CFB,CFD,CFH,CLU,COL11A1,COL12A1,COL14A1,COL15A1,COL16A1,COL18A1,COL1A1,COL1A2,COL2A1,COL3A1,COL4A1,COL4A2,COL4A3,COL5A1,COL5A2,COL5A3,COL6A1,COL6A2,COL6A3,COL7A1,CRABP2,CREG1,CSF1,CTNNB1,CTSB,CTSC,CXCL12,DBN1,DCN,DDB2,DPT,DUT,ECM2,E…	216
Cancer,Gastrointestinal Disease,Organismal Injury and Abnormalities	Large intestine neoplasm	8.77e-43	A1BG,A2M,ABHD14B,ABI3BP,ACAA2,ACBD3,ACE,ACLY,ACO1,ACTA1,ACTB,ACTN1,ACTN2,ACTN4,ACY1,ADAM10,ADAM12,ADAM17,ADAM9,ADAMTS1,ADAMTS12,ADAMTS2,ADAMTSL1,ADIPOQ,AEBP1,AFM,AGA,AGRN,AGT,AHCY,AHCYL1,AHNAK,AHSA1,AHSG,AIMP1,AKR1A1,AKR1B1,AKR1C1/AKR1C2,AKR1C3,ALAD,ALB,ALCAM,ALDH16A1,ALDOA,ALYREF,AMBP,ANGPTL2,ANGPTL4,ANP32E,ANPEP,ANXA1,ANXA2,ANXA5,ANXA6,AP1G1,AP1M1,AP2A1,AP2A2,AP2B1,AP2M1,AP3B1,AP3D1,APEH,APEX1,…	978
Cancer,Hematological Disease,Organismal Injury and Abnormalities	Hematologic cancer	9.77e-43	ABI3BP,ACBD3,ACE,ACLY,ACTB,ADAM10,ADAM9,ADAMTS12,ADAMTSL1,ADIPOQ,AGRN,AGT,AHNAK,AIMP1,ALB,ANGPTL4,ANP32B,ANPEP,ANXA1,ANXA2,ANXA5,ANXA6,AP1M1,APEH,APEX1,APOB,APOE,APP,ARHGAP1,ATIC,ATP5F1A,ATP6AP1,ATP6V1A,ATRN,AXL,B2M,BASP1,BCAT1,BCHE,BGN,BPNT1,BTD,BUB3,C1QC,C1R,C1S,C3,C4A/C4B,C5,C7,C9,CAD,CALD1,CALR,CANT1,CAPN2,CAT,CCL2,CCN1,CCT3,CCT7,CD44,CDH11,CDV3,CFL1,CFP,CHI3L1,CHIT1,CHRDL1,CILP,CKAP4,CLTC,CL…	540
Neurological Disease,Organismal Injury and Abnormalities,Psychological Disorders	Tauopathy	1.12e-42	A2M,ACE,ACLY,ACTB,ADAM10,ADAM12,AFM,AGRN,AGT,ALB,ANG,ANP32A,APLP2,APOA1,APOA2,APOA4,APOC1,APOC3,APOC4,APOD,APOE,APP,ATP5F1A,B4GAT1,BCHE,BGN,C1R,C3,C4A/C4B,C5,C7,C9,CANX,CAPG,CAPN1,CAPZB,CASP6,CCL2,CCN2,CD9,CFB,CFD,CFL1,CHI3L1,CLEC3B,CLU,CST3,CTH,CTSB,CTSD,CTSZ,CXCL12,DCN,DCTN1,DDB2,DHX9,DPYSL2,EEF1G,EEF2,EPRS1,F12,FAM3C,FDPS,FH,G3BP1,GAPDH,GC,GM2A,GPNMB,GRN,GSTO1,HMGA1,HMGB1,HMOX1,HNRNPA1,HNRNPA2…	173
Cancer,Organismal Injury and Abnormalities	Development of malignant tumor	1.27e-42	A1BG,A2M,ABHD14B,ABI3BP,ACBD3,ACE,ACLY,ACO1,ACTA1,ACTN1,ACTN2,ACTN4,ACTR2,ACY1,ADAM10,ADAM12,ADAM17,ADAM9,ADAMTS1,ADAMTS12,ADAMTS2,ADAMTSL1,ADH5,ADIPOQ,AEBP1,AFM,AGRN,AGT,AHCY,AHCYL1,AHNAK,AHSG,AKR1A1,AKR1B1,AKR1C1/AKR1C2,ALB,ALCAM,ALDH16A1,ALDOA,ALDOC,AMBP,ANGPTL2,ANGPTL4,ANP32A,ANP32B,ANP32E,ANPEP,ANXA1,ANXA2,ANXA5,AP1G1,AP1M1,AP2A1,AP2A2,AP2B1,AP2M1,AP3B1,AP3D1,APEH,APEX1,API5,APLP2,APOA1,APOA…	951
Cancer,Gastrointestinal Disease,Organismal Injury and Abnormalities	Hepatobiliary neoplasm	1.74e-42	A1BG,A2M,ABI3BP,ACAA2,ACBD3,ACE,ACLY,ACO1,ACTA1,ACTB,ACTN1,ACTN4,ACTR2,ACTR3,ACY1,ADAM10,ADAM12,ADAM17,ADAM9,ADAMTS1,ADAMTS12,ADAMTS2,ADAMTSL1,ADH5,ADIPOQ,AEBP1,AGA,AGRN,AGT,AHNAK,AHSG,AK2,AKR1C1/AKR1C2,AKR1C3,ALAD,ALB,ALCAM,ALDH16A1,ALDOA,AMBP,ANG,ANP32B,ANP32E,ANPEP,ANXA1,ANXA2,ANXA5,AP1G1,AP1M1,AP2A2,AP3D1,APCS,APEX1,API5,APLP2,APOA1,APOA2,APOB,APOE,APOL1,APP,ARHGDIA,ARPC1A,ARPC5,ASAH1,ASPH,AT…	710
Cancer,Organismal Injury and Abnormalities,Reproductive System Disease	Genital tumor	2.12e-42	A1BG,A2M,ABI3BP,ACE,ACLY,ACO1,ACTB,ACTN2,ACTN4,ACTR2,ACTR3,ACY1,ADAM10,ADAM12,ADAM17,ADAM9,ADAMTS1,ADAMTS12,ADAMTS2,ADAMTSL1,ADIPOQ,AEBP1,AFM,AGT,AHCY,AHCYL1,AHNAK,AK2,AKR1A1,AKR1B1,AKR1C1/AKR1C2,AKR1C3,ALB,ALCAM,ALDH16A1,ALDOA,ALYREF,ANG,ANGPTL2,ANGPTL4,ANP32B,ANP32E,ANXA1,ANXA2,ANXA5,ANXA6,AP1G1,AP2A1,AP2A2,AP2B1,AP3B1,AP3D1,APEH,APEX1,API5,APOA1,APOA2,APOA4,APOB,APOD,APOE,APOH,APP,ARCN1,ARHGDI…	830
Cancer,Organismal Injury and Abnormalities	Pelvic cancer	3.27e-42	A1BG,A2M,ABI3BP,ACE,ACLY,ACO1,ACTB,ACTN2,ACTN4,ACTR2,ACTR3,ACY1,ADAM10,ADAM12,ADAM17,ADAM9,ADAMTS1,ADAMTS12,ADAMTS2,ADAMTSL1,ADIPOQ,AEBP1,AFM,AGT,AHCY,AHCYL1,AHNAK,AKR1A1,AKR1B1,AKR1C1/AKR1C2,AKR1C3,AKR1E2,ALAD,ALB,ALCAM,ALDH16A1,ALDOA,ALYREF,ANG,ANGPTL2,ANGPTL4,ANP32B,ANP32E,ANPEP,ANXA1,ANXA2,ANXA5,ANXA6,AP1G1,AP1M1,AP2A1,AP2A2,AP2B1,AP3B1,AP3D1,APEH,APEX1,API5,APOA1,APOA2,APOA4,APOB,APOD,APOE,A…	863
Cancer,Gastrointestinal Disease,Hepatic System Disease,Organismal Injury and Abnormalities	Liver tumor	3.69e-42	A1BG,A2M,ABI3BP,ACAA2,ACBD3,ACE,ACLY,ACO1,ACTA1,ACTB,ACTN1,ACTN4,ACTR2,ACTR3,ACY1,ADAM10,ADAM12,ADAM17,ADAM9,ADAMTS1,ADAMTS12,ADAMTS2,ADAMTSL1,ADH5,ADIPOQ,AEBP1,AGRN,AGT,AHNAK,AHSG,AK2,AKR1C1/AKR1C2,AKR1C3,ALAD,ALB,ALCAM,ALDOA,AMBP,ANG,ANP32B,ANP32E,ANPEP,ANXA1,ANXA5,AP1G1,AP1M1,AP2A2,AP3D1,APCS,APEX1,API5,APOA1,APOA2,APOB,APOE,APOL1,APP,ARHGDIA,ARPC1A,ARPC5,ASAH1,ASPH,ATIC,ATP5F1A,ATP5F1B,ATRN,A…	681
Cancer,Organismal Injury and Abnormalities	Lymphoreticular neoplasm	5.03e-42	ABI3BP,ACE,ACTB,ADAM17,ADAM9,ADAMTS12,ADAMTSL1,AGRN,AGT,AHNAK,AHSG,AIMP1,ANGPTL4,ANP32B,ANPEP,ANXA1,ANXA2,ANXA6,APEX1,APOB,APP,ARHGAP1,ATIC,ATP5F1A,ATP6AP1,ATP6V1A,ATRN,AXL,B2M,BASP1,BCAT1,BCHE,BMP1,BTD,BUB3,C1R,C1S,C3,C4A/C4B,C7,C9,CAD,CALD1,CALR,CANT1,CAPN2,CCL2,CCN1,CCT3,CCT7,CD44,CD9,CDH11,CDV3,CFP,CHI3L1,CHIT1,CHRDL1,CLSTN1,CLTC,CLU,COL11A1,COL12A1,COL15A1,COL16A1,COL18A1,COL1A1,COL1A2,COL2A…	446
Organismal Injury and Abnormalities	Benign lesion	5.17e-42	ADAM12,ADIPOQ,AEBP1,AGRN,AHCYL1,AHNAK,AIMP1,AK2,ALB,ALCAM,ALDOA,ALDOC,ANGPTL2,ANXA1,ANXA2,ANXA5,APCS,APLP2,APOA1,APOC1,APOE,APP,ATRN,AXL,B4GALT1,BGN,BLMH,C3,CA12,CAD,CALR,CCDC80,CCN1,CCN5,CD44,CDH2,CFB,CFD,CFH,CLU,COL11A1,COL12A1,COL14A1,COL15A1,COL16A1,COL18A1,COL1A1,COL1A2,COL2A1,COL3A1,COL4A1,COL4A2,COL4A3,COL5A1,COL5A2,COL5A3,COL6A1,COL6A2,COL6A3,COL7A1,CRABP2,CREG1,CRLF1,CRYZ,CSF1,CTNNB1,CTS…	237
Cancer,Organismal Injury and Abnormalities	Benign Tumors	6.79e-42	ADAM12,ADIPOQ,AEBP1,AGRN,AHCYL1,AK2,ALB,ALCAM,ALDOA,ALDOC,ANGPTL2,ANXA1,ANXA2,ANXA5,APCS,APOA1,APOC1,APOE,APP,ATRN,AXL,BGN,C3,CA12,CAD,CALR,CCDC80,CCN1,CCN5,CD44,CDH2,CFB,CFD,CFH,CLU,COL11A1,COL12A1,COL14A1,COL15A1,COL16A1,COL18A1,COL1A1,COL1A2,COL2A1,COL3A1,COL4A1,COL4A2,COL4A3,COL5A1,COL5A2,COL5A3,COL6A1,COL6A2,COL6A3,COL7A1,CRABP2,CREG1,CSF1,CTNNB1,CTSB,CTSC,CXCL12,DBN1,DCN,DDB2,DPT,DUT,ECM2,E…	217
Cancer,Gastrointestinal Disease,Organismal Injury and Abnormalities	Intestinal cancer	1e-41	A1BG,A2M,ABHD14B,ABI3BP,ACAA2,ACBD3,ACE,ACLY,ACO1,ACTA1,ACTB,ACTN1,ACTN2,ACTN4,ACY1,ADAM10,ADAM12,ADAM17,ADAM9,ADAMTS1,ADAMTS12,ADAMTS2,ADAMTSL1,ADIPOQ,AEBP1,AFM,AGA,AGRN,AGT,AHCY,AHCYL1,AHNAK,AHSA1,AHSG,AIMP1,AKR1A1,AKR1B1,AKR1C1/AKR1C2,AKR1C3,ALAD,ALB,ALCAM,ALDH16A1,ALDOA,AMBP,ANGPTL2,ANGPTL4,ANP32E,ANPEP,ANXA1,ANXA2,ANXA5,ANXA6,AP1G1,AP1M1,AP2A1,AP2A2,AP2B1,AP2M1,AP3B1,AP3D1,APEH,APEX1,API5,AP…	973
Cell-To-Cell Signaling and Interaction	Interaction of tumor cell lines	1.05e-41	ACTN4,ADAM10,ADAM12,ADAM17,ADAM9,AGT,ALCAM,ANGPTL4,ANXA1,ANXA2,ANXA5,APOA2,APOE,APOH,APP,B4GALT1,BSG,C1QBP,CCL2,CCN1,CCN2,CD248,CD44,CD9,CDH11,CDH2,CFH,CRK,CSF1,CTNNB1,CTSB,CTSZ,CTTN,CXCL12,DAG1,DCN,DKK3,DPP4,DPY30,EFEMP1,EFNB1,EGFR,ELN,EMILIN1,ENG,ERP29,EXT1,EXT2,EZR,F10,F2,F9,FAS,FASN,FBLN5,FBN1,FERMT3,FGA,FLNA,FN1,GALNT2,GAS6,GMFG,GP1BA,GPNMB,HGF,HLA-A,HMGB1,HSP90B1,HSPA5,ICAM1,IGF1,IGFBP3,IL6…	140
Cancer,Gastrointestinal Disease,Organismal Injury and Abnormalities	Malignant neoplasm of large intestine	1.22e-41	A1BG,A2M,ABHD14B,ABI3BP,ACAA2,ACBD3,ACE,ACLY,ACO1,ACTA1,ACTB,ACTN1,ACTN2,ACTN4,ACY1,ADAM10,ADAM12,ADAM17,ADAM9,ADAMTS1,ADAMTS12,ADAMTS2,ADAMTSL1,ADIPOQ,AEBP1,AFM,AGA,AGRN,AGT,AHCY,AHCYL1,AHNAK,AHSA1,AHSG,AIMP1,AKR1A1,AKR1B1,AKR1C1/AKR1C2,AKR1C3,ALAD,ALB,ALCAM,ALDH16A1,ALDOA,AMBP,ANGPTL2,ANGPTL4,ANP32E,ANPEP,ANXA1,ANXA2,ANXA5,ANXA6,AP1G1,AP1M1,AP2A1,AP2A2,AP2B1,AP2M1,AP3B1,AP3D1,APEH,APEX1,API5,AP…	972
Cardiovascular System Development and Function,Cellular Movement	Migration of endothelial cells	1.22e-41	ADAM10,ADAM17,ADAMTS1,ADIPOQ,AGT,AIMP1,ALCAM,ANG,ANGPTL4,ANXA1,ANXA2,APOA1,APOE,APOH,ATP5F1A,ATP5F1B,AXL,C3,C5,CALR,CCL2,CCN1,CCN2,CD44,CD9,CDH13,CNN2,COL18A1,COL4A1,COL4A2,CRK,CXCL1,CXCL12,DCN,DPP4,EDIL3,EGFR,EIF4A3,ELN,ENG,ERAP1,FAP,FLNA,FLNB,FN1,FSTL1,G6PD,GAS6,GFUS,GLUL,GPC1,GPI,GREM1,GRN,HGF,HMGB1,HRG,HSP90AB1,HSPA5,HSPB1,ICAM1,IGF1,IGF2R,IGFBP3,IQGAP1,ITGAV,ITGB1,KNG1,LGALS1,LIPA,LOX,LOXL2,…	122
Connective Tissue Disorders,Organismal Injury and Abnormalities,Skeletal and Muscular Disorders	Non-traumatic arthropathy	1.88e-41	A1BG,ACLY,ACO1,ACTA1,ADAM10,ADAM12,ADAM17,ADAM9,ADAMTS1,ADAMTS12,ADAMTS2,ADIPOQ,ADSS2,AHSG,AK2,AKR1A1,ALB,ALDOA,ANG,ANXA1,APLP2,APOA1,APOE,APOM,ARCN1,ARHGDIB,ATIC,B2M,BGN,BMP1,C1QA,C1R,C2,C3,C4A/C4B,C5,CALD1,CALR,CCL2,CD44,CDH11,CFB,CFD,CHI3L1,CHST3,CLU,COL11A1,COL2A1,COL3A1,COL4A2,COMP,COPB2,CSF1,CST3,CTSB,CTSC,CXCL1,CXCL12,CXCL6,DNASE2,DPP4,EEF1G,EEF2,EFEMP2,EFNB1,ENO1,ERH,F10,F2,F9,FAS,FCN3,FD…	207
Cancer,Gastrointestinal Disease,Organismal Injury and Abnormalities	Gastrointestinal carcinoma	4.75e-41	A1BG,A2M,ABHD14B,ABI3BP,ACAA2,ACBD3,ACE,ACLY,ACO1,ACTA1,ACTB,ACTN1,ACTN2,ACTN4,ACY1,ADAM10,ADAM12,ADAM17,ADAM9,ADAMTS1,ADAMTS12,ADAMTS2,ADAMTSL1,ADIPOQ,AEBP1,AFM,AGA,AGRN,AGT,AHCY,AHCYL1,AHNAK,AHSA1,AHSG,AKR1A1,AKR1B1,AKR1C1/AKR1C2,AKR1C3,ALAD,ALB,ALCAM,ALDH16A1,ALDOA,AMBP,ANGPTL2,ANGPTL4,ANP32E,ANPEP,ANXA1,ANXA6,AP1G1,AP1M1,AP2A1,AP2A2,AP2B1,AP2M1,AP3B1,AP3D1,APEH,APEX1,API5,APLP2,APOA1,APOA4,AP…	990
Cancer,Gastrointestinal Disease,Organismal Injury and Abnormalities	Hepato-pancreato-biliary cancer	5.43e-41	A1BG,A2M,ABI3BP,ACAA2,ACAT2,ACBD3,ACE,ACLY,ACO1,ACTB,ACTN1,ACTN2,ACTN4,ACTR3,ACY1,ADAM10,ADAM12,ADAM17,ADAM9,ADAMTS1,ADAMTS12,ADAMTS2,ADAMTSL1,ADH5,ADIPOQ,AEBP1,AGA,AGRN,AGT,AHNAK,AHSG,AK2,AKR1C1/AKR1C2,ALAD,ALB,ALCAM,ALDH16A1,ALDOA,AMBP,ANG,ANP32A,ANP32B,ANP32E,ANPEP,ANXA1,ANXA2,ANXA5,AP1G1,AP1M1,AP2A2,AP3D1,APCS,APEX1,API5,APLP2,APOA1,APOA2,APOB,APOC1,APOC4,APOE,APOL1,APP,ARHGDIA,ARPC1A,ARPC5,A…	743
Cell Death and Survival,Organismal Injury and Abnormalities	Apoptosis of tumor cell lines	5.54e-41	ACTN4,ADAM10,ADAM17,ADIPOQ,AGA,AGT,AHNAK,AHSA1,AIMP1,AKR1B1,ALB,ALCAM,ANGPTL4,ANXA2,ANXA5,AP2A2,AP2M1,API5,APOE,APOL1,APP,ARHGDIA,B2M,BCKDK,BSG,BUB3,C3,C5,CAB39L,CALR,CAPN1,CAPN2,CAPNS1,CASP6,CAST,CAT,CBX3,CCDC80,CCN1,CCN2,CCN5,CCT2,CCT4,CD44,CD55,CD59,CFH,CLTC,CLU,CNN2,COL18A1,COL1A1,COL4A1,COL4A2,CPE,CRABP2,CS,CSE1L,CSPG4,CSTB,CTH,CTNNB1,CTSB,CTSD,CTTN,CXCL12,CYCS,DDB2,DENR,DFFA,DHX9,DKK3,DLD,D…	290
Organismal Injury and Abnormalities	Fibrosis	5.87e-41	ACE,ACTA1,ADAM10,ADAM17,ADIPOQ,AGA,AGT,ALB,ANP32B,APCS,APOA1,APOA2,APOB,APOE,ARHGDIA,B2M,BGN,BLMH,BMP1,BSG,C3,C5,CALR,CAPNS1,CCL2,CCN2,CD248,CD44,CD55,CD9,CDH11,CFH,CHI3L1,CHIT1,CLSTN1,CLU,COL14A1,COL15A1,COL18A1,COL1A1,COL1A2,COL2A1,COL3A1,COL4A1,COL4A2,COL4A3,COL5A1,COMP,CP,CRABP2,CRLF1,CSF1,CST3,CTHRC1,CTNNA1,CTNNB1,CTSA,CTSB,CTSK,CXCL12,DAG1,DCN,DES,DNASE2,DPP3,EGFR,ENPP2,ERO1A,F11,FAM114A1,F…	221
Cancer,Organismal Injury and Abnormalities	Development of carcinoma	1e-40	A1BG,A2M,ABHD14B,ABI3BP,ACBD3,ACE,ACLY,ACO1,ACTA1,ACTN1,ACTN2,ACTN4,ACTR2,ACY1,ADAM10,ADAM12,ADAM17,ADAM9,ADAMTS1,ADAMTS12,ADAMTS2,ADAMTSL1,ADH5,ADIPOQ,AEBP1,AFM,AGRN,AGT,AHCY,AHCYL1,AHNAK,AHSG,AKR1A1,AKR1B1,AKR1C1/AKR1C2,ALB,ALCAM,ALDH16A1,ALDOA,ALDOC,AMBP,ANGPTL2,ANGPTL4,ANP32A,ANP32B,ANP32E,ANPEP,ANXA1,ANXA2,ANXA5,AP1G1,AP1M1,AP2A1,AP2A2,AP2B1,AP2M1,AP3B1,AP3D1,APEH,APEX1,API5,APLP2,APOA1,APOA…	938
Neurological Disease,Organismal Injury and Abnormalities,Psychological Disorders	Degenerative dementia	1.19e-40	A2M,AARS1,ACE,ACLY,ACTB,ADAM10,ADAM12,AFM,AGRN,AGT,ALB,ANG,ANP32A,APLP2,APOA1,APOA2,APOA4,APOC1,APOC3,APOC4,APOD,APOE,APP,ATP5F1A,B4GAT1,BCHE,BGN,C1R,C3,C4A/C4B,C5,C7,C9,CANX,CAPN1,CAPZB,CASP6,CCL2,CCN2,CFB,CFD,CFL1,CHI3L1,CLEC3B,CLU,CST3,CTH,CTSB,CTSD,CXCL12,DCN,DCTN1,DHX9,DPYSL2,EEF1G,EEF2,EPRS1,F12,FAM3C,FDPS,FH,G3BP1,GAPDH,GBA1,GC,GM2A,GRN,GSTO1,HMGA1,HMGB1,HMOX1,HNRNPA1,HNRNPA2B1,HNRNPAB,HNR…	166
Cell-To-Cell Signaling and Interaction	Binding of tumor cell lines	1.43e-40	ACTN4,ADAM10,ADAM12,ADAM17,ADAM9,AGT,ALCAM,ANGPTL4,ANXA1,ANXA2,ANXA5,APOA2,APOE,APOH,APP,B4GALT1,BSG,C1QBP,CCL2,CCN1,CCN2,CD248,CD44,CD9,CDH2,CFH,CRK,CSF1,CTNNB1,CTSB,CTSZ,CTTN,CXCL12,DAG1,DCN,DKK3,DPP4,DPY30,EFEMP1,EFNB1,EGFR,ELN,EMILIN1,ENG,ERP29,EXT1,EXT2,F10,F2,F9,FAS,FBLN5,FBN1,FERMT3,FGA,FLNA,FN1,GALNT2,GAS6,GMFG,GP1BA,GPNMB,HGF,HLA-A,HMGB1,HSP90B1,HSPA5,ICAM1,IGF1,IGFBP3,IL6,ITGA2,ITGA5,IT…	136
Neurological Disease,Organismal Injury and Abnormalities,Psychological Disorders	Alzheimer disease or frontotemporal dementia	1.89e-40	A2M,AARS1,ACE,ACLY,ACTB,ADAM10,ADAM12,AFM,AGRN,AGT,ALB,ANG,ANP32A,APLP2,APOA1,APOA2,APOA4,APOC1,APOC3,APOC4,APOD,APOE,APP,ATP5F1A,B4GAT1,BCHE,BGN,C1R,C3,C4A/C4B,C5,C7,C9,CANX,CAPN1,CAPZB,CASP6,CCL2,CCN2,CFB,CFD,CFL1,CHI3L1,CLEC3B,CLU,CST3,CTH,CTSB,CTSD,CXCL12,DCN,DCTN1,DHX9,DPYSL2,EEF1G,EEF2,EPRS1,F12,FAM3C,FDPS,FH,G3BP1,GAPDH,GC,GM2A,GRN,GSTO1,HMGA1,HMGB1,HMOX1,HNRNPA1,HNRNPA2B1,HNRNPAB,HNRNPU,H…	165
Metabolic Disease,Organismal Injury and Abnormalities	Glucose metabolism disorder	3.33e-40	A2M,ACAA2,ACAT2,ACE,ACO1,ACTA1,ADAMTS1,ADAMTS12,ADAMTS2,ADIPOQ,AEBP1,AGRN,AGT,AHSG,AKR1B1,AKR1C3,AKR1E2,ALB,AMBP,ANGPTL4,ANPEP,ANXA1,ANXA2,ANXA5,APOA1,APOA2,APOA4,APOB,APOC1,APOC3,APOD,APOE,APOM,ASL,AZGP1,B2M,BCAT1,BMP1,BSG,C1QA,C1S,C2,C3,C4A/C4B,C5,C7,C8B,C8G,C9,CA12,CALR,CANX,CAPG,CAPN1,CAPN2,CARS1,CAT,CAVIN1,CCL2,CCN1,CCN2,CD44,CD55,CD5L,CDH11,CDH2,CFB,CFD,CFH,CHI3L1,CLEC3B,CLU,CNDP2,COL11A1,C…	327
Tissue Development	Development of epithelial tissue	9.27e-40	ADAM17,ADAMTS1,ADAMTS12,ADAMTS2,ADIPOQ,AGT,AIMP1,ANG,ANGPTL4,ANPEP,ANXA2,APOA1,APOE,APOH,APP,ATP5F1A,AXL,B4GALT1,BSG,C3,CALR,CCL2,CCN1,CCN2,CD44,CD9,CDH13,CDH2,CFH,CLIC4,COL18A1,COL1A1,COL1A2,COL4A2,COL4A3,CSF1,CTNNB1,CTSB,CXCL1,CXCL12,DAG1,DDAH1,ECM1,EDF1,EGFR,EIF4A3,ELN,ENG,ENPP2,ERAP1,EXT1,F12,F2,FAT1,FGF7,FLNB,FN1,G6PD,GAS6,GPC1,GRN,H2AX,HABP2,HGF,HMGB1,HMOX1,HNRNPU,HSD17B4,HSPA5,HSPG2,HTRA1,…	153
Metabolic Disease,Neurological Disease,Organismal Injury and Abnormalities,Psychological Disorders	Central nervous system amyloidosis	1.76e-39	A2M,ACE,ACLY,ACTB,ADAM10,ADAM12,AFM,AGRN,AGT,ALB,ANP32A,APLP2,APOA1,APOA2,APOA4,APOC1,APOC3,APOC4,APOD,APOE,APP,ATP5F1A,B4GAT1,BCHE,BGN,C1R,C3,C4A/C4B,C5,C7,C9,CANX,CAPN1,CAPZB,CASP6,CCL2,CCN2,CFB,CFD,CFL1,CHI3L1,CLEC3B,CLU,CST3,CTH,CTSB,CTSD,CXCL12,DCN,DHX9,DPYSL2,EEF1G,EEF2,EPRS1,F12,FAM3C,FDPS,FH,G3BP1,GAPDH,GC,GM2A,GRN,GSTO1,HMGA1,HMGB1,HMOX1,HNRNPA1,HNRNPA2B1,HNRNPAB,HNRNPU,HP,HPX,HRG,HSPA1A…	161
Cancer,Organismal Injury and Abnormalities	Advanced extracranial solid tumor	3.27e-39	ADAM12,ADAMTS1,ADIPOQ,AKR1C1/AKR1C2,AKR1C3,ALB,ANGPTL2,ANGPTL4,ANPEP,ANXA1,ANXA2,ATIC,AXL,B2M,BSG,C1R,C4A/C4B,CALB2,CALU,CAPG,CCL2,CCN1,CCN2,CD248,CD44,CD9,CDH2,CFH,CFHR1,CLU,COL15A1,COL1A1,COL4A1,COL4A2,COL6A3,COLEC12,CRABP2,CRYZ,CSE1L,CSF1,CTSB,CTSZ,CXCL12,DPP4,DPYSL2,DPYSL3,EEF1A1,EFEMP1,EGFR,EIF4A1,ENPP2,F2,FAS,FBN2,FDPS,FGA,FGG,FKBP1A,FLNA,FLRT2,FN1,FST,FSTL3,FTL,GART,GLUL,GPNMB,GSTP1,H2AX,H…	163
Metabolic Disease,Neurological Disease,Organismal Injury and Abnormalities,Psychological Disorders	Alzheimer disease	6.06e-39	A2M,ACE,ACLY,ACTB,ADAM10,ADAM12,AFM,AGRN,AGT,ALB,ANP32A,APLP2,APOA1,APOA2,APOA4,APOC1,APOC3,APOC4,APOD,APOE,APP,ATP5F1A,B4GAT1,BCHE,BGN,C1R,C3,C4A/C4B,C5,C7,C9,CANX,CAPN1,CAPZB,CASP6,CCL2,CCN2,CFB,CFD,CFL1,CHI3L1,CLEC3B,CLU,CST3,CTH,CTSB,CTSD,CXCL12,DCN,DHX9,DPYSL2,EEF1G,EEF2,EPRS1,F12,FAM3C,FDPS,FH,G3BP1,GAPDH,GC,GM2A,GRN,GSTO1,HMGA1,HMGB1,HMOX1,HNRNPA1,HNRNPA2B1,HNRNPAB,HNRNPU,HP,HPX,HRG,HSPA1A…	160
Connective Tissue Disorders,Hereditary Disorder,Organismal Injury and Abnormalities	Hereditary connective tissue disorder	6.54e-39	ACE,ACTB,ADAMTS2,ADIPOQ,AEBP1,AGT,ALB,ALDOC,APCS,APOA1,APOC3,APOE,ARCN1,ASAH1,ATP6V1A,BGN,BMP1,C1R,C1S,C3,C4A/C4B,CANT1,CARS1,CASK,CAVIN1,CCL2,CCN2,CFD,CFH,CFHR5,CHST11,CHST3,CILP,CLTC,CLU,COL11A1,COL12A1,COL14A1,COL1A1,COL1A2,COL2A1,COL3A1,COL4A1,COL4A3,COL5A1,COL5A2,COL6A1,COL6A2,COL6A3,COL7A1,COMP,COPA,COPB2,CORO1C,CRTAP,CSF1,CTNNB1,CTSC,CTSK,DCN,DCPS,DPT,EFEMP1,EFEMP2,EIF2S3,ELN,EXT1,EXT2,F10…	157
Cancer,Organismal Injury and Abnormalities	Genitourinary carcinoma	1.68e-38	A1BG,A2M,ABHD14B,ABI3BP,ACE,ACLY,ACTB,ACTN2,ACTN4,ACTR2,ACY1,ADAM10,ADAM12,ADAM17,ADAM9,ADAMTS1,ADAMTS12,ADAMTS2,ADAMTSL1,ADH5,AEBP1,AFM,AGRN,AGT,AHCY,AHCYL1,AHNAK,AK1,AKR1A1,AKR1B1,AKR1C1/AKR1C2,AKR1C3,AKR1E2,ALAD,ALB,ALDH16A1,ALDOA,ALYREF,AMBP,ANGPTL2,ANGPTL4,ANP32B,ANP32E,ANPEP,ANXA1,ANXA2,ANXA5,ANXA6,AP1G1,AP2A1,AP2A2,AP2B1,AP3B1,AP3D1,APEH,APEX1,API5,APOB,APOC1,APOD,APOE,APOH,APP,ARCN1,ARF3,…	882
Cancer,Organismal Injury and Abnormalities,Reproductive System Disease	Female genital neoplasm	2.07e-38	A1BG,ABI3BP,ACE,ACTB,ACTN2,ACTN4,ACTR2,ACTR3,ACY1,ADAM10,ADAM12,ADAM17,ADAM9,ADAMTS1,ADAMTS12,ADAMTS2,ADAMTSL1,ADIPOQ,AEBP1,AFM,AGT,AHCY,AHCYL1,AHNAK,AK2,AKR1A1,AKR1B1,AKR1C1/AKR1C2,ALB,ALCAM,ALDH16A1,ALDOA,ALYREF,ANG,ANGPTL2,ANGPTL4,ANP32B,ANP32E,ANXA1,ANXA2,ANXA5,AP1G1,AP2A1,AP2B1,AP3B1,APEH,APOA1,APOA4,APOB,APOD,APOE,APOH,APP,ARCN1,ARHGDIB,ASPH,ATIC,ATP6AP1,ATP6V1A,ATRN,AXL,AZGP1,B2M,BASP1,BCA…	694
Hereditary Disorder,Neurological Disease,Organismal Injury and Abnormalities	Familial neurological disorder	2.28e-38	A2M,AARS1,ACE,ACTB,ACTN1,ACTN2,ADAM10,ADPRS,AEBP1,AFM,AGRN,AGT,AHCY,AHCYL1,AHNAK,AHSG,AIMP1,AK1,ALB,ALDOC,ANG,AP2M1,APOA1,APOA4,APOB,APOC1,APOD,APOE,APP,ASAH1,ASL,ASPH,ATP5F1A,ATP5F1B,ATP6V1A,B2M,B4GAT1,BASP1,BGN,BTD,C1QB,C1R,C3,C4A/C4B,C5,C7,C9,CA12,CAB39,CAD,CALR,CANX,CAPN1,CAPNS1,CASK,CASP6,CCL2,CCN2,CCT5,CD44,CD59,CDH11,CDH2,CHI3L1,CLN5,CLTC,CLU,COL11A1,COL12A1,COL15A1,COL18A1,COL1A1,COL2A1,C…	361
Cancer,Gastrointestinal Disease,Organismal Injury and Abnormalities	Intestinal carcinoma	2.33e-38	A1BG,A2M,ABHD14B,ABI3BP,ACAA2,ACBD3,ACE,ACLY,ACO1,ACTA1,ACTB,ACTN1,ACTN2,ACTN4,ACY1,ADAM10,ADAM12,ADAM17,ADAM9,ADAMTS1,ADAMTS12,ADAMTS2,ADAMTSL1,ADIPOQ,AEBP1,AFM,AGA,AGRN,AGT,AHCY,AHCYL1,AHNAK,AHSA1,AHSG,AKR1A1,AKR1B1,AKR1C1/AKR1C2,AKR1C3,ALAD,ALB,ALCAM,ALDH16A1,ALDOA,AMBP,ANGPTL2,ANGPTL4,ANP32E,ANPEP,ANXA1,ANXA6,AP1G1,AP1M1,AP2A1,AP2A2,AP2B1,AP2M1,AP3B1,AP3D1,APEH,APEX1,API5,APLP2,APOA4,APOB,APO…	929
Cancer,Organismal Injury and Abnormalities	Thoracic neoplasm	2.44e-38	ABI3BP,ACAT2,ACE,ACLY,ACO1,ACTB,ACTN1,ACTN2,ACTN4,ADAM10,ADAM12,ADAM17,ADAM9,ADAMTS1,ADAMTS12,ADAMTS2,ADAMTSL1,ADIPOQ,AEBP1,AFM,AGA,AGRN,AHCY,AHNAK,AHSG,AIMP1,AKR1B1,ALB,ALCAM,ALDOA,ALDOC,ALYREF,ANGPTL4,ANP32A,ANPEP,ANXA1,ANXA2,ANXA6,AP1G1,AP3B1,APCS,APEX1,APLP2,APOA1,APOA4,APOB,APOC1,APOD,APOE,ARF3,ARHGAP1,ARPC5,ASAH1,ASPH,ATIC,ATP5F1B,ATP6AP1,ATRN,AXL,B2M,BABAM1,BASP1,BCAT1,BCHE,BGN,BMP1,BSG,BS…	579
Neurological Disease,Organismal Injury and Abnormalities,Psychological Disorders	Dementia	2.77e-38	A2M,AARS1,ACE,ACLY,ACTB,ADAM10,ADAM12,AFM,AGRN,AGT,ALB,ANG,ANP32A,APLP2,APOA1,APOA2,APOA4,APOB,APOC1,APOC3,APOC4,APOD,APOE,APP,ATP5F1A,B4GAT1,BCHE,BGN,C1R,C3,C4A/C4B,C5,C7,C9,CA12,CANX,CAPN1,CAPZB,CASP6,CCL2,CCN2,CFB,CFD,CFL1,CHI3L1,CLEC3B,CLU,COL4A1,COL4A2,CST3,CTH,CTSB,CTSD,CXCL12,DCN,DCTN1,DHX9,DPYSL2,EEF1G,EEF2,EPRS1,F12,F2,FAM3C,FDPS,FH,G3BP1,GAPDH,GBA1,GC,GM2A,GRN,GSTO1,HMGA1,HMGB1,HMOX1,HN…	174
Cancer,Gastrointestinal Disease,Organismal Injury and Abnormalities	Large intestine carcinoma	2.96e-38	A1BG,A2M,ABHD14B,ABI3BP,ACAA2,ACBD3,ACE,ACLY,ACO1,ACTA1,ACTB,ACTN1,ACTN2,ACTN4,ACY1,ADAM10,ADAM12,ADAM17,ADAM9,ADAMTS1,ADAMTS12,ADAMTS2,ADAMTSL1,ADIPOQ,AEBP1,AFM,AGA,AGRN,AGT,AHCY,AHCYL1,AHNAK,AHSA1,AHSG,AKR1A1,AKR1B1,AKR1C1/AKR1C2,AKR1C3,ALAD,ALB,ALCAM,ALDH16A1,ALDOA,AMBP,ANGPTL2,ANGPTL4,ANP32E,ANPEP,ANXA1,ANXA6,AP1G1,AP1M1,AP2A1,AP2A2,AP2B1,AP2M1,AP3B1,AP3D1,APEH,APEX1,API5,APLP2,APOA4,APOB,APO…	928
Cancer,Organismal Injury and Abnormalities	Intrathoracic malignant tumor	3.39e-38	ABI3BP,ACAT2,ACE,ACLY,ACO1,ACTB,ACTN1,ACTN2,ACTN4,ADAM10,ADAM12,ADAM17,ADAM9,ADAMTS1,ADAMTS12,ADAMTS2,ADAMTSL1,ADIPOQ,AEBP1,AFM,AGA,AGRN,AHCY,AHNAK,AHSG,AIMP1,AKR1B1,ALB,ALCAM,ALDOA,ALDOC,ANGPTL4,ANP32A,ANPEP,ANXA1,ANXA2,ANXA6,AP1G1,AP3B1,APCS,APEX1,APLP2,APOA1,APOA4,APOB,APOC1,APOD,APOE,ARF3,ARHGAP1,ARPC5,ASAH1,ASPH,ATIC,ATP5F1B,ATP6AP1,ATRN,AXL,B2M,BABAM1,BASP1,BCAT1,BCHE,BGN,BMP1,BSG,BST1,C1QA…	573
Endocrine System Disorders,Gastrointestinal Disease,Metabolic Disease,Organismal Injury and Abnormalities	Diabetes mellitus	3.59e-38	A2M,ACAA2,ACE,ACO1,ACTA1,ADAMTS1,ADAMTS12,ADAMTS2,ADIPOQ,AEBP1,AGRN,AGT,AHSG,AKR1B1,AKR1C3,AKR1E2,ALB,AMBP,ANPEP,ANXA1,ANXA2,ANXA5,APOA1,APOA2,APOA4,APOB,APOC1,APOC3,APOD,APOE,APOM,ASL,AZGP1,B2M,BCAT1,BMP1,C1S,C2,C3,C4A/C4B,C5,C7,C8B,C8G,C9,CA12,CALR,CANX,CAPG,CAPN1,CAPN2,CARS1,CAT,CAVIN1,CCL2,CCN1,CCN2,CD44,CD55,CDH11,CDH2,CFB,CFD,CFH,CHI3L1,CLEC3B,CLU,CNDP2,COL11A1,COL12A1,COL14A1,COL15A1,COL16…	287
Cancer,Organismal Injury and Abnormalities	Intrathoracic organ tumor	4.14e-38	ABI3BP,ACAT2,ACE,ACLY,ACO1,ACTB,ACTN1,ACTN2,ACTN4,ADAM10,ADAM12,ADAM17,ADAM9,ADAMTS1,ADAMTS12,ADAMTS2,ADAMTSL1,ADIPOQ,AEBP1,AFM,AGA,AGRN,AHCY,AHNAK,AHSG,AIMP1,AKR1B1,ALB,ALCAM,ALDOA,ALDOC,ALYREF,ANGPTL4,ANP32A,ANPEP,ANXA1,ANXA2,ANXA6,AP1G1,AP3B1,APCS,APEX1,APLP2,APOA1,APOA4,APOB,APOC1,APOD,APOE,ARF3,ARHGAP1,ARPC5,ASAH1,ASPH,ATIC,ATP5F1B,ATP6AP1,ATRN,AXL,B2M,BABAM1,BASP1,BCAT1,BCHE,BGN,BMP1,BSG,BS…	577
Cancer,Organismal Injury and Abnormalities,Respiratory Disease	Lung cancer	4.19e-38	ABI3BP,ACAT2,ACE,ACLY,ACO1,ACTB,ACTN1,ACTN2,ACTN4,ADAM10,ADAM12,ADAM17,ADAM9,ADAMTS1,ADAMTS12,ADAMTS2,ADAMTSL1,ADIPOQ,AEBP1,AFM,AGA,AGRN,AHCY,AHNAK,AHSG,AIMP1,AKR1B1,ALB,ALCAM,ALDOA,ALDOC,ANGPTL4,ANP32A,ANPEP,ANXA1,ANXA2,ANXA6,AP1G1,AP3B1,APCS,APEX1,APLP2,APOA1,APOA4,APOB,APOC1,APOD,APOE,ARF3,ARHGAP1,ARPC5,ASAH1,ASPH,ATIC,ATP5F1B,ATP6AP1,ATRN,AXL,B2M,BABAM1,BASP1,BCAT1,BCHE,BGN,BMP1,BSG,BST1,C1QA…	571
Cell-To-Cell Signaling and Interaction	Aggregation of cells	4.62e-38	ACTB,ADIPOQ,AKR1B1,ALB,ANGPTL2,APCS,APP,ATRN,AXL,BSG,C3,C5,CANT1,CAPN1,CAST,CD44,CD9,CDH11,CDH13,CDH2,CFH,CLIC1,CLU,COL14A1,COMP,CP,CST3,CTNNB1,CXCL12,EGFR,EMILIN2,F11,F12,F2,FERMT3,FGA,FGB,FGG,FLNA,FN1,GAS6,GC,GP1BA,GPX3,GSN,HBB,HGF,HMGB1,HNRNPA2B1,HSPB1,ICAM1,IGF1,IGHM,IGSF8,IL6,IL6ST,ITGA2,ITGA5,ITGAV,ITGB1,KITLG,KLKB1,KNG1,LAMP1,LGALS1,LOX,LYZ,MAPK1,MMP1,MMP14,MMP3,MMP9,MMRN1,MYH9,MYL9,MYLK,N…	115
Cancer,Organismal Injury and Abnormalities,Reproductive System Disease	Tumorigenesis of reproductive tract	4.88e-38	A1BG,ABI3BP,ACE,ACTB,ACTN2,ACTN4,ACTR2,ACTR3,ACY1,ADAM10,ADAM12,ADAM17,ADAM9,ADAMTS1,ADAMTS12,ADAMTS2,ADAMTSL1,ADIPOQ,AEBP1,AFM,AGT,AHCY,AHCYL1,AHNAK,AK2,AKR1A1,AKR1B1,AKR1C1/AKR1C2,ALB,ALCAM,ALDH16A1,ALDOA,ALYREF,ANG,ANGPTL2,ANGPTL4,ANP32B,ANP32E,ANXA1,ANXA2,ANXA5,AP1G1,AP2A1,AP2B1,AP3B1,APEH,APOA1,APOA4,APOB,APOD,APOE,APOH,APP,ARCN1,ARHGDIB,ASPH,ATIC,ATP6AP1,ATP6V1A,ATRN,AXL,AZGP1,B2M,BASP1,BCA…	692
Cancer,Organismal Injury and Abnormalities	Metastatic solid tumor	6.34e-38	ACTN4,ADAM12,ADAM9,ADAMTS1,ADIPOQ,AKR1C1/AKR1C2,AKR1C3,ALB,ANGPTL2,ANGPTL4,ANPEP,ANXA1,ANXA2,APOA1,ATIC,AXL,B2M,BMP1,BSG,C1R,C3,C4A/C4B,C5,CALD1,CALR,CALU,CAPG,CAT,CCL2,CCN1,CCN2,CD248,CD44,CD9,CDH2,CFHR1,CLU,COL18A1,COL1A1,COL4A1,COL4A2,COL6A3,COLEC12,CRABP2,CRYZ,CSE1L,CSF1,CTNNB1,CTSB,CTSZ,CXCL12,DPYSL2,DPYSL3,EEF1A1,EFEMP1,EGFR,EIF4A1,ENPP2,F10,F2,FAS,FASN,FBN2,FDPS,FGA,FGG,FKBP1A,FLNA,FLRT2,F…	169
Cancer,Organismal Injury and Abnormalities,Respiratory Disease	Lung tumor	9.6e-38	ABI3BP,ACAT2,ACE,ACLY,ACO1,ACTB,ACTN1,ACTN2,ACTN4,ADAM10,ADAM12,ADAM17,ADAM9,ADAMTS1,ADAMTS12,ADAMTS2,ADAMTSL1,ADIPOQ,AEBP1,AFM,AGA,AGRN,AHCY,AHNAK,AHSG,AIMP1,AKR1B1,ALB,ALCAM,ALDOA,ALDOC,ALYREF,ANGPTL4,ANP32A,ANPEP,ANXA1,ANXA2,ANXA6,AP1G1,AP3B1,APCS,APEX1,APLP2,APOA1,APOA4,APOB,APOC1,APOD,APOE,ARF3,ARHGAP1,ARPC5,ASAH1,ASPH,ATIC,ATP5F1B,ATP6AP1,ATRN,AXL,B2M,BABAM1,BASP1,BCAT1,BCHE,BGN,BMP1,BSG,BS…	575
Organismal Injury and Abnormalities	Blood clot	1.68e-37	ADIPOQ,AGT,ALB,ANXA2,ANXA5,APOE,APOH,APP,AXL,C1QA,C2,C3,C5,CALR,CANT1,CAPN1,CCN2,CD55,CFB,CFD,CFH,CFHR1,CFHR5,CFI,COL1A1,COL4A1,CTSD,F10,F11,F12,F13A1,F13B,F2,F9,FGA,FGB,FGG,FLNA,GAS6,GP1BA,GPX3,GSS,HABP2,HMOX1,HRG,IL6,KLKB1,KNG1,LDLR,LGALS1,LGALS3,LGALS3BP,LPA,MMP14,MMP2,MYH9,NNMT,PDCD10,PDGFRA,PDGFRB,PF4,PLG,PON1,PPIA,PPP3CA,PRCP,PRDX2,PROCR,PROS1,PROZ,PSMB1,PSMB2,PSMB5,PSMD1,PSMD2,RAP1B,S100A1…	90
Cancer,Organismal Injury and Abnormalities,Reproductive System Disease	Genital tract cancer	2.41e-37	A1BG,A2M,ABI3BP,ACE,ACLY,ACO1,ACTB,ACTN2,ACTN4,ACTR2,ACTR3,ACY1,ADAM10,ADAM17,ADAM9,ADAMTS1,ADAMTS12,ADAMTS2,ADAMTSL1,ADIPOQ,AEBP1,AFM,AGT,AHCY,AHCYL1,AHNAK,AKR1A1,AKR1B1,AKR1C1/AKR1C2,AKR1C3,ALB,ALCAM,ALDH16A1,ALDOA,ANG,ANGPTL2,ANGPTL4,ANP32B,ANP32E,ANXA1,ANXA2,ANXA5,ANXA6,AP1G1,AP2A1,AP2A2,AP2B1,AP3B1,AP3D1,APEH,APEX1,API5,APOA1,APOA2,APOA4,APOB,APOD,APOE,APOH,APP,ARCN1,ARHGDIB,ASPH,ATIC,ATP6AP…	805
Cellular Assembly and Organization,Cellular Function and Maintenance	Microtubule dynamics	1.01e-36	A2M,ACE,ACTB,ACTN2,ACTN4,ACTR2,ACTR3,ADAM10,ADAM17,ADAMTS1,ADIPOQ,AGRN,AGT,AHNAK,ALCAM,ALDOA,ANGPTL4,ANP32A,ANPEP,AP1G1,AP2A1,APLP2,APOE,APP,ARHGAP1,ARPC1B,ARPC2,ARPC3,ARPC4,ATRN,AXL,B2M,B4GAT1,BASP1,BSG,C1QA,C1QBP,C3,C4A/C4B,C5,CALD1,CALU,CANX,CAP1,CAPG,CAPN2,CAPNS1,CAPRIN1,CAPZB,CASK,CASP6,CAST,CCL2,CCN1,CCN2,CCN5,CD44,CD9,CDH13,CDH2,CFL1,CKAP4,CLSTN1,CLU,COL1A1,COPB2,CORO1B,CORO1C,CRK,CSF1,CST…	272
Cancer,Cell Death and Survival,Organismal Injury and Abnormalities,Tumor Morphology	Cell death of cancer cells	1.24e-36	ACLY,ADIPOQ,ALB,ANPEP,ANXA1,APP,ARCN1,B2M,CASP6,CAT,CCL2,CCN1,CD44,CD59,CLU,COL18A1,COPA,COPB2,COPG1,CSE1L,CSF1,CTNNB1,CTSB,CXCL12,DPP4,EEF1A1,EGFR,EIF3B,EIF3F,ENO1,FAS,FASN,FHL2,FMOD,HGF,HMGB1,HMOX1,HSP90AB1,HSPA1A/HSPA1B,HSPA9,IGF1,IGFBP3,IGHM,IL6,IL6ST,INHBA,ITGAV,KITLG,KPNB1,LGALS1,MAPK1,MIF,MMP9,NAMPT,PABPC1,PARK7,PARP1,PNP,POLR2H,PRKACA,PRNP,PSMA3,PSMA4,PSMA5,PSMA6,PSMA7,PSMB1,PSMB3,PSMB5,P…	117
Inflammatory Disease,Organismal Injury and Abnormalities	Chronic inflammatory disorder	1.48e-36	A1BG,ACE,ACLY,ACO1,ACTA1,ACTN4,ADAM10,ADAM12,ADAM17,ADAM9,ADAMTS2,ADIPOQ,ADSS2,AGT,AHSG,AK2,AKR1A1,ALB,ALDOA,ANG,ANXA1,APCS,APEH,APLP2,APOA1,APOA2,APOE,APOM,APP,ARCN1,ARHGDIB,ATIC,B2M,BGN,BMP1,BSG,C1QA,C1R,C2,C3,C4A/C4B,C5,CA12,CALD1,CALR,CAPG,CCL2,CD44,CD59,CDH11,CFB,CFD,CFH,CFHR5,CHI3L1,CLU,COL1A1,COL1A2,COL2A1,COL3A1,COL4A2,COL4A3,COMP,COTL1,CSF1,CST3,CTNNB1,CTSB,CTSC,CTSD,CTSL,CXCL1,CXCL12,CX…	237
Cancer,Gastrointestinal Disease,Organismal Injury and Abnormalities	Gastrointestinal adenocarcinoma	1.95e-36	A1BG,A2M,ABHD14B,ABI3BP,ACAA2,ACBD3,ACE,ACLY,ACO1,ACTA1,ACTB,ACTN1,ACTN2,ACTN4,ACY1,ADAM10,ADAM12,ADAM17,ADAM9,ADAMTS1,ADAMTS12,ADAMTS2,ADAMTSL1,AEBP1,AFM,AGA,AGRN,AGT,AHCY,AHCYL1,AHNAK,AHSA1,AHSG,AKR1A1,AKR1B1,AKR1C1/AKR1C2,AKR1C3,ALAD,ALB,ALCAM,ALDH16A1,ALDOA,AMBP,ANGPTL2,ANGPTL4,ANP32E,ANPEP,ANXA1,ANXA6,AP1G1,AP1M1,AP2A1,AP2A2,AP2B1,AP2M1,AP3B1,AP3D1,APEH,APEX1,API5,APLP2,APOA4,APOB,APOD,APOH,…	941
Cellular Development,Cellular Function and Maintenance,Cellular Growth and Proliferation	Assembly of cells	3.23e-36	ADAM17,ADAMTS1,ADAMTS2,ADIPOQ,AGT,AIMP1,ANG,ANGPTL4,ANPEP,ANXA2,APOA1,APOE,APOH,APP,ATP5F1A,AXL,C3,CALR,CCL2,CCN1,CD44,CD9,CDH13,CDH2,CLIC4,COL18A1,COL1A1,COL1A2,COL4A2,COL4A3,CSF1,CTNNB1,CTSB,CXCL1,CXCL12,DDAH1,ECM1,EDF1,EIF4A3,ENG,ENPP2,ERAP1,F12,F2,FGF7,FN1,G6PD,GAS6,GPC1,GRN,H2AX,HABP2,HGF,HMGB1,HMOX1,HSPA5,HSPG2,HTRA1,IGF1,IGFBP3,IL1RN,IL6,INHBA,IQGAP1,ITGA2,ITGB1,KNG1,LGALS1,LGALS3,LIPA,LOX…	118
Cancer,Organismal Injury and Abnormalities,Respiratory Disease	Malignant neoplasm of respiratory system	3.73e-36	A1BG,ABI3BP,ACAT2,ACE,ACLY,ACO1,ACTB,ACTN1,ACTN2,ACTN4,ADAM10,ADAM12,ADAM17,ADAM9,ADAMTS1,ADAMTS12,ADAMTS2,ADAMTSL1,ADIPOQ,AEBP1,AFM,AGA,AGRN,AGT,AHCY,AHNAK,AHSG,AIMP1,AKR1B1,AKR1C3,ALB,ALCAM,ALDOA,ALDOC,ANGPTL4,ANP32A,ANPEP,ANXA1,ANXA2,ANXA6,AP1G1,AP3B1,APCS,APEX1,APLP2,APOA1,APOA4,APOB,APOC1,APOD,APOE,ARF3,ARHGAP1,ARPC5,ASAH1,ASPH,ATIC,ATP5F1B,ATP6AP1,ATRN,AXL,B2M,BABAM1,BASP1,BCAT1,BCHE,BGN,BM…	605
Cardiovascular System Development and Function,Tissue Development	Development of endothelial tissue	3.81e-36	ADAM17,ADAMTS1,ADAMTS12,ADAMTS2,ADIPOQ,AGT,AIMP1,ANG,ANGPTL4,ANPEP,ANXA2,APOA1,APOE,APOH,APP,ATP5F1A,AXL,C3,CALR,CCL2,CCN1,CD44,CD9,CDH13,CDH2,CLIC4,COL18A1,COL1A1,COL1A2,COL4A2,COL4A3,CSF1,CTNNB1,CTSB,CXCL1,CXCL12,DDAH1,ECM1,EDF1,EIF4A3,ENG,ENPP2,ERAP1,F12,F2,FGF7,FN1,G6PD,GAS6,GPC1,GRN,H2AX,HABP2,HGF,HMGB1,HMOX1,HSPA5,HSPG2,HTRA1,IGF1,IGFBP3,IL1RN,IL6,INHBA,IQGAP1,ITGA2,ITGB1,KNG1,LGALS1,LGALS3…	118
Cardiovascular System Development and Function,Tissue Development	Development of cardiovascular tissue	4.95e-36	ADAM17,ADAMTS1,ADAMTS12,ADAMTS2,ADIPOQ,AGT,AIMP1,ANG,ANGPTL4,ANPEP,ANXA2,APOA1,APOE,APOH,APP,ATP5F1A,AXL,C3,CALR,CCL2,CCN1,CD44,CD9,CDH13,CDH2,CLIC4,COL18A1,COL1A1,COL1A2,COL4A2,COL4A3,CSF1,CTH,CTNNB1,CTSB,CXCL1,CXCL12,DDAH1,ECM1,EDF1,EIF4A3,ENG,ENPP2,ERAP1,F12,F2,FGF7,FN1,G6PD,GAS6,GPC1,GRN,H2AX,HABP2,HGF,HMGB1,HMOX1,HSPA5,HSPG2,HTRA1,IGF1,IGFBP3,IL1RN,IL6,INHBA,IQGAP1,ITGA2,ITGB1,KNG1,LGALS1,LG…	119
Cellular Movement	Cellular infiltration	5.2e-36	ACTB,ADAM17,ADIPOQ,AGT,AKR1B1,ALB,ALDOA,ANXA1,ANXA2,APCS,APOA1,APOD,APOE,APP,AXL,B4GALT1,BGN,BSG,C2,C3,C4A/C4B,C5,CAST,CCL2,CCN1,CCN2,CD44,CD55,CDH13,CFB,CFD,CFH,COL2A1,COL4A3,CSF1,CTNNB1,CTSB,CTSC,CTSK,CTTN,CXCL12,DCN,DPP3,DPP4,EDIL3,EGFR,EIF4B,ENG,ENO1,EZR,F2,FAS,FASN,FGB,FN1,FST,GAPDH,GAS6,GBA1,GLO1,HARS1,HGF,HLA-A,HMGB1,HMOX1,HNRNPAB,HRG,HSPA5,HSPB1,HSPD1,ICAM1,IGFBP3,IGHM,IL1RAP,IL1RN,IL6,IL…	150
Connective Tissue Disorders,Immunological Disease,Inflammatory Disease,Inflammatory Response,Organismal Injury and Abnormalities,Skeletal and Muscular Disorders	Rheumatoid arthritis	6.16e-36	A1BG,ACLY,ACO1,ACTA1,ADAM10,ADAM12,ADAM17,ADAM9,ADAMTS2,ADIPOQ,ADSS2,AHSG,AK2,AKR1A1,ALB,ALDOA,ANG,ANXA1,APLP2,APOA1,APOE,APOM,ARCN1,ARHGDIB,ATIC,B2M,BGN,BMP1,C1QA,C1R,C2,C3,C4A/C4B,C5,CALD1,CALR,CCL2,CD44,CDH11,CFB,CFD,CHI3L1,CLU,COL2A1,COL3A1,COL4A2,COMP,CSF1,CST3,CTSB,CTSC,CXCL1,CXCL12,CXCL6,DNASE2,DPP4,EEF1G,EEF2,EFNB1,ENO1,ERH,F10,FDPS,FGB,FKBP1A,FN1,FTH1,FUBP1,GALNT2,GLUL,GP1BA,GRN,GSN,GSR,…	170
Tissue Morphology	Quantity of cells	9.92e-36	A2M,ACTN4,ACTR3,ADAM10,ADAM12,ADAM17,ADAM9,ADAMTS1,ADAMTS12,ADH5,ADIPOQ,AGA,AGRN,AGT,AKR1A1,ALCAM,AMBP,ANG,ANGPTL2,ANPEP,ANXA1,AP1G1,AP3B1,APCS,APLP2,APOA1,APOA4,APOB,APOD,APOE,APP,ARHGAP1,ARHGDIA,ARHGDIB,ARPC2,ASAH1,AXL,B2M,B4GALT1,BGN,BSG,BST1,C1QA,C1QBP,C3,C4A/C4B,C5,CALR,CANX,CAPN1,CAPNS1,CAPZB,CAT,CCL2,CCN2,CD44,CD59,CD5L,CD9,CDH11,CDH13,CFH,CFP,CHI3L1,CHST3,CIAPIN1,CLEC11A,CLIC4,CLSTN1,CLTA…	346
Organismal Development	Morphology of body cavity	1.21e-35	ACE,ACTN2,ACTN4,ADAM10,ADAM12,ADAM17,ADAM9,ADAMTS1,ADAMTS2,ADIPOQ,AEBP1,AGA,AGT,AKR1B1,ALB,AMBP,ANGPTL4,ANXA1,APCS,APEX1,APOA1,APOB,APOE,APOL1,APP,ARHGAP1,ARHGDIA,ARHGDIB,ASAH1,AXL,AZGP1,B2M,B4GALT1,BGN,BMP1,BPNT1,BSG,C3,C4A/C4B,C5,CALR,CAPN2,CAPNS1,CAPZB,CAST,CAT,CCN2,CD44,CD55,CD5L,CD9,CDH11,CDH2,CFB,CFH,CFI,CIAPIN1,CLU,COL18A1,COL2A1,COL3A1,COL4A3,COL5A3,CP,CRK,CSF1,CST3,CTBS,CTHRC1,CTNNB1,CTS…	306
Cancer,Organismal Injury and Abnormalities,Respiratory Disease	Respiratory system tumor	1.56e-35	A1BG,ABI3BP,ACAT2,ACE,ACLY,ACO1,ACTB,ACTN1,ACTN2,ACTN4,ADAM10,ADAM12,ADAM17,ADAM9,ADAMTS1,ADAMTS12,ADAMTS2,ADAMTSL1,ADIPOQ,AEBP1,AFM,AGA,AGRN,AGT,AHCY,AHNAK,AHSG,AIMP1,AKR1B1,AKR1C3,ALB,ALCAM,ALDOA,ALDOC,ALYREF,ANGPTL4,ANP32A,ANPEP,ANXA1,ANXA2,ANXA6,AP1G1,AP3B1,APCS,APEX1,APLP2,APOA1,APOA4,APOB,APOC1,APOD,APOE,ARF3,ARHGAP1,ARPC5,ASAH1,ASPH,ATIC,ATP5F1B,ATP6AP1,ATRN,AXL,B2M,BABAM1,BASP1,BCAT1,BCHE…	608
Cardiovascular System Development and Function	Morphology of cardiovascular system	1.6e-35	ACE,ACTN2,ACTN4,ADAM10,ADAM12,ADAM17,ADAM9,ADAMTS2,ADIPOQ,AGT,ANXA1,APOB,APOE,APP,ARHGAP1,ARHGDIA,AXL,BGN,BMP1,CALR,CAPN1,CAPN2,CAPNS1,CAPZB,CAST,CAT,CCL2,CCN2,CD44,CDH2,CFB,CFH,CIAPIN1,CLIC4,CLU,COL15A1,COL18A1,COL2A1,COL3A1,COL4A3,COL5A1,CRK,CST3,CTNNB1,CTSA,CTSB,CTSC,CTSD,CTTN,CXCL12,DAG1,DCBLD2,DDAH1,DES,EEF1D,EFEMP2,EGFR,EHD3,ELN,ENG,ENPP2,F10,F11,F2,F9,FABP3,FAM114A1,FAS,FASN,FBLN1,FBLN5,FB…	207
Cancer,Gastrointestinal Disease,Organismal Injury and Abnormalities	Intestinal adenocarcinoma	1.69e-35	A1BG,A2M,ABHD14B,ABI3BP,ACAA2,ACBD3,ACE,ACLY,ACO1,ACTA1,ACTB,ACTN1,ACTN2,ACTN4,ACY1,ADAM10,ADAM12,ADAM17,ADAM9,ADAMTS1,ADAMTS12,ADAMTS2,ADAMTSL1,AEBP1,AFM,AGA,AGRN,AGT,AHCY,AHCYL1,AHNAK,AHSA1,AHSG,AKR1A1,AKR1B1,AKR1C1/AKR1C2,AKR1C3,ALAD,ALB,ALCAM,ALDH16A1,ALDOA,AMBP,ANGPTL2,ANGPTL4,ANP32E,ANPEP,ANXA1,ANXA6,AP1G1,AP1M1,AP2A1,AP2A2,AP2B1,AP2M1,AP3B1,AP3D1,APEH,APEX1,API5,APLP2,APOA4,APOB,APOD,APOL1…	914
Neurological Disease,Organismal Injury and Abnormalities	Motor dysfunction or movement disorder	1.94e-35	A2M,ACTB,ACTN1,ACTN2,ADAMTSL1,ADH5,AEBP1,AFM,AGA,AGRN,AGT,AHCY,AHCYL1,AK1,ALB,ALDOC,ANXA2,APLP2,APOA4,APOB,APOD,APOE,APP,ARHGDIB,ASAH1,ATP5F1A,ATP5F1B,ATP6V1A,B2M,B4GAT1,BASP1,BCHE,BGN,BTD,C1R,C3,C4A/C4B,C5,C7,C9,CA12,CAB39,CAD,CANX,CAPNS1,CAPZB,CASP6,CCN2,CD44,CDH11,CDH2,CHI3L1,CLU,COL4A3,COL6A3,COPE,CP,CPE,CSE1L,CSF1,CSTB,CTNNB1,CTSA,CTSB,CTSD,CTSF,CYCS,DBN1,DCPS,DDB2,DDX1,DKK3,DPYSL3,DYNC1H1,E…	260
Cancer,Gastrointestinal Disease,Organismal Injury and Abnormalities	Large intestine adenocarcinoma	2.12e-35	A1BG,A2M,ABHD14B,ABI3BP,ACAA2,ACBD3,ACE,ACLY,ACO1,ACTA1,ACTB,ACTN1,ACTN2,ACTN4,ACY1,ADAM10,ADAM12,ADAM17,ADAM9,ADAMTS1,ADAMTS12,ADAMTS2,ADAMTSL1,AEBP1,AFM,AGA,AGRN,AGT,AHCY,AHCYL1,AHNAK,AHSA1,AHSG,AKR1A1,AKR1B1,AKR1C1/AKR1C2,AKR1C3,ALAD,ALB,ALCAM,ALDH16A1,ALDOA,AMBP,ANGPTL2,ANGPTL4,ANP32E,ANPEP,ANXA1,ANXA6,AP1G1,AP1M1,AP2A1,AP2A2,AP2B1,AP2M1,AP3B1,AP3D1,APEH,APEX1,API5,APLP2,APOA4,APOB,APOD,APOL1…	913
Cardiovascular System Development and Function,Cellular Development,Cellular Function and Maintenance,Cellular Growth and Proliferation,Organismal Development,Tissue Development	Endothelial cell development	2.84e-35	ADAM17,ADAMTS1,ADAMTS2,ADIPOQ,AGT,AIMP1,ANG,ANGPTL4,ANPEP,ANXA2,APOA1,APOE,APOH,APP,ATP5F1A,AXL,C3,CALR,CCL2,CCN1,CD44,CD9,CDH13,CDH2,CLIC4,COL18A1,COL1A1,COL1A2,COL4A2,COL4A3,CSF1,CTNNB1,CTSB,CXCL1,CXCL12,DDAH1,ECM1,EDF1,EIF4A3,ENG,ENPP2,ERAP1,F12,F2,FGF7,FN1,G6PD,GAS6,GPC1,GRN,H2AX,HABP2,HGF,HMGB1,HMOX1,HSPA5,HSPG2,HTRA1,IGF1,IGFBP3,IL1RN,IL6,INHBA,IQGAP1,ITGA2,ITGB1,KNG1,LGALS1,LGALS3,LIPA,LOX…	115
Cancer,Organismal Injury and Abnormalities,Respiratory Disease	Non-small cell lung carcinoma	2.93e-35	ACO1,ACTB,ACTN1,ACTN2,ACTN4,ADAM10,ADAM12,ADAM17,ADAM9,ADAMTS1,ADAMTS12,ADAMTS2,AFM,AGA,AGRN,AHNAK,AIMP1,ALB,ALCAM,ALDOA,ALDOC,ANP32A,ANPEP,ANXA2,ANXA6,AP1G1,AP3B1,APEX1,APLP2,APOB,APOC1,APOD,ASAH1,ATIC,ATP5F1B,AXL,B2M,BASP1,BCAT1,BCHE,BGN,BSG,BST1,C1QA,C1QBP,C7,C8B,C9,CALB2,CALD1,CAPG,CAPRIN1,CAVIN1,CCDC80,CCN2,CCN5,CCT7,CD248,CD44,CD55,CD9,CDH13,CFH,CFHR5,CHIT1,CHRDL1,CILP,CLN5,CLTC,CLU,CNDP2,C…	387
Cancer,Gastrointestinal Disease,Hepatic System Disease,Organismal Injury and Abnormalities	Hepatobiliary system cancer	4.33e-35	A1BG,A2M,ABI3BP,ACAA2,ACBD3,ACE,ACLY,ACO1,ACTB,ACTN1,ACTN4,ACTR3,ACY1,ADAM10,ADAM12,ADAM17,ADAM9,ADAMTS1,ADAMTS12,ADAMTS2,ADAMTSL1,ADH5,AEBP1,AGA,AGRN,AGT,AHNAK,AHSG,AK2,AKR1C1/AKR1C2,ALAD,ALB,ALCAM,ALDH16A1,ALDOA,AMBP,ANG,ANP32B,ANP32E,ANPEP,ANXA1,ANXA2,ANXA5,AP1G1,AP1M1,AP2A2,AP3D1,APCS,APEX1,API5,APLP2,APOA1,APOA2,APOB,APOE,APOL1,ARHGDIA,ARPC1A,ARPC5,ASAH1,ASPH,ATIC,ATP5F1A,ATP5F1B,ATRN,AXL,B2…	631
Cancer,Organismal Injury and Abnormalities	Lymphatic system tumor	4.95e-35	ABI3BP,ACBD3,ACE,ACLY,ACTB,ADAM10,ADAM12,ADAM9,ADAMTS12,ADAMTSL1,ADIPOQ,AGRN,AHNAK,AHSG,AIMP1,ALB,ANPEP,ANXA1,ANXA2,ANXA5,ANXA6,AP1M1,APEH,APOB,APOE,APP,ARHGAP1,ATIC,ATRN,AXL,B2M,BASP1,BCAT1,BCHE,BGN,BPNT1,BTD,BUB3,C1QC,C1R,C3,C7,CAD,CALD1,CAPN2,CAT,CCL2,CCN1,CCT3,CCT7,CD44,CDH11,CDV3,CFL1,CFP,CHI3L1,CILP,CKAP4,CLTC,CLU,COL11A1,COL12A1,COL14A1,COL15A1,COL18A1,COL1A1,COL1A2,COL2A1,COL3A1,COL4A1,CO…	426
Cell Morphology,Cellular Movement	Cell spreading	5.63e-35	A2M,ACTN4,ALB,ANGPTL2,APCS,ARPC3,ATRN,BST1,C3,C5,CAP1,CAPN2,CAST,CCN1,CD44,CD9,CDH11,CNN2,COL5A3,CRK,CSPG4,CXCL12,DCTN2,EFNB1,EGFR,EHD1,F2,FBN1,FERMT3,FHL3,FLNA,FLNB,FLNC,FN1,GAS6,GP1BA,HGF,HSPG2,ICAM1,IGF1,IGF2R,IGFBP5,IPO9,ITGA2,ITGA5,ITGAV,ITGB1,KITLG,KNG1,LAMA2,LGALS1,LGALS3,MAP4,MAPK1,MARCKS,MDK,MGAT5,MMP9,MYH9,PAK3,PDCD6IP,PFN1,POSTN,PRNP,PTN,PVR,RAC3,RACK1,RAP1B,RRBP1,RTN4,SERPINA3,SERPINE…	94
Cardiovascular Disease,Organismal Injury and Abnormalities	Peripheral vascular disease	5.93e-35	ACE,ADIPOQ,ADPRS,AGT,AHSG,ALB,ANXA2,APOA1,APOB,APOE,APOH,APP,ARHGDIB,B2M,BCHE,C1R,CA12,CACYBP,CAND1,CANT1,CAPG,CDH2,CFH,CFHR1,CKAP4,CLU,COL1A1,COL1A2,COL4A1,COL4A2,COL5A1,COL6A1,CPSF6,CST3,CTSA,CTSB,CTSC,CXCL12,EEF1B2,EGFR,ELN,ENG,ERAP1,F10,F11,F13A1,F2,F9,FABP3,FAS,FBN2,FGA,FGB,FLNA,FN1,FTH1,GAA,GLA,GPX3,GRN,GSN,HBB,HEBP2,HGF,HMGB1,HRG,HSPA1A/HSPA1B,HSPA4,HSPB1,HSPH1,HTRA1,HYOU1,IFI30,IGF1,IGFBP…	138
Cancer,Gastrointestinal Disease,Hepatic System Disease,Organismal Injury and Abnormalities	Liver cancer	6.25e-35	A1BG,ABI3BP,ACAA2,ACBD3,ACE,ACLY,ACO1,ACTB,ACTN1,ACTN4,ACTR3,ACY1,ADAM10,ADAM12,ADAM17,ADAM9,ADAMTS1,ADAMTS12,ADAMTS2,ADAMTSL1,ADH5,AEBP1,AGRN,AGT,AHNAK,AHSG,AK2,AKR1C1/AKR1C2,ALAD,ALB,ALCAM,ALDOA,AMBP,ANG,ANP32B,ANP32E,ANPEP,ANXA1,ANXA5,AP1G1,AP1M1,AP2A2,AP3D1,APCS,APEX1,API5,APOA1,APOA2,APOB,APOE,APOL1,ARHGDIA,ARPC1A,ARPC5,ASAH1,ASPH,ATIC,ATP5F1A,ATP5F1B,ATRN,AXL,B2M,B4GALT1,BCAT1,BCHE,BLVRA,BM…	596
Infectious Diseases,Organismal Injury and Abnormalities	Infection of cells	6.71e-35	ACTR2,ACTR3,ADAM10,ANPEP,ANXA2,AP2A1,AP2B1,AP2M1,APCS,APEX1,APOE,APOH,APP,ARCN1,ARPC1A,ARPC1B,ARPC3,ARPC5,ATP5F1A,ATP5F1B,AXL,B2M,B4GALT1,BMP1,BSG,C1QBP,C1R,C1S,C2,C3,CAD,CANT1,CCN5,CCT2,CD44,CD55,CFI,CLTA,CLTC,COL5A1,COPA,COPB1,COPB2,COPG1,CPSF6,CSF1,CTSB,CTSL,CTSZ,CTTN,CXCL12,CYCS,DAG1,DBN1,DCBLD1,DCTN1,DDB2,DHX9,DLST,DPP4,DYNC1H1,EEA1,EEF1A1,EGFR,EIF3A,ETF1,F10,F2,F9,FAS,FHL3,FN1,FNTA,G3BP1,GA…	173
Cancer,Hematological Disease,Immunological Disease,Organismal Injury and Abnormalities	Lymphoma	7.01e-35	ABI3BP,ACE,ADAM9,ADAMTS12,ADAMTSL1,AGRN,AHNAK,AIMP1,ANPEP,ANXA1,ANXA2,ANXA6,APOB,APP,ARHGAP1,ATIC,ATRN,AXL,B2M,BASP1,BCAT1,BCHE,BTD,BUB3,C1R,C3,C7,CAD,CALD1,CAPN2,CCL2,CCN1,CCT3,CCT7,CD44,CDH11,CDV3,CFP,CHI3L1,CLTC,CLU,COL11A1,COL12A1,COL15A1,COL18A1,COL1A1,COL1A2,COL2A1,COL3A1,COL4A1,COL4A2,COL6A1,COL6A2,COL6A3,COPS4,CSE1L,CST3,CTNNB1,CTSL,CXCL12,DCN,DDB1,DDB2,DDX39A,DES,DNASE2,DNPEP,DPP4,DPT,DY…	289
Cancer,Organismal Injury and Abnormalities	Cancer of cells	7.35e-35	A1BG,A2M,ABI3BP,ACE,ACLY,ACTB,ACTN2,ACTN4,ADAM10,ADAM12,ADAM17,ADAM9,ADAMTS1,ADAMTS12,ADAMTSL1,ADIPOQ,AGA,AGRN,AGT,AHNAK,AIMP1,ALAD,ALB,ALCAM,ANGPTL2,ANGPTL4,ANP32A,ANPEP,ANXA1,ANXA2,ANXA5,ANXA6,AP1G1,AP1M1,AP2A1,AP2B1,AP3B1,AP3D1,APLP2,APOB,APOC1,APOD,APOE,APP,ARHGAP1,ASAH1,ASPH,ATIC,ATP6V1A,ATRN,AXL,B2M,BASP1,BCAT1,BCHE,BGN,BLVRA,BPNT1,BSG,BST1,BTD,BUB3,C1QC,C1R,C1RL,C1S,C3,C7,C8B,CAD,CALB2,CAL…	661
Cancer,Organismal Injury and Abnormalities,Reproductive System Disease	Female genital tract cancer	1.18e-34	A1BG,ABI3BP,ACE,ACTB,ACTN2,ACTN4,ACTR2,ACTR3,ACY1,ADAM10,ADAM17,ADAM9,ADAMTS1,ADAMTS12,ADAMTS2,ADAMTSL1,ADIPOQ,AEBP1,AFM,AGT,AHCY,AHCYL1,AHNAK,AKR1A1,AKR1B1,AKR1C1/AKR1C2,ALB,ALCAM,ALDH16A1,ALDOA,ANG,ANGPTL2,ANGPTL4,ANP32B,ANP32E,ANXA1,ANXA2,ANXA5,AP1G1,AP2A1,AP2B1,AP3B1,APEH,APOA1,APOA4,APOB,APOD,APOE,APOH,APP,ARCN1,ARHGDIB,ASPH,ATIC,ATP6AP1,ATP6V1A,ATRN,AZGP1,B2M,BASP1,BCAT1,BCHE,BGN,BSG,BST1,C…	670
Cellular Movement,Hematological System Development and Function,Immune Cell Trafficking,Inflammatory Response	Migration of phagocytes	1.23e-34	ADAM10,ADAM17,ADIPOQ,AGT,ALB,ALCAM,ANXA1,ANXA2,APOA1,APOE,APP,ARHGAP1,BLVRA,BST1,C3,C5,CAT,CCL2,CCN2,CD44,CFH,CFHR1,CLEC11A,CNN2,COL1A1,COL4A1,CSF1,CTSZ,CXCL1,CXCL12,CXCL6,EGFR,ENG,F10,F2,FAS,FGA,FHL2,FLNA,FN1,GCNT1,GREM1,HARS1,HGF,HMGB1,HMOX1,HSP90B1,ICAM1,IL1RN,IL6,IL6ST,ITGA5,ITGAV,ITGB1,KITLG,LDLR,LGALS1,LGALS3,LRP1,LUM,MDK,MGAT5,MIF,MMP14,MMP9,MYH9,MYLK,MYLK3,NPM1,NRP2,PARP1,PLAUR,PLG,PPBP,P…	101
Neurological Disease,Organismal Injury and Abnormalities	Movement Disorders	1.45e-34	A2M,ACTB,ACTN1,ACTN2,ADAMTSL1,ADH5,AEBP1,AFM,AGA,AGRN,AGT,AHCY,AHCYL1,AK1,ALB,ALDOC,ANXA2,APLP2,APOA4,APOB,APOD,APOE,APP,ARHGDIB,ASAH1,ATP5F1A,ATP5F1B,ATP6V1A,B2M,B4GAT1,BASP1,BCHE,BGN,BTD,C1R,C3,C4A/C4B,C5,C7,C9,CA12,CAB39,CAD,CANX,CAPNS1,CAPZB,CASP6,CCN2,CD44,CDH11,CDH2,CHI3L1,CLU,COL4A3,COL6A3,COPE,CP,CPE,CSE1L,CSF1,CSTB,CTNNB1,CTSA,CTSB,CTSD,CTSF,CYCS,DBN1,DCPS,DDB2,DDX1,DKK3,DPYSL3,DYNC1H1,E…	256
Immunological Disease,Organismal Injury and Abnormalities	Systemic autoimmune syndrome	2.16e-34	A1BG,ACLY,ACO1,ACTA1,ADAM10,ADAM12,ADAM17,ADAM9,ADAMTS2,ADAMTSL1,ADIPOQ,ADSS2,AGT,AHSG,AK2,AKR1A1,AKR1B1,ALB,ALDOA,ANG,ANXA1,APCS,APLP2,APOA1,APOE,APOM,ARCN1,ARHGDIB,ATIC,B2M,BGN,BMP1,BSG,C1QA,C1R,C1S,C2,C3,C4A/C4B,C5,CALD1,CALR,CAPG,CASP6,CAST,CAT,CCL2,CD44,CD9,CDH11,CFB,CFD,CFH,CFHR1,CHI3L1,CLU,COL1A2,COL2A1,COL3A1,COL4A2,COMP,COPA,CPQ,CSF1,CST3,CTH,CTSA,CTSB,CTSC,CTSK,CXCL1,CXCL12,CXCL6,DDB1,D…	251
Cellular Assembly and Organization,Cellular Function and Maintenance	Organization of filaments	3.49e-34	ACTN1,ADAM12,ADAMTS12,ADAMTS2,AEBP1,ALDOA,ANXA2,BGN,BMP1,CFL1,COL11A1,COL14A1,COL1A1,COL1A2,COL2A1,COL3A1,COL5A1,COL5A2,COMP,CST3,DBN1,DCN,DES,DPT,DPYSL2,EFEMP2,EMILIN1,EXT1,FAT1,FKBP10,FKBP1A,FLNA,FN1,GAPDH,GREM1,GSN,HGF,HMCN1,HSP90AB1,ICAM1,ITGB1,KRT18,KRT9,LOX,LOXL2,LOXL3,LTBP2,MAPRE1,MFAP4,MFAP5,MGAT5,MSN,MYOF,NUMA1,P3H1,P4HA1,PDGFD,PLEC,PLOD3,PLS3,PPIB,PRMT1,PRNP,PXDN,RDX,RHOC,RPS6,RRBP1,SER…	83
Inflammatory Response,Organismal Injury and Abnormalities	Inflammation of organ	4.39e-34	ACE,ACTB,ACTN4,ADAM17,ADAM9,ADAMTS12,ADIPOQ,AGT,AHCY,AHNAK,AHSA1,ALB,ALCAM,ALDOA,AMBP,ANG,ANXA1,ANXA5,AP2A1,APCS,APOA1,APOA2,APOA4,APOB,APOE,APOH,APOL1,APP,ARCN1,ARHGDIA,ARHGDIB,AXL,B2M,B4GALT1,BGN,BLMH,BSG,C1QA,C3,C4A/C4B,C5,CA12,CALR,CANX,CAPG,CAPZB,CAT,CBR1,CCL2,CCN1,CD44,CD55,CD5L,CDH11,CDH13,CFB,CFH,CFHR5,CFI,CFL1,CLU,COL1A1,COL1A2,COL3A1,COL4A1,COL4A3,COTL1,CREG1,CSF1,CST3,CTNNB1,CTSB,CTSD,…	296
Cardiovascular Disease,Hematological Disease,Organismal Injury and Abnormalities	Thrombus	4.43e-34	ADIPOQ,AGT,ALB,ANXA2,ANXA5,APOE,APOH,APP,AXL,C1QA,C2,C3,C5,CALR,CANT1,CAPN1,CCN2,CD55,CFB,CFD,CFH,CFHR1,CFHR5,CFI,COL1A1,COL4A1,CTSD,F10,F11,F12,F13B,F2,F9,FGA,FGB,FGG,FLNA,GAS6,GP1BA,GPX3,GSS,HABP2,HMOX1,HRG,IL6,KLKB1,KNG1,LDLR,LGALS3,LGALS3BP,LPA,MMP2,MYH9,NNMT,PDGFRA,PDGFRB,PF4,PLG,PON1,PPIA,PPP3CA,PRCP,PRDX2,PROCR,PROS1,PROZ,PSMB1,PSMB2,PSMB5,PSMD1,PSMD2,RAP1B,S100A10,SERPINC1,SERPIND1,SERPIN…	83
Organismal Injury and Abnormalities	Bleeding	5.49e-34	ACE,ADAM17,ADIPOQ,AGT,ALB,ANXA1,ANXA2,AP1M1,APOB,APOE,APP,AXL,BGN,C3,C4A/C4B,C5,CA12,CAPNS1,CLU,COL18A1,COL1A1,COL2A1,COL4A1,COL4A2,COL4A3,CRK,CST3,EFEMP2,EGFR,ENG,F10,F11,F12,F13A1,F2,F9,FAS,FBLN1,FBN1,FERMT3,FGA,FGB,FGG,FKBP1A,FLNA,FLRT2,FN1,FUBP1,G6PD,GRN,HABP2,HGF,HNRNPD,HPRT1,HRG,HSPG2,ICAM1,IDH1,IL1RN,IL6,INHBA,ITGAV,ITM2B,KLKB1,KRT18,KRT8,LAMA4,LAMC1,LOX,LRP1,MAPK1,MFAP2,MGAT1,MGAT2,MIF,MM…	124
Cardiovascular System Development and Function,Cell-To-Cell Signaling and Interaction	Binding of endothelial cells	5.52e-34	ADAM10,ALCAM,ANXA2,ANXA5,APP,AXL,BGN,C1QA,C1QBP,C3,C5,CCL2,CCN1,CD44,CDH2,CFHR1,COL18A1,COL4A3,CTNNB1,CXCL1,CXCL12,DCN,EDIL3,EGFR,ELN,F10,F11,F12,F2,FAS,FBLN5,FERMT3,FN1,GAS6,GFUS,GP1BA,GPC1,HGF,HMGB1,HSPA5,ICAM1,IGFBP7,IL6,ITGA2,ITGB1,KITLG,KNG1,KRT1,LGALS3,LIPA,LPA,NAGA,NDST1,NEU1,NRP1,NT5E,PARP1,PF4,PLAUR,PLG,PPBP,PROCR,RACK1,S100A10,SERPINE1,SERPING1,SPARC,SULF2,TGFB1,TGFBI,THBS1,THY1,TIMP3,T…	79
Cancer,Hematological Disease,Immunological Disease,Organismal Injury and Abnormalities	Tumorigenesis of lymphocytes	5.88e-34	ABI3BP,ACE,ACLY,ADAM10,ADAM9,ADAMTS12,ADAMTSL1,ADIPOQ,AGRN,AHNAK,AIMP1,ALB,ANPEP,ANXA1,ANXA2,ANXA5,ANXA6,AP1M1,APOB,APOE,APP,ARHGAP1,ATIC,ATRN,AXL,B2M,BASP1,BCAT1,BCHE,BPNT1,BTD,BUB3,C1QC,C1R,C3,C7,CAD,CALD1,CAPN2,CAT,CCL2,CCN1,CCT3,CCT7,CD44,CDH11,CDV3,CFL1,CFP,CHI3L1,CILP,CKAP4,CLTC,CLU,COL11A1,COL12A1,COL14A1,COL15A1,COL18A1,COL1A1,COL1A2,COL2A1,COL3A1,COL4A1,COL4A2,COL6A1,COL6A2,COL6A3,COL7A1…	384
Cancer,Organismal Injury and Abnormalities	Lymphoid cancer	6.23e-34	ABI3BP,ACBD3,ACE,ACLY,ADAM10,ADAM12,ADAM9,ADAMTS12,ADAMTSL1,ADIPOQ,AGRN,AHNAK,AHSG,AIMP1,ALB,ANPEP,ANXA1,ANXA2,ANXA5,ANXA6,AP1M1,APEH,APOB,APOE,APP,ARHGAP1,ATIC,ATRN,AXL,B2M,BASP1,BCAT1,BCHE,BGN,BPNT1,BTD,BUB3,C1QC,C1R,C3,C7,CAD,CALD1,CAPN2,CAT,CCL2,CCN1,CCT3,CCT7,CD44,CDH11,CDV3,CFL1,CFP,CHI3L1,CILP,CKAP4,CLTC,CLU,COL11A1,COL12A1,COL14A1,COL15A1,COL18A1,COL1A1,COL1A2,COL2A1,COL3A1,COL4A1,COL4A2,…	419
Cellular Assembly and Organization,Tissue Development	Fibrogenesis	1.07e-33	A2M,ACE,ACTA1,ACTN1,ACTN2,ACTR2,ACTR3,ADIPOQ,AGT,AIMP1,APCS,APOA1,APOE,APP,ARPC2,ARPC5,CALD1,CALR,CAPN1,CCL2,CCN2,CD44,CDH11,CDH13,CFL1,COL18A1,COL5A1,COL6A3,CRK,CTSB,CTSL,CTTN,CUL3,CXCL12,DBN1,DCTN1,DES,DPYSL2,DPYSL3,EGFR,ELN,EML2,EXT1,F2,FABP3,FBN1,FGF7,FHL1,FKBP4,FLNC,FMOD,FN1,GAA,GNB1,GPI,GSN,HGF,HSPA5,HSPB1,ICAM1,IGF1,IL6,ITGB1,ITM2B,KNG1,KRT18,KRT8,LMCD1,LPA,LRP1,LUM,MAP1A,MAP1B,MAPK1,MAPRE…	133
Hematological Disease,Immunological Disease,Organismal Injury and Abnormalities	Lymphoproliferative disorder	1.33e-33	ABI3BP,ACBD3,ACE,ACLY,ADAM10,ADAM9,ADAMTS12,ADAMTSL1,ADIPOQ,AGRN,AHNAK,AIMP1,ALB,ANPEP,ANXA1,ANXA2,ANXA5,ANXA6,AP1M1,APEH,APOB,APOE,APP,ARHGAP1,ATIC,ATRN,AXL,B2M,BASP1,BCAT1,BCHE,BGN,BPNT1,BTD,BUB3,C1QC,C1R,C3,C7,CAD,CALD1,CAPN2,CAT,CCL2,CCN1,CCT3,CCT7,CD44,CDH11,CDV3,CFL1,CFP,CHI3L1,CILP,CKAP4,CLTC,CLU,COL11A1,COL12A1,COL14A1,COL15A1,COL18A1,COL1A1,COL1A2,COL2A1,COL3A1,COL4A1,COL4A2,COL5A2,COL6A…	417
Cancer,Hematological Disease,Immunological Disease,Organismal Injury and Abnormalities	Neoplasia of leukocytes	1.37e-33	ABI3BP,ACE,ACLY,ADAM10,ADAM9,ADAMTS12,ADAMTSL1,ADIPOQ,AGRN,AHNAK,AIMP1,ALB,ANPEP,ANXA1,ANXA2,ANXA5,ANXA6,AP1M1,APOB,APOE,APP,ARHGAP1,ATIC,ATRN,AXL,B2M,BASP1,BCAT1,BCHE,BPNT1,BTD,BUB3,C1QC,C1R,C3,C4A/C4B,C5,C7,CAD,CALD1,CAPN2,CAT,CCL2,CCN1,CCT3,CCT7,CD44,CDH11,CDV3,CFL1,CFP,CHI3L1,CILP,CKAP4,CLTC,CLU,COL11A1,COL12A1,COL14A1,COL15A1,COL18A1,COL1A1,COL1A2,COL2A1,COL3A1,COL4A1,COL4A2,COL6A1,COL6A2,CO…	396
Cancer,Hematological Disease,Organismal Injury and Abnormalities	Lymphocytic neoplasm	1.85e-33	ABI3BP,ACBD3,ACE,ACLY,ADAM10,ADAM9,ADAMTS12,ADAMTSL1,ADIPOQ,AGRN,AHNAK,AIMP1,ALB,ANPEP,ANXA1,ANXA2,ANXA5,ANXA6,AP1M1,APEH,APOB,APOE,APP,ARHGAP1,ATIC,ATRN,AXL,B2M,BASP1,BCAT1,BCHE,BGN,BPNT1,BTD,BUB3,C1QC,C1R,C3,C7,CAD,CALD1,CAPN2,CAT,CCL2,CCN1,CCT3,CCT7,CD44,CDH11,CDV3,CFL1,CFP,CHI3L1,CILP,CKAP4,CLTC,CLU,COL11A1,COL12A1,COL14A1,COL15A1,COL18A1,COL1A1,COL1A2,COL2A1,COL3A1,COL4A1,COL4A2,COL5A2,COL6A…	416
Cancer,Cell Death and Survival,Organismal Injury and Abnormalities,Tumor Morphology	Cell death of osteosarcoma cells	2.13e-33	ARCN1,COPA,COPB2,COPG1,CSE1L,EEF1A1,EIF3B,EIF3F,HSPA9,KPNB1,PABPC1,POLR2H,PSMA3,PSMA4,PSMA5,PSMA6,PSMA7,PSMB1,PSMB3,PSMB5,PSMC1,PSMC2,PSMC4,PSMC5,PSMC6,PSMD11,PSMD12,RBM8A,RPL10,RPL11,RPL13,RPL19,RPL3,RPL31,RPL5,RPL6,RPL7,RPL7A,RPLP0,RPS11,RPS12,RPS13,RPS15A,RPS16,RPS18,RPS19,RPS3,SF3B3,SNRPA1,SNRPB,SNRPD1,SNRPD3,U2AF2,VCP	54
Cellular Movement,Skeletal and Muscular System Development and Function	Cell movement of smooth muscle cells	2.65e-33	A2M,ACE,ADIPOQ,AGT,APEX1,APOE,ARPC2,BGN,CCL2,CCN1,CCN5,CD44,CLIC4,CLU,COL1A1,COMP,CRK,CSF1,CTSK,CTTN,CXCL1,ELN,ENPP2,F2,FBLN5,FBN1,FGA,FHL1,FHL2,FN1,HABP2,HGF,HMGB1,HMOX1,IGF1,IGFBP2,IGFBP3,IGFBP4,IGFBP5,IL6,IL6ST,ILF3,ITGA2,ITGB1,LAMA2,LDLR,LOX,LRP1,MAPK1,MIF,MMP2,MMP3,MMP9,NAMPT,NEO1,NRP1,PAPPA,PARK7,PDGFRB,PLAUR,PLG,POSTN,PPIA,RTN4,S100A11,S100A4,SERPINA3,SERPINE1,SLIT2,TFPI,TFPI2,THBS1,TIMP1,…	77
Cancer,Organismal Injury and Abnormalities,Respiratory Disease	Lung carcinoma	3.12e-33	ABI3BP,ACAT2,ACE,ACO1,ACTB,ACTN1,ACTN2,ACTN4,ADAM10,ADAM12,ADAM17,ADAM9,ADAMTS1,ADAMTS12,ADAMTS2,ADAMTSL1,AEBP1,AFM,AGA,AGRN,AHCY,AHNAK,AHSG,AIMP1,AKR1B1,ALB,ALCAM,ALDOA,ALDOC,ANP32A,ANPEP,ANXA2,ANXA6,AP1G1,AP3B1,APCS,APEX1,APLP2,APOA1,APOA4,APOB,APOC1,APOD,APOE,ARF3,ARHGAP1,ARPC5,ASAH1,ASPH,ATIC,ATP5F1B,ATP6AP1,ATRN,AXL,B2M,BABAM1,BASP1,BCAT1,BCHE,BGN,BMP1,BSG,BST1,C1QA,C1QBP,C3,C7,C8B,C9,CAD,CA…	537
Cancer,Hematological Disease,Immunological Disease,Organismal Injury and Abnormalities	Lymphocytic cancer	3.31e-33	ABI3BP,ACBD3,ACE,ACLY,ADAM10,ADAM9,ADAMTS12,ADAMTSL1,ADIPOQ,AGRN,AHNAK,AIMP1,ALB,ANPEP,ANXA1,ANXA2,ANXA5,ANXA6,AP1M1,APEH,APOB,APOE,APP,ARHGAP1,ATIC,ATRN,AXL,B2M,BASP1,BCAT1,BCHE,BGN,BPNT1,BTD,BUB3,C1QC,C1R,C3,C7,CAD,CALD1,CAPN2,CAT,CCL2,CCN1,CCT3,CCT7,CD44,CDH11,CDV3,CFL1,CFP,CHI3L1,CILP,CKAP4,CLTC,CLU,COL11A1,COL12A1,COL14A1,COL15A1,COL18A1,COL1A1,COL1A2,COL2A1,COL3A1,COL4A1,COL4A2,COL5A2,COL6A…	415
Cancer,Hematological Disease,Organismal Injury and Abnormalities	Malignant lymphocytic neoplasm	3.31e-33	ABI3BP,ACBD3,ACE,ACLY,ADAM10,ADAM9,ADAMTS12,ADAMTSL1,ADIPOQ,AGRN,AHNAK,AIMP1,ALB,ANPEP,ANXA1,ANXA2,ANXA5,ANXA6,AP1M1,APEH,APOB,APOE,APP,ARHGAP1,ATIC,ATRN,AXL,B2M,BASP1,BCAT1,BCHE,BGN,BPNT1,BTD,BUB3,C1QC,C1R,C3,C7,CAD,CALD1,CAPN2,CAT,CCL2,CCN1,CCT3,CCT7,CD44,CDH11,CDV3,CFL1,CFP,CHI3L1,CILP,CKAP4,CLTC,CLU,COL11A1,COL12A1,COL14A1,COL15A1,COL18A1,COL1A1,COL1A2,COL2A1,COL3A1,COL4A1,COL4A2,COL5A2,COL6A…	415
Cellular Assembly and Organization,Cellular Function and Maintenance	Organization of fibrils	5.61e-33	ADAMTS12,ADAMTS2,AEBP1,ANXA2,BGN,BMP1,COL11A1,COL14A1,COL1A1,COL1A2,COL2A1,COL3A1,COL5A1,COL5A2,COMP,CST3,DCN,DPT,EFEMP2,EMILIN1,EXT1,FKBP10,FKBP1A,GREM1,HSP90AB1,LOX,LOXL2,LTBP2,MFAP4,MFAP5,P3H1,P4HA1,PLOD3,PPIB,PXDN,SERPINF2,SERPINH1,SFRP2,TLL1,TLL2,TNXB	41
Gastrointestinal Disease,Organismal Injury and Abnormalities	Colorectal lesion	5.74e-33	A1BG,A2M,ABHD14B,ACBD3,ACLY,ACTA1,ACTN1,ACTN2,ADAM10,ADAM12,ADAM17,ADAM9,ADAMTS1,ADAMTS12,ADAMTS2,ADIPOQ,AEBP1,AFM,AGRN,AHCY,AHNAK,AHSG,AIMP1,AKR1B1,AKR1C1/AKR1C2,AKR1C3,ALB,ALCAM,ALDH16A1,ALDOA,ALYREF,ANGPTL2,ANGPTL4,ANP32E,ANPEP,ANXA1,ANXA2,ANXA5,AP1G1,AP1M1,AP2A1,AP2A2,AP2B1,AP2M1,AP3B1,AP3D1,APEH,APEX1,API5,APLP2,APOA4,APOB,APOC1,APOD,ARHGAP1,ARHGDIA,ARPC1A,ASAH1,ASPH,ATIC,ATP5F1A,ATRN,AXL,B2…	678
Organismal Development	Abnormal morphology of body cavity	6.38e-33	ACE,ACTN2,ACTN4,ADAM10,ADAM12,ADAM17,ADAM9,ADAMTS1,ADAMTS2,ADIPOQ,AEBP1,AGA,AGT,AKR1B1,AMBP,ANGPTL4,APCS,APEX1,APOA1,APOE,APOL1,ARHGDIA,ARHGDIB,ASAH1,AXL,AZGP1,B2M,B4GALT1,BGN,BMP1,BPNT1,BSG,C3,C4A/C4B,CALR,CAPN2,CAPNS1,CAST,CAT,CCN2,CD44,CD55,CD5L,CD9,CDH2,CFH,CFI,CIAPIN1,CLU,COL18A1,COL2A1,COL3A1,COL4A3,CP,CRK,CSF1,CST3,CTBS,CTHRC1,CTNNB1,CTSA,CTSB,CTSC,CTSD,CTSK,CXCL12,DAG1,DCN,DDB1,DES,DNASE2…	271
Cellular Movement	Cell movement of muscle cells	6.91e-33	A2M,ACE,ADIPOQ,AGT,APEX1,APOE,ARPC2,BGN,CCL2,CCN1,CCN5,CD44,CLIC4,CLU,COL1A1,COL4A3,COMP,CRK,CSF1,CTSK,CTTN,CXCL1,ELN,ENPP2,F2,FBLN5,FBN1,FGA,FHL1,FHL2,FN1,HABP2,HGF,HMGB1,HMOX1,IGF1,IGFBP2,IGFBP3,IGFBP4,IGFBP5,IL6,IL6ST,ILF3,ITGA2,ITGB1,LAMA2,LDLR,LOX,LRP1,MAPK1,MIF,MMP2,MMP3,MMP9,NACA,NAMPT,NEO1,NRP1,PAPPA,PARK7,PDGFRB,PLAUR,PLG,POSTN,PPIA,RTN4,S100A11,S100A4,SERPINA1,SERPINA3,SERPINE1,SLIT2,TF…	80
Neurological Disease,Organismal Injury and Abnormalities,Skeletal and Muscular Disorders	Neuromuscular disease	7.88e-33	A2M,ACTA1,ACTB,ACTN1,ACTN2,ADAM10,ADAM17,ADAMTSL1,AEBP1,AFM,AGT,AHCY,AHCYL1,AK1,ALB,ALCAM,ALDOC,ANXA1,ANXA2,APOA4,APOB,APOD,APOE,APP,ARHGDIB,ASL,ATP5F1A,ATP5F1B,ATP6V1A,AXL,B2M,B4GAT1,BASP1,BCHE,BSG,BTD,C1R,C3,C4A/C4B,C5,C7,C9,CA12,CAB39,CALR,CANX,CAPNS1,CAPZB,CASP6,CCL2,CCN2,CD44,CD55,CDH2,CFB,CHI3L1,CLU,COL4A3,COPE,CP,CSE1L,CSF1,CST3,CTNNB1,CTSB,CXCL1,CXCL12,CYCS,DARS1,DBN1,DDX1,DKK3,DLD,DPYSL3…	231
Cancer,Gastrointestinal Disease,Organismal Injury and Abnormalities	Colorectal tumor	1.01e-32	A1BG,A2M,ABHD14B,ACBD3,ACLY,ACTA1,ACTN1,ACTN2,ADAM10,ADAM12,ADAM17,ADAM9,ADAMTS1,ADAMTS12,ADAMTS2,ADIPOQ,AEBP1,AFM,AGRN,AHCY,AHNAK,AHSG,AIMP1,AKR1B1,AKR1C1/AKR1C2,AKR1C3,ALB,ALCAM,ALDH16A1,ALDOA,ALYREF,ANGPTL2,ANGPTL4,ANP32E,ANPEP,ANXA1,ANXA2,ANXA5,AP1G1,AP1M1,AP2A1,AP2A2,AP2B1,AP2M1,AP3B1,AP3D1,APEH,APEX1,API5,APLP2,APOA4,APOB,APOC1,APOD,ARHGAP1,ARHGDIA,ARPC1A,ASAH1,ASPH,ATIC,ATP5F1A,ATRN,AXL,B2…	677
Cell Death and Survival	Cell viability of tumor cell lines	3.1e-32	AARS1,ACE,ACTN4,ADAM17,ADAMTS1,ADH5,ADIPOQ,AGA,AHNAK,AIMP1,AK1,ALB,ALCAM,ALDOA,ALYREF,ANXA2,APEX1,APOE,APP,ARCN1,ASAH1,ATP6V1A,AXL,B2M,BCKDK,CAB39L,CALR,CAPN1,CAPN2,CARS1,CASK,CAT,CBR1,CCL2,CCN2,CCT4,CCT6A,CCT7,CD44,CDH2,CFP,CLU,CNDP2,COL1A1,COL5A1,COPA,COPB2,COPS4,CRK,CSE1L,CTNNB1,CTSD,CTTN,CXCL1,CXCL12,DHX9,DPP3,DPP4,ECM1,EEF1B2,EEF2,EGFR,EIF3A,EIF3F,EIF4A1,EIF4A3,EIF4G1,ENG,ENO1,FAS,FASN,FKBP4…	222
Cellular Function and Maintenance	Engulfment of cells	3.36e-32	ACE,ACTN1,ACTN4,ACTR2,ACTR3,ADIPOQ,AHSA1,AHSG,ANPEP,ANXA1,ANXA5,AP2A1,AP2A2,AP2B1,AP2M1,APCS,APLP2,APOA1,APOA2,APOE,APOH,APP,ARPC2,ARPC3,ARPC4,ATP6AP1,ATP6V1A,AXL,C1QA,C3,C4A/C4B,C5,CALR,CAPG,CAT,CD44,CD5L,CDH13,CFH,CLIC4,CLTC,CNN2,COLEC12,CORO1C,CRK,CSF1,CTNNB1,CTTN,CXCL12,DBN1,DPYSL2,EFHD2,EHD1,EHD2,ERAP1,ERP44,EZR,F10,FAS,FAT3,FERMT3,FGF7,FLNA,FN1,GAS6,GP1BA,GRN,GSN,GSTP1,HGF,HMGB1,HMOX1,HP,HS…	140
Cell Morphology,Cellular Assembly and Organization,Cellular Function and Maintenance	Formation of cellular protrusions	3.41e-32	A2M,ACE,ACTB,ACTN2,ACTN4,ACTR2,ACTR3,ADAM10,ADAM17,ADAMTS1,ADIPOQ,AGRN,AGT,AHNAK,ALCAM,ALDOA,ANGPTL4,ANPEP,AP2A1,APLP2,APOE,APP,ARHGAP1,ARPC1B,ARPC2,ARPC3,ARPC4,ATRN,B2M,B4GAT1,BASP1,BSG,C1QBP,C3,C4A/C4B,C5,CALD1,CALU,CAP1,CAPG,CAPN2,CAPNS1,CAPRIN1,CAPZB,CASK,CASP6,CAST,CCL2,CCN1,CCN2,CCN5,CD44,CD9,CDH13,CDH2,CFL1,CLSTN1,CLU,CORO1B,CORO1C,CRK,CSF1,CSTB,CTNNB1,CTSZ,CTTN,CXCL12,CXCL6,DAG1,DBN1,DCTN…	226
Organismal Injury and Abnormalities,Reproductive System Disease	Disorder of pregnancy	4.77e-32	ACBD3,AGT,AHNAK,ANGPTL2,ANXA5,APOH,ATP5F1A,ATP6AP1,ATP6V1A,B2M,B4GALT1,C1QA,C1QB,C1R,C1S,C2,C3,C4A/C4B,C5,C7,C9,CAND1,CANX,CAPN2,CCDC80,CCL2,CCN5,CD44,CDH13,CFD,CFH,CFI,CHI3L1,CLEC3B,COL12A1,COL16A1,COL1A1,COL1A2,COL3A1,COL4A1,COL4A2,COL6A3,CSF1,CSPG4,CST3,CTTN,CXCL12,DDAH2,DPYSL3,EFNB1,EGFR,EMILIN1,ENG,ENO2,ENPP2,F10,F13A1,F2,F9,FABP3,FAP,FBLN2,FGG,FHL1,FKBP4,FLNA,FLRT2,FMOD,FNDC1,FST,FSTL1,FSTL…	191
Cellular Assembly and Organization,Tissue Development	Formation of filaments	6.12e-32	A2M,ACE,ACTA1,ACTN1,ACTR2,ACTR3,ADIPOQ,AGT,AIMP1,APCS,APOA1,APOE,APP,ARPC2,ARPC5,CALD1,CAPN1,CCL2,CCN2,CD44,CDH11,CDH13,CFL1,COL18A1,COL5A1,COL6A3,CRK,CTSB,CTSL,CTTN,CUL3,CXCL12,DBN1,DCTN1,DES,DPYSL2,DPYSL3,EGFR,ELN,EML2,EXT1,F2,FABP3,FBN1,FGF7,FHL1,FKBP4,FMOD,FN1,GNB1,GPI,GSN,HGF,HSPA5,HSPB1,ICAM1,IGF1,ITGB1,ITM2B,KNG1,KRT18,LMCD1,LPA,LRP1,LUM,MAP1A,MAP1B,MAPK1,MAPRE1,MGAT5,MIF,MME,MMP2,MYLK,NPM…	121
Cell-To-Cell Signaling and Interaction	Activation of cells	7.33e-32	ACE,ADAM10,ADAM12,ADAM9,ADIPOQ,AGRN,AGT,AHNAK,ALB,ANG,ANXA1,ANXA2,AP3B1,AP3D1,APCS,APOA1,APOB,APOE,APOH,APP,ATP6AP1,AXL,B2M,B4GALT1,BSG,C1QA,C3,C4A/C4B,C5,CALR,CAST,CAT,CCL2,CCN1,CCN2,CD44,CD55,CD59,CD9,CFH,CFL1,CHI3L1,CHST11,CLEC11A,CLIC1,CLU,COL4A3,CPE,CSF1,CST3,CTH,CTNNB1,CTSL,CXCL1,CXCL12,CXCL6,DPP4,EGFR,EIF3A,EIF4B,ERAP1,EXT1,F10,F13A1,F2,FAS,FBN1,FGA,FGG,FKBP1A,FMOD,FN1,FNTA,FSTL1,FUT8,G3BP…	222
Hereditary Disorder,Neurological Disease,Organismal Injury and Abnormalities	Familial central nervous system disease	1.12e-31	A2M,AARS1,ACE,ACTB,ACTN1,ACTN2,ADAM10,AEBP1,AFM,AGT,AHCY,AHCYL1,AHSG,AIMP1,AK1,ALB,ALDOC,ANG,AP2M1,APOA1,APOA4,APOB,APOC1,APOD,APOE,APP,ASAH1,ATP5F1A,ATP5F1B,ATP6V1A,B2M,B4GAT1,BASP1,BGN,BTD,C1QB,C1R,C3,C4A/C4B,C5,C7,C9,CA12,CAB39,CAD,CALR,CAPN1,CAPNS1,CASK,CASP6,CCN2,CCT5,CD44,CDH11,CDH2,CHI3L1,CLTC,CLU,COL18A1,COL1A1,COL3A1,COL4A1,COL4A2,COL4A3,COPB1,CORO1B,CP,CRLF1,CSPG4,CST3,CSTB,CTNNA1,CTNNB…	301
Cancer,Organismal Injury and Abnormalities	Invasive cancer	1.16e-31	ADAMTS1,AKR1C1/AKR1C2,AKR1C3,ALB,ANGPTL2,ANPEP,ANXA1,ANXA2,APOD,ARF3,ATIC,AXL,B2M,BABAM1,BGN,BSG,C1R,CALD1,CALM1 (includes others),CAPG,CAVIN1,CCDC80,CCL2,CCN1,CCN2,CCN5,CD248,CD44,CD9,CDH2,CFHR1,CLEC11A,CLU,COL15A1,COL1A2,COL4A1,COL4A2,COL6A3,COLEC12,CRABP2,CRYZ,CSE1L,CSF1,CTNNA1,CTNNB1,CXCL12,DCBLD2,DCN,DPYSL2,ECH1,EEF1A1,EFEMP1,EGFR,EIF4A1,EIF4B,ENPP2,EXT1,F12,FAP,FAS,FBLN5,FBN2,FDPS,FGF7,FGG,…	187
Cancer,Organismal Injury and Abnormalities,Reproductive System Disease	Development of genital tumor	2.7e-31	A1BG,ABI3BP,ACE,ACTB,ACTN2,ACTN4,ACTR2,ACTR3,ACY1,ADAM10,ADAM12,ADAM9,ADAMTS1,ADAMTS12,ADAMTS2,ADAMTSL1,ADIPOQ,AEBP1,AFM,AGT,AHCY,AHCYL1,AHNAK,AK2,AKR1A1,AKR1B1,AKR1C1/AKR1C2,ALB,ALDH16A1,ALDOA,ALYREF,ANGPTL2,ANGPTL4,ANP32B,ANP32E,ANXA1,ANXA2,ANXA5,AP1G1,AP2A1,AP2B1,AP3B1,APEH,APOA4,APOB,APOD,APOE,APOH,APP,ARCN1,ARHGDIB,ASPH,ATIC,ATP6AP1,ATP6V1A,ATRN,AZGP1,B2M,BASP1,BCAT1,BCHE,BGN,BSG,BST1,C1QC,C…	657
Cell Death and Survival,Organismal Injury and Abnormalities	Neuronal cell death	4.57e-31	A2M,AARS1,ACTR2,ADAM12,ADAM17,AGA,AGRN,AGT,ANP32A,AP2B1,APOA1,APOE,APP,ARHGAP1,ARPC2,ARPC3,ASAH1,ATP5F1A,ATP5F1B,AXL,BCKDK,C1QA,C5,C7,C9,CAPN1,CAPN2,CAPNS1,CAPRIN1,CASP6,CAST,CAT,CCL2,CCN2,CD59,CDH2,CIAPIN1,CLU,CRLF1,CSF1,CTH,CTNNB1,CTSB,CTSD,CTSZ,CXCL1,CXCL12,CYCS,DCPS,DFFA,DPYSL3,DUT,EFNB1,EGFR,EIF4G1,ENO2,EPRS1,F2,FAS,FKBP1A,FN1,FNTA,G6PD,GAPDH,GAS6,GBA1,GBE1,GET3,GFRA1,GPI,GPNMB,GRN,GSR,GUK1,…	179
Cellular Movement	Migration of vascular cells	5.06e-31	ADAMTS1,ADIPOQ,AGT,ALCAM,ANG,ANXA1,ANXA2,APOH,BGN,C3,C5,CCL2,CCN1,CD44,CD9,CDH13,CLIC4,CNN2,COL18A1,COMP,CRK,CTTN,CXCL1,CXCL12,EGFR,EIF4A3,ELN,F2,FBLN5,FHL1,FLNB,FN1,FSTL1,GAS6,GLUL,HABP2,HGF,HMGB1,HMOX1,HSP90AB1,HSPA5,IGF1,IGFBP2,IGFBP4,IGFBP5,IL6,ILF3,IQGAP1,ITGB1,LGALS1,LOX,MDK,MMP14,MMP2,MMP3,MMP9,NAMPT,NCL,NEO1,NEU1,NRP1,ORM1,PAPPA,PDGFRB,PKM,PLAUR,PLG,POSTN,PPIA,PROS1,PTN,RECK,RTN4,S100A4,S…	88
Cancer,Gastrointestinal Disease,Organismal Injury and Abnormalities	Hepatobiliary carcinoma	5.61e-31	A1BG,A2M,ABI3BP,ACAA2,ACBD3,ACE,ACLY,ACO1,ACTB,ACTN1,ACTR3,ACY1,ADAM10,ADAM12,ADAM17,ADAM9,ADAMTS1,ADAMTS12,ADAMTS2,ADAMTSL1,ADH5,AEBP1,AGA,AGRN,AGT,AHNAK,AK2,AKR1C1/AKR1C2,ALAD,ALB,ALCAM,ALDH16A1,ALDOA,AMBP,ANP32B,ANP32E,ANPEP,ANXA1,ANXA2,ANXA5,AP1G1,AP1M1,AP2A2,AP3D1,APCS,APEX1,API5,APLP2,APOA1,APOB,APOE,APOL1,ARHGDIA,ARPC1A,ARPC5,ASAH1,ASPH,ATIC,ATP5F1A,ATP5F1B,ATRN,AXL,B2M,BCAT1,BCHE,BLVRA,BP…	602
Cancer,Gastrointestinal Disease,Hepatic System Disease,Organismal Injury and Abnormalities	Hepatocellular carcinoma	6.59e-31	ACLY,ACY1,ADAM10,ADAM12,ADAM17,ADAM9,ADAMTS1,ADAMTS12,ADH5,AGT,AHNAK,AK2,AKR1C1/AKR1C2,ALAD,ALB,ALDOA,ANXA1,ANXA5,AP1G1,APOA1,APOB,ARPC5,ASPH,AXL,BSG,C7,C9,CA12,CALU,CAT,CCDC80,CCN1,CCN2,CCN5,CD109,CD44,CD5L,CDH2,CFP,CLIC1,CNPY2,COL11A1,COL15A1,COL4A1,COL4A2,COL5A1,COL5A2,COPG1,CP,CPN1,CS,CSE1L,CSF1,CTNNA1,CTNNB1,CTSB,CTSD,CTTN,CXCL12,DBN1,DCN,DHX9,DLD,DNASE2,DPP3,DPT,EEF1A1,EEF2,EGFR,EHD2,EHD3,E…	265
Dermatological Diseases and Conditions,Inflammatory Disease,Inflammatory Response,Organismal Injury and Abnormalities,Skeletal and Muscular Disorders	Juvenile dermatomyositis	8.52e-31	ACLY,BGN,BMP1,CALD1,CAP1,CFL1,COL1A1,COL1A2,COL3A1,COL4A1,COL4A2,COL5A1,COL5A2,COL6A1,COL6A2,COL6A3,COLEC12,CPQ,EMILIN1,ENG,IFI30,LOX,LOXL2,LTBP3,PLOD2,PLS3,RSU1,S100A11,SDCBP,SERPINH1,SPARC,TGFB1,TGFBI,TGFBR3,TPM4	35
Cancer,Organismal Injury and Abnormalities	Extraadrenal retroperitoneal tumor	9.04e-31	A2M,ABI3BP,ACAT2,ACLY,ACO1,ACTB,ACTN2,ACTN4,ACTR3,ADAM10,ADAM12,ADAM17,ADAM9,ADAMTS1,ADAMTS12,ADAMTS2,ADAMTSL1,ADH5,ADIPOQ,AGRN,AGT,AHNAK,AKR1B1,AKR1C1/AKR1C2,ALB,ALCAM,ALDOA,ALYREF,AMBP,ANP32A,ANP32E,ANPEP,ANXA1,ANXA2,ANXA5,AP1G1,AP3B1,AP3D1,API5,APOB,APOC1,APOC4,APOD,APOH,APOL1,APP,ATIC,ATP6AP1,AXL,AZGP1,B2M,B4GAT1,BASP1,BCHE,BLVRB,BMP1,BSG,BST1,C1QBP,C1S,C2,C3,C5,C7,C8G,CAB39L,CAD,CALD1,CALU,C…	498
Developmental Disorder,Hereditary Disorder,Organismal Injury and Abnormalities,Skeletal and Muscular Disorders	Emery-Dreifuss muscular dystrophy	9.1e-31	ACLY,BGN,BMP1,CALD1,CAP1,CFL1,COL1A1,COL1A2,COL3A1,COL4A1,COL4A2,COL5A1,COL5A2,COL6A1,COL6A2,COL6A3,COLEC12,CPQ,EMILIN1,ENG,FHL1,IFI30,LMNA,LOX,LOXL2,LTBP3,PLOD2,PLS3,RSU1,S100A11,SDCBP,SERPINH1,SPARC,TGFB1,TGFBI,TGFBR3,TPM4	37
Developmental Disorder,Hereditary Disorder,Organismal Injury and Abnormalities,Skeletal and Muscular Disorders	Autosomal dominant Emery-Dreifuss muscular dystrophy	9.36e-31	ACLY,BGN,BMP1,CALD1,CAP1,CFL1,COL1A1,COL1A2,COL3A1,COL4A1,COL4A2,COL5A1,COL5A2,COL6A1,COL6A2,COL6A3,COLEC12,CPQ,EMILIN1,ENG,IFI30,LMNA,LOX,LOXL2,LTBP3,PLOD2,PLS3,RSU1,S100A11,SDCBP,SERPINH1,SPARC,TGFB1,TGFBI,TGFBR3,TPM4	36
Hematological System Development and Function	Hemostasis	9.54e-31	ANXA2,ANXA5,AP3B1,APLP2,APOA4,APOE,APOH,APP,AXL,C3,C4A/C4B,C4BPB,C9,CALU,CAPN1,CCL2,CD59,CLIC1,COMP,CXCL12,EFNB1,EMILIN2,F10,F11,F12,F13A1,F13B,F2,F9,FBN1,FERMT3,FGA,FGB,FGG,FN1,GAS6,GLA,GP1BA,GPI,GSN,HP,HRG,HSPG2,ICAM1,IGHM,IL6,ITGA2,ITGB1,KLKB1,KNG1,LDLR,LGALS3,LMAN1,LOX,LPA,MAPK1,MFGE8,MMP1,PDCD10,PDGFRA,PF4,PLAUR,PLEK,PLG,PPIA,PPIB,PPIF,PRDX2,PROCR,PROS1,PROZ,RAP1B,SERPINB2,SERPINC1,SERPINE1,…	86
Cancer,Gastrointestinal Disease,Organismal Injury and Abnormalities	Colorectal cancer	1.14e-30	A1BG,A2M,ABHD14B,ACBD3,ACLY,ACTA1,ACTN1,ACTN2,ADAM10,ADAM12,ADAM17,ADAM9,ADAMTS1,ADAMTS12,ADAMTS2,ADIPOQ,AEBP1,AFM,AGRN,AHCY,AHNAK,AHSG,AIMP1,AKR1B1,AKR1C1/AKR1C2,AKR1C3,ALB,ALCAM,ALDH16A1,ALDOA,ANGPTL2,ANGPTL4,ANP32E,ANPEP,ANXA1,ANXA2,ANXA5,AP1G1,AP1M1,AP2A1,AP2A2,AP2B1,AP2M1,AP3B1,AP3D1,APEH,APEX1,API5,APLP2,APOA4,APOB,APOC1,APOD,ARHGAP1,ARHGDIA,ARPC1A,ASAH1,ASPH,ATIC,ATP5F1A,ATRN,AXL,B2M,B3GNT…	662
Hereditary Disorder,Neurological Disease,Organismal Injury and Abnormalities	Familial encephalopathy	1.16e-30	A2M,AARS1,ACE,ACTB,ACTN1,ACTN2,ADAM10,AEBP1,AFM,AGT,AHCY,AHCYL1,AHSG,AIMP1,AK1,ALB,ALDOC,ANG,AP2M1,APOA1,APOA4,APOB,APOC1,APOD,APOE,APP,ASAH1,ATP5F1A,ATP5F1B,ATP6V1A,B2M,B4GAT1,BASP1,BGN,BTD,C1R,C3,C4A/C4B,C5,C7,C9,CA12,CAB39,CAD,CALR,CAPN1,CAPNS1,CASK,CASP6,CCN2,CCT5,CD44,CDH11,CDH2,CHI3L1,CLTC,CLU,COL18A1,COL1A1,COL3A1,COL4A1,COL4A2,COL4A3,COPB1,CORO1B,CP,CRLF1,CSPG4,CST3,CSTB,CTNNA1,CTNNB1,CTS…	291
Cell-To-Cell Signaling and Interaction	Binding of connective tissue cells	1.27e-30	ADAM12,AGT,ANXA2,APOE,APP,ARHGAP1,ATP6AP1,BGN,CALR,CCL2,CCN1,CCN2,CCN5,CD248,CD44,CDH11,CDH2,CLTC,COL1A1,COL2A1,COL7A1,CSF1,CXCL12,DCN,FBN1,FN1,GSN,HGF,ICAM1,IGF1,IGF2R,IGFBP2,IGFBP3,IL6,IPO9,IQGAP1,ITGA5,ITGAV,ITGB1,LDLR,LGALS3BP,LRP1,LTBP2,MAPK1,MGAT5,MME,MMP2,MRC2,MYH9,PDCD6IP,PLAUR,PLEC,POSTN,SPARC,TGFB1,TGFBI,TGFBR3,THBS2,THY1,TIMP2,TLN1,TNC,TNFRSF11B,VCAM1,VCAN,VCL,ZYX	67
Cancer,Gastrointestinal Disease,Hepatic System Disease,Organismal Injury and Abnormalities	Liver carcinoma	1.91e-30	ABI3BP,ACAA2,ACBD3,ACE,ACLY,ACO1,ACTB,ACTN1,ACTR3,ACY1,ADAM10,ADAM12,ADAM17,ADAM9,ADAMTS1,ADAMTS12,ADAMTS2,ADAMTSL1,ADH5,AEBP1,AGRN,AGT,AHNAK,AK2,AKR1C1/AKR1C2,ALAD,ALB,ALCAM,ALDOA,ANP32B,ANP32E,ANPEP,ANXA1,ANXA5,AP1G1,AP1M1,AP2A2,AP3D1,APCS,APEX1,API5,APOA1,APOB,APOE,APOL1,ARHGDIA,ARPC1A,ARPC5,ASAH1,ASPH,ATIC,ATP5F1A,ATP5F1B,ATRN,AXL,B2M,BCAT1,BCHE,BLVRA,BPNT1,BSG,C1R,C1S,C3,C5,C7,C9,CA12,CAB39L…	565
Cardiovascular Disease,Organismal Injury and Abnormalities	Infarction	2.82e-30	ACE,ACTA1,ADIPOQ,AGT,ANXA1,ANXA5,APOA1,APOB,APOC3,APOD,APOE,APP,BCHE,BMP1,C1QA,C1R,C3,C4A/C4B,C5,CA12,CAPNS1,CCT7,CD44,CD55,CLU,COL3A1,COL4A1,COL4A2,CREG1,CSF1,CST3,CXCL12,F10,F11,F12,F13A1,F2,F9,FGB,FGG,FN1,FSTL1,FSTL3,GAA,GLO1,GP1BA,GPX3,GRN,GSN,GSS,HABP2,HGF,HLA-A,HMGB1,HMOX1,HSPB1,HSPH1,HTRA1,IGF1,IL1RN,IL6,IL6ST,ITGAV,ITM2B,KITLG,KLKB1,KNG1,KRT18,KRT8,LDLR,LPA,LRP1,MAPK1,MDK,MIF,MME,MMP2,MMP…	116
Cancer,Organismal Injury and Abnormalities	Benign connective or soft tissue neoplasm	3.11e-30	ADAM12,AHCYL1,AK2,ALDOA,ANXA1,ANXA2,APOC1,ATRN,CCN1,CCN5,CFB,CFH,COL11A1,COL12A1,COL14A1,COL15A1,COL16A1,COL18A1,COL1A1,COL1A2,COL2A1,COL3A1,COL4A1,COL4A2,COL4A3,COL5A1,COL5A2,COL5A3,COL6A1,COL6A2,COL6A3,COL7A1,CRABP2,CREG1,CSF1,CTNNB1,CTSC,DDB2,DPT,ECM2,EFEMP1,EGFR,EXT1,FAM20A,FAS,FBN1,FDPS,FH,FKBP1A,FLNA,FMOD,FTH1,HGF,HMGA1,HMGB1,HSP90AB1,IDH1,IGF1,IGFBP5,IMPDH2,IQGAP1,ITM2B,KITLG,LAMA2,LAMA5,L…	107
Cellular Movement	Homing of cells	3.9e-30	A2M,ACTN1,ACTR2,ADAM10,ADAM17,AGT,ANGPTL2,ANXA1,ANXA2,APOA1,APOE,APP,ARPC2,AXL,B4GALT1,BSG,BST1,C1QBP,C3,C4A/C4B,C5,CALR,CAPG,CAPN2,CCL2,CCN1,CCN2,CD44,CD9,CDH13,CLU,COL4A3,CORO1B,CRK,CSF1,CST3,CTH,CTTN,CXCL1,CXCL12,CXCL6,DDT,DPP4,EFNB1,EGFR,ELN,ENG,ENPP2,F10,F2,FAS,FBN1,FGF7,FN1,FSCN1,GAS6,GCNT1,GFRA1,GNB1,GREM1,GRN,GSN,HARS1,HGF,HMGB1,HP,HRG,HSPB1,HSPD1,ICAM1,IGF1,IGF2R,IGFBP3,IL6,INHBA,ITGA2,I…	142
Cellular Movement,Hematological System Development and Function,Immune Cell Trafficking,Inflammatory Response	Cell movement of macrophages	5.2e-30	ADAM17,ADIPOQ,AGT,ANGPTL2,ANXA1,APOA1,APOE,APP,B4GALT1,BLVRA,BSG,C3,C5,CCL2,CCN1,CCN2,CD44,CD55,CFD,CNN2,COL4A3,CSF1,CTNNB1,CTSK,CTTN,CXCL1,CXCL12,DCTN2,DDT,DPP4,EGFR,ELN,ENG,F2,FGA,FHL2,FLNA,FN1,GAS6,GBA1,GLO1,GSN,HGF,HMGB1,HMOX1,HSPA5,ICAM1,IL1RN,IL6,IL6ST,ITGB1,LDLR,LGALS1,LGALS3,LMNB1,LOX,LRP1,MAPK1,MDK,MIF,MMP10,MMP2,MMP9,MYLK,NPM1,PARP1,PF4,PFN1,PLEC,PLG,PLTP,PRCP,PRNP,PROCR,PSMB8,PTGDS,PTM…	100
Cellular Function and Maintenance	Endocytosis	5.66e-30	ACE,ACTB,ACTN1,ACTN4,ACTR2,ACTR3,AHSA1,ANXA1,ANXA5,ANXA6,AP1G1,AP2A1,AP2A2,AP2B1,AP2M1,APCS,APLP2,APOA1,APOA2,APOC1,APOC3,APOE,APP,ARPC2,ARPC3,ARPC4,ATP5F1B,ATP6AP1,ATP6V1A,AXL,B2M,C3,C5,CALR,CANX,CAP1,CAPG,CD44,CD5L,CDH13,CFH,CLIC4,CLTC,CLU,CNN2,CORO1C,CSF1,CTNNB1,CTTN,CXCL12,DBN1,DPYSL2,EEA1,EFHD2,EGFR,EHD1,EHD2,ERAP1,ERP44,EZR,FAS,FAT3,FERMT3,FGF7,FLNA,GAS6,GRN,GSN,GSTP1,HGF,HMGB1,HMOX1,HNRNPK…	145
Organismal Injury and Abnormalities,Tissue Morphology	Size of lesion	6.56e-30	ACAT2,ACE,ADAM12,ADH5,ADIPOQ,AGT,ANXA1,ANXA5,APOA1,APOA4,APOB,APOD,APOE,APP,B4GAT1,C1QA,C3,CA12,CAPN1,CD44,CFP,CLU,COL18A1,COL2A1,CREG1,CSF1,CST3,CSTB,CTSB,CTSZ,CUL3,CXCL12,DFFA,DLD,EFEMP1,EGFR,ENG,F11,F12,F2,FAS,FGB,FGG,FSTL3,GLO1,GP1BA,GPX3,GRN,GSN,HABP2,HGF,HLA-A,HMGB1,HMOX1,HSPA1A/HSPA1B,HSPH1,HUWE1,ICAM1,IGF1,IL1RN,IL6,IL6ST,IQGAP1,ISLR,KLKB1,KNG1,KRT8,LDHA,LDLR,LGALS1,LGALS3,LPA,MAPK1,MDK,M…	119
Cell-To-Cell Signaling and Interaction	Adhesion of tumor cell lines	6.6e-30	ACTN4,ADAM10,ADAM12,ADAM17,ADAM9,AGT,ALCAM,ANXA1,ANXA2,APOE,APOH,B4GALT1,BSG,C1QBP,CCL2,CCN1,CCN2,CD44,CD9,CDH2,CFH,CRK,CTNNB1,CTSB,CTSZ,CTTN,CXCL12,DAG1,DCN,DKK3,DPY30,EFEMP1,EFNB1,EGFR,ELN,EMILIN1,ENG,ERP29,F10,F2,FBLN5,FBN1,FERMT3,FGA,FLNA,FN1,GALNT2,GMFG,GP1BA,GPNMB,HGF,HMGB1,ICAM1,IGF1,IL6,ITGA2,ITGA5,ITGAV,ITGB1,KNG1,LGALS3,LIPA,MAPK1,MARCKS,MGAT1,MGAT5,MMP14,MMP2,MYH9,NEU1,NID1,NME1,NOTCH3…	101
Connective Tissue Development and Function,Tissue Development	Growth of connective tissue	9.28e-30	ACTB,ADIPOQ,AEBP1,AGT,AIMP1,AKR1A1,ALB,ANPEP,ANXA1,ANXA2,ARHGAP1,BGN,CAPNS1,CASK,CCDC80,CCL2,CCN1,CCN2,CD109,CD248,CD44,CDH11,CDH13,CHI3L1,COL14A1,COL1A1,COL1A2,COL3A1,COMP,CRK,CSF1,CTHRC1,CTNNB1,CTSB,CTSD,CXCL12,DCN,DHX9,DKK3,DPP4,EGFR,ELN,ENG,ERO1A,EXT1,F2,FAM114A1,FAS,FBLN1,FBLN5,FGF7,FN1,FST,FSTL1,FTH1,FTL,GAS6,GPI,GREM1,GRN,GSTP1,HDGF,HGF,HMGA1,HMGN1,HMOX1,HNRNPA2B1,HSPA1A/HSPA1B,HSPB1,HUWE1…	158
Cancer,Organismal Injury and Abnormalities	Visceral metastasis	1.38e-29	ACTN4,ADAM12,ADAMTS1,ADIPOQ,AKR1C1/AKR1C2,AKR1C3,ANGPTL2,ANGPTL4,ANPEP,ANXA1,ANXA2,BMP1,C1R,CALU,CAPG,CCL2,CCN1,CCN2,CD248,CD44,CD9,CDH2,CFHR1,CLU,COL1A1,COL4A1,COL4A2,COL6A3,COLEC12,CRABP2,CRYZ,CSE1L,CSF1,CTNNB1,CTSB,CTSZ,CXCL12,DPYSL2,DPYSL3,EFEMP1,EGFR,ENPP2,F2,FAS,FBN2,FDPS,FGA,FLRT2,FST,FSTL3,GART,GLUL,GPNMB,GSTP1,HGF,HMOX1,HSP90AA1,HSP90AB1,HSP90B1,HSPA1A/HSPA1B,HTRA1,ICAM1,IGFBP2,IGFBP5,IG…	112
Endocrine System Disorders,Organismal Injury and Abnormalities	Solitary thyroid nodule	1.65e-29	AHSG,ANXA5,APCS,APOA1,APP,ARHGDIA,CALR,CAPN2,CTSB,EEF1D,FTL,GC,GLOD4,GSTP1,HSP90AB1,HSPA5,HSPA8,HSPB1,PARK7,PDIA4,PRDX2,PRDX5,PRDX6,PSMA3,RBP4,SELENBP1,SERPINB6,TTR,UBE2K	29
Endocrine System Disorders,Organismal Injury and Abnormalities	Benign thyroid nodule	1.65e-29	AHSG,ANXA5,APCS,APOA1,APP,ARHGDIA,CALR,CAPN2,CTSB,EEF1D,FTL,GC,GLOD4,GSTP1,HSP90AB1,HSPA5,HSPA8,HSPB1,PARK7,PDIA4,PRDX2,PRDX5,PRDX6,PSMA3,RBP4,SELENBP1,SERPINB6,TTR,UBE2K	29
Neurological Disease,Organismal Injury and Abnormalities,Psychological Disorders	Disorder of basal ganglia	1.79e-29	A2M,ACTB,ACTN1,ACTN2,ADAM10,ADAMTSL1,AEBP1,AFM,AGT,AHCY,AHCYL1,AK1,ALB,ALDOC,ANG,ANXA2,APOA4,APOD,APOE,APP,ARHGDIB,ATP5F1A,ATP5F1B,ATP6V1A,B2M,B4GAT1,BASP1,BCHE,C1R,C3,C4A/C4B,C7,C9,CA12,CAB39,CAPNS1,CAPZB,CASP6,CCN2,CD44,CDH2,CHI3L1,CLU,COL4A3,COPE,CP,CSE1L,CSF1,CTNNB1,CTSB,CYCS,DBN1,DCTN1,DDB2,DDX1,DKK3,DPYSL3,EEF1A1,EIF4G1,ENO2,ENO3,ENPP2,EZR,FAM3C,FAS,FGG,FKBP4,FLRT2,FTH1,FTL,FUBP1,G6PD,GAPDH…	189
Organismal Injury and Abnormalities,Tissue Morphology	Morphology of lesion	2.08e-29	ACAT2,ACE,ADAM12,ADH5,ADIPOQ,AGT,ANXA1,ANXA5,APOA1,APOA4,APOB,APOD,APOE,APP,B4GAT1,BMP1,C1QA,C3,CA12,CAPN1,CD44,CFP,CLU,COL18A1,COL1A1,COL2A1,CREG1,CSF1,CST3,CSTB,CTSB,CTSZ,CUL3,CXCL12,DFFA,DLD,EFEMP1,EGFR,ENG,F11,F12,F2,FAS,FGB,FGG,FSTL3,GLO1,GP1BA,GPX3,GRN,GSN,HABP2,HGF,HLA-A,HMGB1,HMOX1,HSPA1A/HSPA1B,HSPH1,HUWE1,ICAM1,IGF1,IGFBP2,IL1RN,IL6,IL6ST,IQGAP1,ISLR,KLKB1,KNG1,KRT8,LDHA,LDLR,LGALS1,LGA…	125
Cell-To-Cell Signaling and Interaction	Binding of blood cells	3.31e-29	A2M,ADAM10,ADAM17,ADAM9,ADIPOQ,AGT,ALCAM,ANXA1,ANXA5,APCS,APOA1,APOA4,APOE,APOH,APP,ATRN,AXL,B4GALT1,C1QA,C3,C4A/C4B,C5,CALR,CCL2,CCN1,CD44,CD9,CFH,CFHR1,CFP,CLU,CSF1,CTSZ,CTTN,CXCL1,CXCL12,DCN,EFNB1,ENG,EZR,F10,F12,F2,F9,FAS,FBN1,FERMT3,FGA,FGG,FLNA,FN1,GAS6,GCNT1,GLA,GP1BA,HGF,HMGB1,HSP90AA1,HSP90AB1,HSPG2,ICAM1,IGHM,IL6,IL6ST,ITGA2,ITGA5,ITGB1,KITLG,KLKB1,KNG1,LAMA5,LGALS1,LGALS3,LOX,LPA,LRP1,…	118
Cellular Growth and Proliferation,Connective Tissue Development and Function,Tissue Development	Proliferation of connective tissue cells	3.38e-29	ACTB,ADIPOQ,AEBP1,AGT,AIMP1,AKR1A1,ALB,ANXA2,ARHGAP1,BGN,CAPNS1,CASK,CCDC80,CCL2,CCN1,CCN2,CD109,CD248,CD44,CDH11,CDH13,CHI3L1,COL14A1,COL1A1,COL1A2,COL3A1,COMP,CRK,CSF1,CTHRC1,CTNNB1,CTSB,CTSD,CXCL12,DCN,DHX9,DKK3,EGFR,ELN,ENG,ERO1A,EXT1,F2,FAM114A1,FAS,FBLN1,FBLN5,FGF7,FN1,FST,FSTL1,FTH1,GAS6,GPI,GREM1,GRN,GSTP1,HDGF,HGF,HMGN1,HMOX1,HSPA1A/HSPA1B,HSPB1,HUWE1,IDH1,IFI30,IGF1,IGFBP3,IGFBP4,IGFBP5…	150
Cancer,Organismal Injury and Abnormalities	Connective or soft tissue tumor	4.04e-29	ACAA2,ACE,ADAM12,ADAM9,AGRN,AHCYL1,AK2,ALB,ALDOA,ANG,ANGPTL4,ANXA1,ANXA2,AP2A2,AP3D1,APOA4,APOB,APOC1,ATIC,ATRN,AXL,C8G,CALB2,CAT,CAVIN1,CCN1,CCN5,CCT8,CD44,CDH11,CFB,CFH,CHID1,CNN2,COL11A1,COL12A1,COL14A1,COL15A1,COL16A1,COL18A1,COL1A1,COL1A2,COL2A1,COL3A1,COL4A1,COL4A2,COL4A3,COL5A1,COL5A2,COL5A3,COL6A1,COL6A2,COL6A3,COL7A1,CORO1C,CPE,CPZ,CRABP2,CREG1,CSF1,CSPG4,CTBS,CTNNB1,CTSC,CTSL,CTTN,DBI,D…	313
Organismal Injury and Abnormalities	Wound	4.86e-29	ADAM9,AEBP1,AIMP1,ANXA1,ANXA2,ARHGAP1,B4GALT1,C3,C5,CALR,CAPN1,CD44,CDH2,CFB,CFD,CLIC4,CNN2,COL1A1,COL3A1,COL5A1,CORO1B,CSF1,CTNNB1,DCBLD2,EGFR,EMILIN1,EXT1,F13A1,F9,FGA,FGB,FGF7,FKBP10,FN1,FST,GRN,GSN,HGF,HMGB1,HSPB1,HTRA1,HYOU1,ICAM1,IGF1,IGFBP5,IL6,IL6ST,INHBA,ITGA5,LGALS3,LOX,LUM,MDK,MMP3,MMP9,MT2A,NACA,PARP1,PDGFRA,PDGFRB,PLEC,PLG,POSTN,PPP3CA,PRCP,PRDX6,PRKAR1A,PTK7,SERPINB2,SERPINE1,SLC3A2…	79
Cancer,Organismal Injury and Abnormalities	Development of adenocarcinoma	5.44e-29	A1BG,ABI3BP,ACE,ACO1,ACTN1,ACTN2,ACTN4,ACTR2,ACY1,ADAM9,ADAMTS1,ADAMTS12,ADAMTS2,ADAMTSL1,ADH5,AEBP1,AFM,AGRN,AGT,AHCY,AHCYL1,AHNAK,AKR1A1,AKR1B1,AKR1C1/AKR1C2,ALB,ALDH16A1,ALDOA,ALDOC,AMBP,ANGPTL2,ANGPTL4,ANP32A,ANP32B,ANP32E,ANPEP,ANXA2,ANXA5,AP1G1,AP2B1,AP3B1,APEH,APLP2,APOB,APOC1,APOD,APOE,APOH,APP,ARCN1,ASAH1,ASPH,ATIC,ATP6AP1,ATRN,AXL,AZGP1,B2M,B4GAT1,BASP1,BCAT1,BCHE,BGN,BLVRB,BSG,BST1,C1Q…	698
Cellular Movement,Hematological System Development and Function,Immune Cell Trafficking	Cell movement of antigen presenting cells	5.89e-29	ADAM17,ADIPOQ,AGT,ALCAM,ANGPTL2,ANXA1,APOA1,APOE,APP,AXL,B4GALT1,BLVRA,BSG,C1QBP,C3,C5,CALR,CCL2,CCN1,CCN2,CD44,CD55,CFD,CNN2,COL4A3,CSF1,CTNNB1,CTSK,CTSZ,CTTN,CXCL1,CXCL12,DCTN2,DDT,DPP4,EGFR,ELN,ENG,F2,FGA,FHL2,FLNA,FN1,GAS6,GBA1,GLO1,GSN,HARS1,HGF,HMGB1,HMOX1,HRG,HSP90B1,HSPA5,ICAM1,IL1RN,IL6,IL6ST,ITGA5,ITGAV,ITGB1,LDLR,LGALS1,LGALS3,LMNB1,LOX,LRP1,MAPK1,MDK,MIF,MMP10,MMP2,MMP9,MYLK,NPM1,NRP2…	114
Cancer,Organismal Injury and Abnormalities,Reproductive System Disease	Uterine tumor	6.01e-29	A1BG,ABI3BP,ACE,ACTB,ACTN2,ACTN4,ACTR3,ACY1,ADAM10,ADAM12,ADAM9,ADAMTS1,ADAMTS12,ADAMTS2,ADAMTSL1,ADIPOQ,AGT,AHCY,AHCYL1,AHNAK,AK2,AKR1B1,AKR1C1/AKR1C2,ALB,ALDOA,ALYREF,ANGPTL2,ANGPTL4,ANP32B,ANP32E,ANXA1,ANXA2,ANXA5,AP1G1,AP2A1,AP2B1,AP3B1,APOA4,APOB,APOD,APOH,APP,ARCN1,ARHGDIB,ASPH,ATIC,ATP6AP1,ATP6V1A,ATRN,B2M,BASP1,BCAT1,BCHE,BGN,BSG,BST1,C1QC,C1S,C2,C3,C4BPA,C7,C8B,C9,CAB39L,CAD,CALB2,CALM1 …	592
Cancer,Hematological Disease,Organismal Injury and Abnormalities	Mature lymphocytic neoplasm	7.77e-29	ABI3BP,ACE,ADAM9,ADAMTS12,ADAMTSL1,ADIPOQ,AGRN,AHNAK,ANPEP,ANXA1,ANXA2,ANXA5,ANXA6,AP1M1,APOB,APOE,APP,ARHGAP1,ATRN,B2M,BASP1,BCAT1,BCHE,BPNT1,BTD,C1R,C3,C7,CALD1,CAPN2,CAT,CCL2,CCN1,CCT3,CD44,CDH11,CDV3,CFL1,CFP,CLTC,CLU,COL11A1,COL12A1,COL15A1,COL18A1,COL1A1,COL1A2,COL2A1,COL3A1,COL4A1,COL4A2,COL6A1,COL6A2,COL7A1,COPS4,CRK,CST3,CTNNB1,CTSC,CTSK,CTSL,CTTN,CXCL1,CXCL12,CXCL6,DDB1,DDX39A,DNASE2,DN…	299
Cancer,Organismal Injury and Abnormalities	Malignant neoplasm of retroperitoneum	8.81e-29	ABI3BP,ACAT2,ACLY,ACO1,ACTB,ACTN2,ACTN4,ACTR3,ADAM10,ADAM12,ADAM17,ADAM9,ADAMTS1,ADAMTS12,ADAMTS2,ADAMTSL1,ADH5,ADIPOQ,AGRN,AGT,AHNAK,AKR1C1/AKR1C2,ALB,ALCAM,ALDOA,AMBP,ANP32A,ANP32E,ANPEP,ANXA1,ANXA2,ANXA5,AP1G1,AP3D1,API5,APOC1,APOC4,APOD,APOH,APOL1,APP,ATP6AP1,AXL,AZGP1,B2M,B4GAT1,BASP1,BCHE,BLVRB,BSG,BST1,C1QBP,C1S,C2,C3,C5,C7,C8G,CAB39L,CAD,CALD1,CALU,CAND1,CANT1,CAP1,CAPN2,CASP6,CAVIN1,CCDC…	458
Cellular Movement,Skeletal and Muscular System Development and Function	Migration of smooth muscle cells	9.8e-29	ACE,ADIPOQ,AGT,APEX1,APOE,ARPC2,BGN,CCL2,CCN1,CCN5,CD44,CLIC4,CLU,COL1A1,COMP,CRK,CTSK,CTTN,CXCL1,ELN,F2,FBLN5,FGA,FHL1,FHL2,FN1,HABP2,HGF,HMGB1,HMOX1,IGF1,IGFBP2,IGFBP3,IGFBP4,IGFBP5,IL6,IL6ST,ILF3,ITGA2,ITGB1,LDLR,LRP1,MAPK1,MIF,MMP3,MMP9,NAMPT,NEO1,NRP1,PAPPA,PARK7,PDGFRB,PLAUR,PLG,POSTN,PPIA,RTN4,S100A11,S100A4,SERPINE1,SLIT2,TFPI,TFPI2,THBS1,TIMP1,TPT1,TXN,VCAN,VTN	69
Cellular Assembly and Organization,Cellular Function and Maintenance	Organization of collagen fibrils	1.14e-28	ADAMTS12,ADAMTS2,AEBP1,ANXA2,BGN,BMP1,COL11A1,COL14A1,COL1A1,COL1A2,COL2A1,COL3A1,COL5A1,COL5A2,COMP,DCN,DPT,EFEMP2,EMILIN1,EXT1,FKBP10,GREM1,LOX,LOXL2,P3H1,P4HA1,PLOD3,PPIB,PXDN,SERPINF2,SERPINH1,SFRP2,TLL1,TLL2,TNXB	35
Tissue Development	Organization of extracellular matrix	1.32e-28	ADAM10,AGT,APLP2,APP,B4GALT1,CCDC80,CCN1,COL18A1,COL3A1,COL5A3,CTSK,DCN,DPP4,ECM2,ELN,EMILIN1,ERO1A,ERO1B,FAP,FBLN1,FBLN5,FMOD,FN1,FSCN1,HSPG2,IDUA,IL6,ITIH1,LAMC1,LGALS3,LRP1,MMP1,MMP10,MMP14,MMP2,MMP3,MMP9,NDNF,NID1,OLFML2A,OLFML2B,PDGFRA,PLG,POSTN,PRDX4,PRSS1,PTX3,PXDN,RECK,TGFB1,TGFBI,TNFRSF11B,TNXB,VIT,VTN	55
Cellular Movement	Cell movement of connective tissue cells	1.38e-28	ACTB,ACTR3,ADIPOQ,AGT,AIMP1,APOE,ARHGAP1,C5,CAPN1,CAPN2,CAPNS1,CCL2,CCN1,CCN2,CD248,CD44,COL1A1,COL4A3,COL7A1,CORO1C,CSF1,CTNNB1,CXCL12,DPT,EHD1,ELN,ENG,ENPP2,EZR,F12,FAM114A1,FBN1,FLNB,FN1,FSTL1,FUT8,GSN,HGF,HMGB1,HSPB1,HSPG2,IGF1,IGF2R,IGFBP3,IL6,IQGAP1,ITGA5,ITGB1,LGALS1,LRP1,MAPK1,MIF,MMP1,MMP14,MMP9,MRC2,PAK3,PDGFD,PF4,PLAUR,PLEC,POSTN,PPBP,PRKACA,PRKAR1A,PTN,RACK1,RCC2,RECK,S100A4,SERPINF1,…	82
Post-Translational Modification,Protein Degradation,Protein Synthesis	Proteolysis	1.99e-28	ACE,ADAM10,ADAM12,ADAM17,ADAM9,APCS,APEH,APOE,ASPH,BMP1,C1S,C5,CAPN1,CAPN2,CASP6,CAST,CFH,CFL1,CNDP2,CPQ,CPZ,CST3,CSTB,CTSA,CTSB,CTSC,CTSD,CTSF,CTSK,CTSL,CTSO,CTSZ,DAG1,DLD,DPP3,DPP4,ERAP1,F11,F12,F2,F9,FAP,FAS,FCN3,GSN,HABP2,HSPA8,HTRA1,IGF1,ITGB1,KLKB1,KNG1,LGMN,MBL2,MME,MMP1,MMP10,MMP14,MMP2,MMP3,MMP9,MYH9,NRDC,PAPPA2,PCOLCE,PLAUR,PLG,PSMB5,PSMC4,RBMX,SERPINA1,SERPINB7,SERPINE2,THOP1,TIMP2,TIM…	79
Dermatological Diseases and Conditions,Organismal Injury and Abnormalities	Chronic psoriasis	2.16e-28	APOE,ARPC1A,C1QBP,CCL2,CCT5,CHIT1,COPB2,CRABP2,CSTB,CTSB,CTSL,CXCL1,DDX39A,EIF2S2,EIF4A3,EIF5A,ETF1,FABP5,FSCN1,GARS1,GOT1,GOT2,GSTP1,HMOX1,HSPA8,HSPE1,HSPH1,KPNB1,KRT2,LDLR,LGALS3BP,MANF,MARCKS,METAP2,PCBD1,PCMT1,PGAM1,PGD,PKM,POSTN,PPIF,PSME2,RANBP1,S100A11,SERPINB8,SOD2,TAGLN,TIMP3,TNXB,TOP1,TWF1,UBE2N	52
Cancer,Hematological Disease,Organismal Injury and Abnormalities	Hematologic cancer of cells	2.52e-28	ABI3BP,ACE,ACLY,ADAM10,ADAM9,ADAMTS12,ADAMTSL1,AGRN,AHNAK,AIMP1,ALB,ANPEP,ANXA1,ANXA2,ANXA6,APOB,APP,ARHGAP1,ATIC,ATRN,AXL,B2M,BASP1,BCAT1,BCHE,BPNT1,BTD,BUB3,C1QC,C1R,C3,C7,CAD,CALD1,CAPN2,CCL2,CCN1,CCT3,CCT7,CD44,CDH11,CDV3,CFL1,CFP,CHI3L1,CILP,CKAP4,CLTC,CLU,COL11A1,COL12A1,COL14A1,COL15A1,COL18A1,COL1A1,COL1A2,COL2A1,COL3A1,COL4A1,COL4A2,COL6A1,COL6A2,COL6A3,COL7A1,COPB2,COPS4,CPN1,CPZ,CSE1L,…	360
Infectious Diseases,Organismal Injury and Abnormalities	Severe COVID-19	2.61e-28	ACTB,AHNAK,AHSG,ALB,APCS,APOA1,APOA2,APOD,APOH,APOL1,APOM,C1RL,C3,C4A/C4B,C4BPA,C5,CCL2,CFB,CFHR5,CFI,CFP,CLEC3B,CLU,CPN1,EEF1A1,EEF2,EIF4B,FLNA,HBB,HRG,HSPA5,IGHV3-73,IGHV4-28,IL1RN,IL6,ITIH3,ITIH4,LGALS1,LGALS3BP,MMRN1,ORM1,ORM2,PABPC1,PF4,PFN1,PKM,PLEK,PPBP,PPIA,RACK1,RBP4,SAA4,SERPINA3,SPARC,TAGLN2,TPT1,TUBA1C,TUBB,TUBB3,VCAM1,VCAN,VTN	62
Cellular Movement	Chemotaxis	2.96e-28	A2M,ACTN1,ADAM10,ADAM17,AGT,ANGPTL2,ANXA1,ANXA2,APOA1,APOE,APP,AXL,B4GALT1,BSG,BST1,C1QBP,C3,C4A/C4B,C5,CALR,CAPG,CAPN2,CCL2,CCN1,CCN2,CD44,CD9,CDH13,CLU,COL4A3,CORO1B,CRK,CSF1,CST3,CTH,CTTN,CXCL1,CXCL12,CXCL6,DDT,DPP4,EFNB1,EGFR,ELN,ENG,ENPP2,F10,F2,FAS,FBN1,FGF7,FN1,GAS6,GFRA1,GNB1,GREM1,GRN,GSN,HARS1,HGF,HMGB1,HP,HRG,HSPB1,HSPD1,ICAM1,IGF1,IGF2R,IL6,INHBA,ITGA2,ITGAV,ITGB1,KITLG,KNG1,LDLR,LGAL…	134
Organismal Injury and Abnormalities	Pulmonary fibrosis or aplastic anemia	3.45e-28	ADAM10,ANP32B,ANXA1,APCS,ARHGDIA,BMP1,C3,C4A/C4B,C5,CAT,CCN2,CD248,CD44,CD55,CDH11,CFH,CHIT1,COL14A1,COL15A1,COL1A1,COL1A2,COL2A1,COL3A1,COL4A1,COL4A2,COL5A1,COMP,CRABP2,CRLF1,CTHRC1,CTNNB1,CTSA,CTSK,CXCL12,ERO1A,FAP,FAS,FAT1,FBLN1,FCN3,FKBP1A,FN1,FSTL1,FUT8,GFUS,GPX3,GSS,HPRT1,HSPA5,HSPA8,HSPB1,ICAM1,IGF1,IGHG2,IGLL1/IGLL5,IL1RN,IL6,IMPDH2,IQGAP1,ISLR,ITGA5,ITGBL1,LGALS3,LOX,LRP1,MARCKS,MDK,MESD…	122
Cellular Movement	Migration of myeloid cells	4.03e-28	ADAM10,ADAM17,ALB,ANXA1,APP,ARHGAP1,BST1,C3,C5,CAT,CCL2,CD44,CFH,CFHR1,CLEC11A,CNN2,COL1A1,COL4A1,CSF1,CXCL1,CXCL12,CXCL6,EGFR,ENG,F10,FAS,FN1,GCNT1,HGF,HMGB1,HMOX1,ICAM1,IGFBP3,IL6,IL6ST,ITGAV,ITGB1,LAMA5,LDLR,LGALS1,LGALS3,LIPA,LUM,MDK,MGAT5,MIF,MMP14,MMP9,MYH9,MYLK,MYLK3,NEO1,PARP1,PLAUR,PLG,PPBP,PRNP,PTGDS,PVR,RAP1B,RTN4,SERPINC1,SERPINE1,SIRPA,SOD1,SPON2,TGFB1,TIMP2,TIMP3,TLN1,TXN,VCAM1	72
Organismal Injury and Abnormalities,Reproductive System Disease	Benign pelvic disease	5.04e-28	ACE,ACTB,ADAM12,ADIPOQ,AGRN,AHCYL1,AHNAK,AK2,ALDOA,ANXA1,ANXA2,AP1M1,APEX1,APOE,ATP5F1A,ATRN,BCAT1,BSG,C1S,C4BPA,CAD,CCL2,CCN1,CCN2,CCT7,CD44,CFB,CFH,COL12A1,COL14A1,COL15A1,COL18A1,COL1A1,COL1A2,COL2A1,COL3A1,COL5A1,COL5A2,COL6A1,COL6A2,COL6A3,COL7A1,CRABP2,CREG1,CTNNA1,CTNNB1,CTSC,DCN,DPT,DYNC1H1,ECM2,EFEMP1,EGFR,ERP29,EZR,FAS,FBN1,FGF7,FH,FKBP1A,FLNA,FMOD,FN1,FST,FSTL3,FTH1,FUBP1,GAS6,GPI,GPX3…	171
Cellular Movement,Skeletal and Muscular System Development and Function	Migration of muscle cells	5.14e-28	ACE,ADIPOQ,AGT,APEX1,APOE,ARPC2,BGN,CCL2,CCN1,CCN5,CD44,CLIC4,CLU,COL1A1,COMP,CRK,CTSK,CTTN,CXCL1,ELN,F2,FBLN5,FGA,FHL1,FHL2,FN1,HABP2,HGF,HMGB1,HMOX1,IGF1,IGFBP2,IGFBP3,IGFBP4,IGFBP5,IL6,IL6ST,ILF3,ITGA2,ITGB1,LDLR,LRP1,MAPK1,MIF,MMP3,MMP9,NACA,NAMPT,NEO1,NRP1,PAPPA,PARK7,PDGFRB,PLAUR,PLG,POSTN,PPIA,RTN4,S100A11,S100A4,SERPINA1,SERPINE1,SLIT2,TFPI,TFPI2,THBS1,TIMP1,TPT1,TXN,VCAN,VTN	71
Cell-To-Cell Signaling and Interaction	Adhesion of blood cells	6.11e-28	A2M,ADAM10,ADAM17,ADAM9,ADIPOQ,AGT,ALCAM,ANXA1,ANXA5,APCS,APOA1,APOA4,APOE,APOH,APP,ATRN,AXL,B4GALT1,C1QA,C3,C4A/C4B,C5,CALR,CCL2,CCN1,CD44,CD9,CFH,CFHR1,CFP,CLU,CSF1,CTSZ,CTTN,CXCL1,CXCL12,DCN,EFNB1,EZR,F10,F2,FAS,FBN1,FERMT3,FGA,FGG,FLNA,FN1,GAS6,GP1BA,HGF,HMGB1,HSP90AA1,HSP90AB1,HSPG2,ICAM1,IGHM,IL6,IL6ST,ITGA2,ITGA5,ITGB1,KITLG,KLKB1,KNG1,LAMA5,LGALS1,LGALS3,LOX,LRP1,MGAT5,MIF,MSN,NEU1,NRP1,N…	108
Post-Translational Modification	Conformational modification of protein	6.25e-28	APCS,B2M,CALR,CANX,CCT2,CCT3,CCT4,CCT5,CCT6A,CCT7,CCT8,ERO1A,ERO1B,ERP29,ERP44,FKBP1A,FKBP4,FKBP9,GSN,HSP90AA1,HSP90AB1,HSPA1A/HSPA1B,HSPA5,HSPA8,HSPB1,HSPD1,HSPE1,LMAN1,MESD,P3H1,PDIA3,PDIA6,PFDN2,PFDN5,PFDN6,PPIA,PRDX4,RUVBL2,ST13,TBCA,TCP1,TXN,UGGT1,VBP1	44
Organismal Injury and Abnormalities	Soft tissue lesion	6.96e-28	A2M,ABHD14B,ACAA2,ACE,ACLY,ACTB,ACTN1,ACTN2,ACTN4,ACY1,ADAM10,ADAM12,ADAM9,ADAMTS1,ADAMTS12,ADAMTS2,ADAMTSL1,ADIPOQ,AFM,AGA,AGRN,AGT,AHCY,AHCYL1,AHNAK,AIMP1,AKR1A1,AKR1B1,AKR1C1/AKR1C2,AKR1E2,ALAD,ALB,ALDH16A1,ALDOC,ALYREF,AMBP,ANG,ANGPTL2,ANP32B,ANP32E,ANPEP,ANXA1,ANXA2,ANXA5,AP1M1,AP2A1,AP2A2,AP2B1,AP2M1,AP3B1,AP3D1,APCS,APEH,APEX1,APOA1,APOA2,APOA4,APOB,APP,ARCN1,ARF3,ARHGAP1,ARHGDIA,ARPC1A,AR…	764
Cardiovascular System Development and Function,Cellular Development,Cellular Function and Maintenance,Cellular Growth and Proliferation,Organismal Development,Tissue Development	Proliferation of endothelial cells	7e-28	ADAM17,ADAMTS1,ADAMTS2,ADIPOQ,AGT,AIMP1,ANG,ANGPTL4,APOA1,APOE,APOH,APP,ATP5F1A,AXL,C3,CALR,CCL2,CD44,CDH13,CDH2,COL18A1,COL1A1,COL1A2,COL4A2,COL4A3,CSF1,CTNNB1,CTSB,CXCL1,CXCL12,DDAH1,ECM1,EDF1,EIF4A3,ENG,ERAP1,F12,F2,FGF7,FN1,G6PD,GAS6,GPC1,GRN,H2AX,HABP2,HGF,HMGB1,HMOX1,HSPA5,HTRA1,IGF1,IL1RN,IL6,INHBA,IQGAP1,ITGB1,KNG1,LGALS1,LIPA,LOXL2,LRG1,MAPK1,MDK,METAP2,MMP1,MYDGF,MYOF,NRP1,NRP2,PDCD6,PD…	96
Post-Translational Modification,Protein Folding	Folding of protein	7.87e-28	APCS,B2M,CALR,CANX,CCT2,CCT3,CCT4,CCT5,CCT6A,CCT7,CCT8,ERO1A,ERO1B,ERP29,ERP44,FKBP1A,FKBP4,FKBP9,HSP90AA1,HSP90AB1,HSPA1A/HSPA1B,HSPA5,HSPA8,HSPB1,HSPD1,HSPE1,LMAN1,MESD,P3H1,PDIA3,PDIA6,PFDN2,PFDN5,PFDN6,PPIA,PRDX4,RUVBL2,ST13,TBCA,TCP1,TXN,UGGT1,VBP1	43
Cancer,Organismal Injury and Abnormalities	Genitourinary adenocarcinoma	7.93e-28	A1BG,A2M,ABI3BP,ACE,ACLY,ACTN2,ACTN4,ACTR2,ACY1,ADAM10,ADAM17,ADAM9,ADAMTS1,ADAMTS12,ADAMTS2,ADAMTSL1,ADH5,AEBP1,AFM,AGT,AHCY,AHCYL1,AHNAK,AKR1A1,AKR1B1,AKR1C1/AKR1C2,ALB,ALDH16A1,ALDOA,AMBP,ANGPTL2,ANGPTL4,ANP32B,ANP32E,ANPEP,ANXA1,ANXA2,ANXA5,ANXA6,AP1G1,AP2A2,AP2B1,AP3B1,AP3D1,APEH,APEX1,API5,APOB,APOC1,APOD,APOE,APOH,APP,ARCN1,ARF3,ARPC5,ASPH,ATIC,ATP6AP1,ATRN,AXL,AZGP1,B2M,B4GAT1,BABAM1,BASP…	764
Cancer,Neurological Disease,Organismal Injury and Abnormalities	Nervous system neoplasm	8.18e-28	A2M,ABHD14B,ABI3BP,ACBD3,ACE,ACLY,ACTB,ACTN1,ACTN2,ACTN4,ACY1,ADAM10,ADAM12,ADAM9,ADAMTS1,ADAMTS12,ADAMTS2,ADAMTSL1,ADIPOQ,AFM,AGA,AGRN,AGT,AHCY,AHCYL1,AHNAK,AIMP1,AKR1A1,AKR1B1,AKR1C1/AKR1C2,AKR1E2,ALAD,ALB,ALCAM,ALDH16A1,ALDOA,ALDOC,ALYREF,AMBP,ANGPTL2,ANP32B,ANP32E,ANPEP,ANXA1,ANXA2,ANXA5,AP1M1,AP2A1,AP2A2,AP2B1,AP2M1,AP3B1,AP3D1,APCS,APEH,APEX1,APOA2,APOA4,APOB,APOC1,APP,ARCN1,ARF3,ARHGAP1,AR…	763
Cancer,Organismal Injury and Abnormalities,Renal and Urological Disease	Urinary tract cancer	8.87e-28	ABI3BP,ACE,ACTB,ADAM10,ADAM12,ADAM17,ADAMTS12,ADH5,AEBP1,AHNAK,AKR1E2,ALAD,ALB,ALDH16A1,ALYREF,AMBP,ANPEP,ANXA2,ANXA5,AP3D1,APOB,APOC1,APOD,APOE,APOH,APP,ATIC,ATP6AP1,AXL,B2M,B4GAT1,BASP1,BLVRB,BMP1,BSG,BST1,C1S,C2,C3,C7,C8G,CAB39L,CAD,CALD1,CALR,CAND1,CANT1,CAP1,CAVIN1,CCDC80,CCL2,CCN1,CCN5,CCT3,CCT8,CD248,CD44,CD9,CFH,CFI,CHIT1,CIAPIN1,CLEC3B,CLSTN1,CLTC,CLU,COL12A1,COL14A1,COL1A2,COL4A3,COL6A1…	399
Cellular Movement,Hematological System Development and Function,Immune Cell Trafficking,Inflammatory Response	Cell movement of neutrophils	9.83e-28	ADAM10,ADAM17,ADIPOQ,AGT,ALB,ANXA1,ANXA2,APOA1,APOE,APP,ARHGAP1,B4GALT1,BSG,BST1,C1QBP,C2,C3,C4A/C4B,C5,CAPG,CAST,CAT,CCL2,CCN2,CD44,CD55,CFB,CFD,CFH,CFHR1,CNN2,CSF1,CST3,CTSB,CTSC,CTTN,CXCL1,CXCL12,CXCL6,DPP4,EDIL3,EGFR,ENG,F10,F2,FAS,FERMT3,FN1,GCNT1,GRN,GSN,HGF,HMGB1,HMOX1,HSPB1,ICAM1,IL1RN,IL6,IL6ST,ITGB1,LGALS1,LGALS3,LUM,MDK,MGAT5,MIF,MMP10,MMP9,MYH9,MYLK,MYLK3,NDST1,NT5E,PARP1,PF4,PKM,PLG,…	102
Cellular Assembly and Organization	Organization of organelle	1.18e-27	ACTN1,ADAM10,ADAM12,ADAMTS12,ADAMTS2,AEBP1,AGRN,ALDOA,ANXA2,AP1M1,AP3B1,APOE,APP,BGN,BMP1,C1QA,CAPZB,CD44,CFH,CFL1,CLN5,CLTC,COL11A1,COL14A1,COL1A1,COL1A2,COL2A1,COL3A1,COL5A1,COL5A2,COMP,CORO1B,CST3,CTHRC1,CTNNA1,CTNNB1,DAG1,DBN1,DCN,DES,DPT,DPYSL2,EFEMP2,EMILIN1,EXT1,FAT1,FKBP10,FKBP1A,FLNA,FN1,GAA,GAPDH,GBA1,GOLM1,GREM1,GRN,GSN,H1-2,H1-5,HEXA,HEXB,HGF,HMCN1,HMGN1,HNRNPU,HSP90AB1,HSPB1,ICAM1,ID…	149
Cardiovascular Disease,Organismal Injury and Abnormalities	Vascular lesion	1.22e-27	ACAT2,ADIPOQ,AGT,ANGPTL4,APOA1,APOA2,APOA4,APOB,APOE,APP,C1QA,CCL2,CCN2,CD44,CD59,COL11A1,COL18A1,COL1A1,COL3A1,COL5A1,COL5A2,CSF1,CST3,CTSC,CTSK,CTSL,CXCL12,DUT,EFEMP2,ELN,FAS,FBN1,FBN2,FGG,FLNA,FN1,FTL,HGF,HMOX1,HNRNPD,HSPG2,ICAM1,IGF1,IGFBP7,IL1RN,IL6,LAMC1,LDLR,LOX,LPA,LRP1,LTBP3,MAT2A,MCM3,MFAP5,MIF,MMP14,MMP2,MMP3,MMP9,MYH11,MYL9,MYLK,NEU1,OLFML2A,PAPPA,PARP1,PCSK9,PFN1,PLA2G15,PLG,PON1,PPI…	95
Cellular Movement,Hematological System Development and Function,Immune Cell Trafficking	Cell movement of mononuclear leukocytes	1.33e-27	ACTB,ACTN4,ADAM10,ADAM17,ADIPOQ,AGT,ANXA1,ANXA2,APOA1,APOD,APOE,APP,ATRN,AXL,BGN,BSG,C3,C5,CALR,CANX,CCL2,CCN1,CCN2,CD44,CD55,CLTC,COL1A1,COL4A1,COL4A3,CRK,CTNNB1,CTTN,CXCL1,CXCL12,CXCL6,DPP4,DPYSL2,ECM1,EFNB1,EGFR,EIF4B,ELN,ENG,ENPP2,EZR,F2,FABP5,FAS,FERMT3,FHL2,FN1,GAS6,GCNT1,GREM1,HARS1,HGF,HLA-A,HMGB1,HMOX1,HP,HRG,HSP90AA1,HSP90AB1,HSPD1,ICAM1,IL6,IL6ST,INHBA,ITGA2,ITGA5,ITGAV,ITGB1,KITLG,KNG…	129
Cardiovascular Disease,Cardiovascular System Development and Function,Organismal Injury and Abnormalities	Abnormal morphology of cardiovascular system	1.41e-27	ACE,ACTN2,ACTN4,ADAM10,ADAM12,ADAM17,ADAM9,ADAMTS2,ADIPOQ,AGT,APOE,ARHGDIA,AXL,BGN,BMP1,CALR,CAPN2,CAPNS1,CAST,CCN2,CD44,CDH2,CFH,CIAPIN1,CLIC4,CLU,COL15A1,COL18A1,COL2A1,COL3A1,COL4A3,COL5A1,CRK,CST3,CTNNB1,CTSB,CTSC,CTSD,CTTN,CXCL12,DAG1,DCBLD2,DDAH1,DES,EEF1D,EFEMP2,EGFR,EHD3,ELN,ENG,ENPP2,F10,F11,F2,F9,FABP3,FAM114A1,FASN,FBLN1,FBN1,FHL2,FKBP1A,FLNA,FLNC,FLRT2,FMOD,FN1,FSTL3,FUBP1,G6PD,GAA,GA…	176
Dermatological Diseases and Conditions,Organismal Injury and Abnormalities	Chronic skin disorder	1.65e-27	ADAM17,APOE,ARHGDIA,ARPC1A,C1QBP,C3,C4A/C4B,C5,CALR,CCL2,CCT5,CHIT1,COPB2,CRABP2,CSTB,CTSB,CTSL,CXCL1,CXCL6,DDX39A,EIF2S2,EIF4A3,EIF5A,ETF1,FABP5,FGF7,FKBP1A,FSCN1,GAPDH,GARS1,GOT1,GOT2,GSTP1,HLA-C,HMOX1,HPRT1,HSPA8,HSPE1,HSPH1,IL6ST,ITGA2,KPNB1,KRT1,KRT10,KRT18,KRT2,LDLR,LGALS3,LGALS3BP,MANF,MARCKS,METAP2,NRP1,NRP2,PCBD1,PCMT1,PGAM1,PGD,PKM,POSTN,PPIA,PPIF,PPP3CA,PSAP,PSME2,RANBP1,S100A11,SERPIN…	76
Cancer,Organismal Injury and Abnormalities,Renal and Urological Disease	Urinary tract tumor	2.13e-27	ABI3BP,ACE,ACTB,ADAM10,ADAM12,ADAM17,ADAMTS12,ADH5,AEBP1,AHNAK,AKR1E2,ALAD,ALB,ALDH16A1,ALYREF,AMBP,ANPEP,ANXA2,ANXA5,AP3D1,APOB,APOC1,APOD,APOE,APOH,APP,ATIC,ATP6AP1,AXL,B2M,B4GAT1,BASP1,BLVRB,BMP1,BSG,BST1,C1S,C2,C3,C7,C8G,CAB39L,CAD,CALD1,CALR,CAND1,CANT1,CAP1,CAVIN1,CCDC80,CCL2,CCN1,CCN5,CCT3,CCT8,CD248,CD44,CD9,CFH,CFI,CHIT1,CIAPIN1,CLEC3B,CLSTN1,CLTC,CLU,COL12A1,COL14A1,COL1A2,COL4A3,COL6A1…	403
Cell-To-Cell Signaling and Interaction	Attachment of cells	2.33e-27	ADIPOQ,C1QBP,CALR,CCN2,CD44,CDH13,COMP,CRK,CSF1,CTSZ,CXCL12,DAG1,DCN,EFNB1,EGFR,ELN,ENG,FBLN5,FBN1,FN1,HSPG2,ICAM1,IL6,IPO9,ITGA2,ITGA5,ITGB1,LAMC1,LGALS3,LOX,LRP1,MBL2,MGAT5,MMP2,NRP1,PKM,PLG,POSTN,PTN,RARRES2,RPSA,SIRPA,SOD2,SPARC,TFPI,TFPI2,TGFB1,TGFBI,THBS2,TIMP2,TLN1,VCAM1,VCAN,VTN,VWF	55
Carbohydrate Metabolism	Metabolism of carbohydrate	2.73e-27	ADAMTS12,ADIPOQ,AGT,AKR1A1,AKR1B1,AKR1C1/AKR1C2,AKR1C3,ALDOA,ALDOC,ANXA1,AP2A1,AP3B1,APOA1,APOA2,APOA4,APOD,APOE,APP,ASAH1,B4GALT1,B4GAT1,BSG,C5,CANT1,CAPN2,CBR1,CCL2,CCN2,CD44,CHI3L1,CHIT1,CHST11,CHST3,CLTC,CLU,COL11A1,COL2A1,CP,CS,CSF1,CTBS,CTH,CTNNB1,CTSB,DBI,DCN,EEF1A1,ENPP2,EXT1,EXT2,F2,FABP3,FABP5,FAS,FGF7,FUCA2,FUT8,G6PD,GAA,GALM,GALNT5,GAPDH,GBA1,GBE1,GFRA1,GFUS,GLA,GLB1,GLO1,GM2A,GNB1,GN…	154
Cancer,Organismal Injury and Abnormalities,Reproductive System Disease	Breast or ovarian carcinoma	3e-27	ABHD14B,ACE,ACTN2,ACTN4,ACTR2,ADAM17,ADAMTS1,ADAMTS12,ADAMTS2,ADAMTSL1,AEBP1,AFM,AGRN,AGT,AHNAK,AK1,AKR1A1,AKR1B1,AKR1C1/AKR1C2,AKR1C3,ALB,ALDH16A1,ANGPTL2,ANGPTL4,ANP32B,ANPEP,ANXA1,AP3B1,APEH,APOB,APOD,APOE,ARF3,ARPC4,ARPC5,ASL,ATRN,AXL,AZGP1,B2M,BABAM1,BCAT1,BGN,BSG,BUB3,C1QA,C1QBP,C1RL,C3,C4A/C4B,C5,C8B,C9,CAB39,CAB39L,CAD,CALB2,CALD1,CALM1 (includes others),CAND1,CANX,CAPN1,CAPN2,CAPZB,CASK,…	463
Infectious Diseases,Organismal Injury and Abnormalities	Infection by coronavirus	3.62e-27	ACE,ACTB,ACTR2,ACTR3,ADAMTS2,AGT,AHNAK,AHSG,AKR1A1,ALB,ANPEP,ANXA1,APCS,APOA1,APOA2,APOD,APOH,APOL1,APOM,BCKDK,C1RL,C3,C4A/C4B,C4BPA,C5,CAPZA2,CCL2,CCN2,CD9,CFB,CFHR5,CFI,CFL1,CFP,CHI3L1,CLEC3B,CLTC,CLU,CPN1,CXCL1,CXCL6,DBN1,DPP4,DYNC1H1,EEA1,EEF1A1,EEF2,EIF4B,F10,F2,F9,FLNA,GAPDH,GSS,HBB,HRG,HSPA1A/HSPA1B,HSPA5,HSPA8,ICAM1,IGHV3-73,IGHV4-28,IL1RN,IL6,ITIH3,ITIH4,KCTD12,LGALS1,LGALS3BP,LIPA,MARCK…	121
Cellular Movement,Hematological System Development and Function,Immune Cell Trafficking	Cell movement of granulocytes	3.88e-27	ADAM10,ADAM17,ADIPOQ,AGT,ALB,ANXA1,ANXA2,APCS,APOA1,APOE,APP,ARHGAP1,B4GALT1,BSG,BST1,C1QBP,C2,C3,C4A/C4B,C5,CAPG,CAST,CAT,CCL2,CCN2,CD44,CD55,CFB,CFD,CFH,CFHR1,CLEC11A,CNN2,CSF1,CST3,CTSB,CTSC,CTTN,CXCL1,CXCL12,CXCL6,DPP4,EDIL3,EGFR,ENG,F10,F2,FAS,FERMT3,FN1,GCNT1,GRN,GSN,HGF,HMGB1,HMOX1,HSPB1,ICAM1,IGFBP3,IL1RN,IL6,IL6ST,ITGB1,KNG1,LAMA5,LGALS1,LGALS3,LUM,MDK,MGAT5,MIF,MMP10,MMP9,MYH9,MYLK,MYLK…	113
Hereditary Disorder,Organismal Injury and Abnormalities,Skeletal and Muscular Disorders	Autosomal dominant myopathy	4.78e-27	AARS1,ACLY,ACTA1,ACTN2,AHNAK,BGN,BMP1,CALD1,CAP1,CDH2,CFL1,CNBP,COL12A1,COL1A1,COL1A2,COL3A1,COL4A1,COL4A2,COL5A1,COL5A2,COL6A1,COL6A2,COL6A3,COLEC12,CPQ,CXCL6,DCTN1,DES,DYNC1H1,EMILIN1,ENG,FAS,FBN1,FLNC,GARS1,HARS1,HNRNPA1,HNRNPA2B1,HSPB1,HSPD1,IFI30,INHBA,KIF5A,LAMA4,LMNA,LOX,LOXL2,LTBP3,MATR3,MYH11,MYL9,MYLK,NAGLU,PLOD2,PLS3,RSU1,S100A11,SDCBP,SERPINH1,SPARC,TGFB1,TGFBI,TGFBR3,TPM1,TPM2,TPM3,T…	70
Cancer,Organismal Injury and Abnormalities	Pelvic carcinoma	5.86e-27	A1BG,A2M,ABI3BP,ACE,ACLY,ACTB,ACTN2,ACTN4,ACTR2,ACY1,ADAM10,ADAM12,ADAM17,ADAM9,ADAMTS1,ADAMTS12,ADAMTS2,ADAMTSL1,AEBP1,AFM,AGT,AHCY,AHCYL1,AHNAK,AKR1A1,AKR1B1,AKR1C1/AKR1C2,AKR1E2,ALAD,ALB,ALDH16A1,ALDOA,ALYREF,ANGPTL2,ANGPTL4,ANP32B,ANP32E,ANPEP,ANXA1,ANXA2,ANXA5,ANXA6,AP1G1,AP1M1,AP2A1,AP2A2,AP2B1,AP3B1,AP3D1,APEH,APEX1,API5,APOB,APOD,APOE,APOH,APP,ARCN1,ASPH,ATIC,ATP6AP1,ATP6V1A,ATRN,AXL,AZGP…	775
Cell-To-Cell Signaling and Interaction,Hematological System Development and Function	Aggregation of blood cells	9.27e-27	ACTB,ADIPOQ,AKR1B1,ALB,ANGPTL2,APCS,APP,ATRN,C3,C5,CANT1,CAPN1,CAST,CD44,CD9,CFH,CLIC1,CLU,COMP,CXCL12,EMILIN2,F11,F12,F2,FERMT3,FGA,FGB,FGG,FLNA,GAS6,GC,GP1BA,GPX3,GSN,HBB,HMGB1,HSPB1,ICAM1,IGF1,IGHM,IL6,IL6ST,ITGA2,ITGAV,ITGB1,KITLG,KLKB1,KNG1,LAMP1,LGALS1,LOX,MAPK1,MMP1,MMRN1,MYL9,MYLK,NRP1,P4HB,PDGFRA,PDIA3,PDIA4,PF4,PLEK,PLG,PPIA,PPIF,PRDX2,PTX3,RAP1B,SERPINC1,SERPIND1,SERPINE2,SERPINF1,TGFB…	83
Embryonic Development,Organismal Development	Development of body trunk	9.32e-27	ACE,ACTN2,ACTN4,ADAM10,ADAM17,ADAMTS1,ADAMTS2,ADIPOQ,AEBP1,AGRN,AGT,AKR1B1,ALB,ANPEP,ANXA1,ANXA2,AP3B1,APOA1,APOE,ARHGAP1,ASAH1,ASL,AXL,B2M,B4GALT1,BSG,C5,CALR,CAPNS1,CAT,CCL2,CCN1,CCN2,CD44,CD9,CDH11,CFH,CHI3L1,CHST3,CIAPIN1,CLU,COL11A1,COL2A1,COL3A1,COL4A1,COL4A3,COL5A1,CRK,CSF1,CST3,CTNNB1,CTSK,CUL3,CXCL12,CYCS,DKK3,EEF1D,EFEMP1,EFNB1,EGFR,EHD3,ELN,EMILIN1,ENG,EXT1,EZR,F11,FAM20A,FAS,FASN,FAT1…	222
Cardiovascular System Development and Function	Morphology of vasculature	9.45e-27	ACE,ACTN4,ADAM17,ADIPOQ,AGT,APOE,APP,ARHGDIA,AXL,BMP1,CAT,CCL2,CD44,CFH,CLIC4,CLU,COL15A1,COL18A1,COL3A1,COL4A3,COL5A1,CRK,CST3,CTTN,CXCL12,DCBLD2,DDAH1,EFEMP2,EHD3,ELN,ENG,ENPP2,FBLN1,FBLN5,FBN1,FLNA,FMOD,FN1,G6PD,HGF,HMOX1,HSPG2,ICAM1,IGF1,IGFBP3,IGFBP4,IGFBP7,IL1RN,IL6,ITGA5,ITGAV,KNG1,LAMA4,LDLR,LMNA,LOX,LOXL2,LTBP1,LUM,MAPK1,MDK,MFAP2,MFAP5,MGAT1,MMP14,MMP2,MMP9,MYH11,MYH9,NID1,NOTCH3,NPC2,N…	100
Cancer,Organismal Injury and Abnormalities,Tumor Morphology	Invasion of tumor	1.21e-26	ADAM9,ADIPOQ,AHCY,ALCAM,ANXA2,APOE,BSG,CAPN2,CCL2,CCN2,CD44,CLU,COL7A1,CSF1,CTNNB1,CTSB,CTSL,CTSZ,CTTN,CXCL1,CXCL12,CXCL6,DPP4,EGFR,ENPP2,EZR,F2,FAP,FAS,FASN,FKBP1A,FLNA,FN1,GPC1,HGF,HMGB1,HMOX1,HNRNPA1,HSPA5,ICAM1,IGF1,IGFBP5,IL6,ITGA2,ITGA5,ITGB1,LGALS1,LOX,LOXL2,MAPK1,MDK,MMP1,MMP14,MMP2,MMP3,MMP9,NME1,NRP1,PARK7,PDGFRA,PLAUR,PLG,POSTN,RECK,S100A6,SERPINE1,SLIT2,TGFB1,THBS1,TIMP2,VCAN,VIM	72
Cancer,Organismal Injury and Abnormalities	Malignant solid organ tumor	1.38e-26	A2M,ABI3BP,ACBD3,ACE,ACLY,ACO1,ACTB,ACTN1,ACTN2,ACTN4,ACTR2,ACTR3,ADAM10,ADAM12,ADAM9,ADAMTS1,ADAMTS12,ADAMTS2,ADAMTSL1,ADIPOQ,AEBP1,AFM,AGA,AGRN,AGT,AHCY,AHCYL1,AHNAK,AHSA1,AK2,AKR1A1,AKR1B1,AKR1C1/AKR1C2,AKR1C3,ALAD,ALB,ALCAM,ALDH16A1,ALYREF,AMBP,ANG,ANGPTL2,ANGPTL4,ANPEP,ANXA1,ANXA2,ANXA5,AP1G1,AP1M1,AP2A1,AP2A2,AP2B1,AP2M1,AP3B1,AP3D1,APCS,APEH,APEX1,API5,APLP2,APOA4,APOB,APOD,APOE,APOH,APOL1…	857
Post-Translational Modification,Protein Degradation,Protein Synthesis	Cleavage of protein fragment	1.9e-26	ACE,ADAM10,ADAM17,ADAM9,APEH,APOE,ASPH,C1S,C5,CAPN1,CAPN2,CASP6,CFH,CFL1,CNDP2,CPQ,CPZ,CST3,CSTB,CTSA,CTSB,CTSC,CTSD,CTSF,CTSK,CTSL,CTSO,CTSZ,DAG1,DLD,DPP3,DPP4,ERAP1,F11,F12,F2,F9,FAP,FAS,FCN3,HABP2,HSPA8,HTRA1,KLKB1,KNG1,LGMN,MBL2,MME,MMP1,MMP14,MMP2,MMP3,MMP9,MYH9,NRDC,PAPPA2,PCOLCE,PLG,PSMB5,PSMC4,RBMX,SERPINB7,SERPINE2,THOP1,TIMP2,TIMP3,TPP1,XPNPEP1	68
Cellular Development,Cellular Growth and Proliferation,Connective Tissue Development and Function,Tissue Development	Cell proliferation of fibroblasts	2.1e-26	ACTB,ADIPOQ,AEBP1,AGT,AIMP1,ALB,ANXA2,ARHGAP1,CCDC80,CCL2,CCN1,CCN2,CD248,CD44,CDH11,COL14A1,COL3A1,CRK,CSF1,CTNNB1,CTSB,CTSD,CXCL12,DCN,DHX9,DKK3,EGFR,ELN,ENG,F2,FAM114A1,FAS,FN1,FSTL1,FTH1,GAS6,GPI,GRN,GSTP1,HDGF,HGF,HMGN1,HMOX1,HSPB1,IDH1,IFI30,IGF1,IGFBP3,IGFBP4,IGFBP7,IL6,IL6ST,ITGA5,ITGB1,KNG1,LGALS3,LMNA,LMNB1,LUM,MAPK1,MIF,MMP2,MMP9,NPM1,OGN,PA2G4,PDGFC,PDGFD,PDGFRA,PDGFRB,PF4,PKM,PLAUR,P…	102
Cancer,Hematological Disease,Immunological Disease,Organismal Injury and Abnormalities	Non-Hodgkin lymphoma	2.51e-26	ABI3BP,ACE,ADAM9,ADAMTS12,ADAMTSL1,AGRN,AHNAK,ANPEP,ANXA1,ANXA2,ANXA6,APOB,APP,ARHGAP1,ATRN,AXL,B2M,BASP1,BCAT1,BCHE,BTD,C1R,C3,C7,CALD1,CAPN2,CCL2,CCN1,CCT3,CD44,CDH11,CDV3,CFP,CLTC,CLU,COL11A1,COL12A1,COL15A1,COL18A1,COL1A1,COL1A2,COL3A1,COL4A1,COL4A2,COL6A1,COL6A2,COPS4,CSE1L,CST3,CTNNB1,CTSL,CXCL12,DCN,DDB1,DDB2,DDX39A,DNASE2,DNPEP,DPP4,DYNLL2,EEF1A1,EFEMP2,EGFR,EHD1,EIF4A1,EMILIN1,ENG,ENO2,E…	237
Infectious Diseases,Organismal Injury and Abnormalities	Systemic inflammatory response syndrome and/or sepsis	2.91e-26	A2M,ACTB,ACTR2,ADAM17,AGT,ALB,ANP32A,ANXA1,APCS,APOC1,APOE,ASAH1,AXL,B2M,C3,C4A/C4B,C5,CAP1,CASK,CD44,CD55,CFL1,CFP,CLEC11A,CLIC4,CLTC,COPB1,CTNNB1,CTSC,CXCL6,DDT,EEF2,EFNB1,ENPP2,F10,F2,FAS,FSTL1,GAS6,GNS,GOLM1,HGF,HLA-A,HLA-C,HMGB1,HSP90B1,HSPA5,ICAM1,IGFBP7,IL1RN,IL6,IL6ST,ITGAV,LDLR,LGALS1,LGALS3,LMNB1,LRP1,LUM,LY96,MAP4,MARCKS,MBL2,MIF,MME,MMP2,MMP9,MT2A,NAMPT,PABPC1,PARP1,PDIA6,PLEK,PLG,PRO…	99
Cancer,Neurological Disease,Organismal Injury and Abnormalities	Central nervous system solid tumor	3.56e-26	A2M,ABHD14B,ABI3BP,ACBD3,ACE,ACLY,ACTB,ACTN1,ACTN2,ACTN4,ACY1,ADAM10,ADAM12,ADAM9,ADAMTS1,ADAMTS12,ADAMTS2,ADAMTSL1,ADIPOQ,AFM,AGA,AGRN,AGT,AHCY,AHCYL1,AHNAK,AIMP1,AKR1A1,AKR1B1,AKR1C1/AKR1C2,AKR1E2,ALAD,ALB,ALCAM,ALDH16A1,ALDOA,ALDOC,ALYREF,AMBP,ANGPTL2,ANP32B,ANP32E,ANPEP,ANXA1,ANXA2,ANXA5,AP1M1,AP2A1,AP2A2,AP2B1,AP2M1,AP3B1,AP3D1,APCS,APEH,APEX1,APOA2,APOA4,APOB,APP,ARCN1,ARF3,ARHGAP1,ARHGDIA,…	750
Dermatological Diseases and Conditions,Organismal Injury and Abnormalities	Skin lesion	4.13e-26	A2M,ABI3BP,ACBD3,ACE,ACLY,ACO1,ACTB,ACTN1,ACTN2,ACTN4,ACTR2,ACTR3,ADAM10,ADAM12,ADAM9,ADAMTS1,ADAMTS12,ADAMTS2,ADAMTSL1,ADIPOQ,AEBP1,AFM,AGA,AGRN,AGT,AHCY,AHCYL1,AHNAK,AHSA1,AHSG,AIMP1,AK2,AKR1A1,AKR1B1,AKR1C1/AKR1C2,AKR1C3,ALAD,ALB,ALCAM,ALDH16A1,ALYREF,AMBP,ANG,ANGPTL2,ANGPTL4,ANPEP,ANXA1,ANXA2,ANXA5,AP1G1,AP1M1,AP2A1,AP2A2,AP2B1,AP2M1,AP3B1,AP3D1,APCS,APEH,APEX1,API5,APLP2,APOA1,APOA4,APOB,APO…	854
Hereditary Disorder,Organismal Injury and Abnormalities,Skeletal and Muscular Disorders	Hereditary skeletal myopathy	4.65e-26	AARS1,ACE,ACLY,ACTA1,ACTN2,ADIPOQ,AGRN,AHNAK,ASAH1,ASL,B4GAT1,BGN,BMP1,C1QB,C3,C4A/C4B,CAB39L,CALD1,CALR,CANX,CAP1,CAST,CCN2,CFD,CFL1,CNBP,COL12A1,COL14A1,COL1A1,COL1A2,COL3A1,COL4A1,COL4A2,COL5A1,COL5A2,COL6A1,COL6A2,COL6A3,COLEC12,CPQ,CYCS,DAG1,DCTN1,DCTN2,DES,DPT,DYNC1H1,EMILIN1,ENG,ENO3,F10,FAT1,FBLN5,FHL1,FLNC,FN1,FST,GAA,GARS1,GBE1,GSS,HARS1,HK1,HLA-A,HLA-C,HSP90B1,HSPA5,HSPB1,IFI30,IGF1,IG…	114
Cancer,Hematological Disease,Immunological Disease,Organismal Injury and Abnormalities	Plasma cell neoplasm	5.78e-26	ACE,ADAM9,ADIPOQ,ANXA2,ANXA5,ANXA6,AP1M1,APOE,ARHGAP1,ATRN,B2M,BCAT1,BTD,CALD1,CAT,CCL2,CD44,CDV3,COL3A1,COL6A1,CRK,CST3,CTSC,CTSK,CTSL,CXCL1,CXCL12,CXCL6,DDX39A,DNASE2,DPT,EGFR,ENO2,F10,FAS,FASN,FAT1,FDPS,FKBP1A,FLNA,FN1,FSCN1,FUBP1,G3BP1,GART,GSN,GSR,H1-4,HGF,HLA-A,HMOX1,HSP90AA1,HSP90AB1,HSP90B1,HUWE1,IDH1,IGF1,IGF2R,IGFBP3,IGFBP5,IGHA1,IGHM,IGKC,IGLL1/IGLL5,IL1RN,IL6,IL6ST,IMPDH2,INHBA,IQGAP1…	134
Cellular Movement	Cellular infiltration by blood cells	6.74e-26	ADAM17,ADIPOQ,AGT,AKR1B1,ANXA1,ANXA2,APCS,APOA1,APOD,APOE,APP,AXL,B4GALT1,BGN,BSG,C2,C3,C4A/C4B,C5,CAST,CCL2,CCN1,CCN2,CD44,CD55,CFB,CFD,CFH,COL4A3,CSF1,CTNNB1,CTSB,CTSC,CTSK,CTTN,CXCL12,DCN,DPP3,DPP4,EDIL3,EGFR,EIF4B,EZR,F2,FAS,FASN,FGB,FN1,GAS6,GBA1,GLO1,HARS1,HGF,HLA-A,HMGB1,HMOX1,HRG,HSPA5,HSPB1,HSPD1,ICAM1,IGFBP3,IL1RN,IL6,IL6ST,ITGB1,KITLG,KNG1,KRT10,LAMA4,LDLR,LGALS1,LGALS3,LMNB1,LOX,MDK,M…	124
Organismal Survival	Survival of organism	6.75e-26	ACTN4,ADAM10,ADAM9,ADH5,AEBP1,AGRN,AGT,AKR1A1,ANGPTL2,ANXA1,APCS,APEX1,APLP2,APOA1,APOD,APOE,APP,ARHGDIA,ARHGDIB,ASAH1,AXL,B2M,BABAM1,BCHE,BGN,BLMH,C3,C4A/C4B,C5,CALR,CANX,CAST,CCL2,CCN2,CD44,CD55,CD5L,CFB,CFH,CLEC11A,CLIC4,COL18A1,COL3A1,COL4A3,COL5A2,CRABP2,CSF1,CTH,CTNNB1,CTSB,CTSC,CXCL12,CYCS,ECM1,EFEMP1,EGFR,ELN,ENG,F11,F12,F2,F9,FAS,FASN,FBLN5,FBN1,FST,FSTL1,FTL,FUT8,GLUL,GRN,GSN,GSTP1,HGF,…	175
Cellular Movement	Cell movement of epithelial cells	6.78e-26	ACTN4,ADAM10,ADAM9,ADIPOQ,AGT,AHSG,ALDOA,ANXA2,CAPN2,CCN2,CD9,CDH11,COL7A1,CRK,CTNNA1,CXCL1,CXCL12,EGFR,ENG,FBLN5,FBN1,FGF7,FN1,FSTL1,GSN,HGF,HMGB1,ICAM1,IGF1,IL6,IQGAP1,ITGA2,ITGA5,ITGAV,ITGB1,KITLG,KRT18,KRT2,LGALS3,LRG1,MGAT5,MMP1,MMP10,MMP14,MMP2,MMP9,PIK3IP1,PLAUR,PLEC,PLG,POSTN,PTN,SERPINB2,SERPINE1,SERPINF1,SPARC,TGFB1,THBS2,TIMP1,VIM,VTN	61
Cellular Movement	Transmigration of cells	9e-26	ADAM10,ADAM17,AGT,ALCAM,ANXA1,APOE,APP,BST1,C3,C5,CANX,CAPN2,CAT,CCL2,CD44,CNN2,COL1A1,COL4A1,CSF1,CXCL1,CXCL12,DCN,EGFR,ELN,ENG,ENPP2,EZR,F2,FABP5,FERMT3,FN1,HGF,HMGB1,HSP90AA1,HSP90AB1,ICAM1,IGF1,IL6,ITGAV,ITGB1,KITLG,LDLR,LGALS1,LIPA,MIF,MMP14,MMP2,MMP9,MYH9,MYLK,MYLK3,PPBP,PVR,RARRES2,RHOC,RTN4,SERPINE1,SIRPA,SOD1,STC1,TGFB1,THY1,TIMP2,TIMP3,TNC,TNFRSF21,VCAM1	67
Cell-To-Cell Signaling and Interaction,Hematological System Development and Function,Inflammatory Response	Aggregation of blood platelets	9.7e-26	ACTB,ADIPOQ,AKR1B1,ALB,ANGPTL2,APP,C3,CANT1,CAPN1,CAST,CD9,CFH,CLIC1,COMP,CXCL12,EMILIN2,F11,F12,F2,FERMT3,FGA,FGB,FGG,FLNA,GAS6,GC,GP1BA,GPX3,GSN,HBB,HMGB1,HSPB1,IGF1,IGHM,IL6,IL6ST,ITGA2,ITGAV,ITGB1,KLKB1,KNG1,LAMP1,LGALS1,LOX,MAPK1,MMP1,MMRN1,MYL9,MYLK,P4HB,PDGFRA,PDIA3,PDIA4,PLEK,PLG,PPIA,PPIF,PRDX2,RAP1B,SERPINC1,SERPIND1,SERPINE2,SERPINF1,TGFB1,THBS1,THBS2,TIMP1,TIMP2,TLN1,TXNDC5,VCL,VTN,VWF	73
Cell-To-Cell Signaling and Interaction	Binding of vascular cells	9.94e-26	ADAM10,ALCAM,ANXA5,APP,AXL,BGN,C1QBP,CCL2,CCN1,CD44,CDH2,CFHR1,CKAP4,CXCL12,DCN,EGFR,F10,F11,F12,F2,FERMT3,FN1,GP1BA,GPC1,HGF,HMGB1,HSPA5,ICAM1,IGFBP7,ITGB1,KITLG,KNG1,KRT1,LGALS3,NAGA,NEO1,NEU1,NT5E,PF4,PLAUR,PLG,PPBP,PROCR,RACK1,SPARC,SULF2,TFPI,TGFB1,TGFBI,THBS1,THY1,TMSB10/TMSB4X,VCAM1,VIM,VTN,VWF	56
Infectious Diseases,Organismal Injury and Abnormalities	Sepsis	1.03e-25	A2M,ACTB,ACTR2,ADAM17,AGT,ALB,ANP32A,ANXA1,APCS,APOC1,APOE,ASAH1,AXL,B2M,C3,C4A/C4B,C5,CAP1,CASK,CD44,CD55,CFL1,CFP,CLEC11A,CLIC4,CLTC,COPB1,CTNNB1,CTSC,CXCL6,DDT,EEF2,EFNB1,ENPP2,F10,F2,FAS,FSTL1,GAS6,GNS,GOLM1,HGF,HLA-A,HLA-C,HMGB1,HSP90B1,HSPA5,ICAM1,IGFBP7,IL1RN,IL6,IL6ST,ITGAV,LDLR,LGALS1,LGALS3,LMNB1,LRP1,LUM,LY96,MAP4,MARCKS,MBL2,MIF,MME,MMP2,MMP9,MT2A,NAMPT,PABPC1,PARP1,PDIA6,PLEK,PLG,PRO…	97
Cellular Movement,Hematological System Development and Function,Immune Cell Trafficking	Cellular infiltration by leukocytes	1.06e-25	ADAM17,ADIPOQ,AGT,ANXA1,ANXA2,APCS,APOA1,APOD,APOE,APP,AXL,B4GALT1,BGN,BSG,C2,C3,C4A/C4B,C5,CAST,CCL2,CCN1,CCN2,CD44,CD55,CFB,CFD,CFH,COL4A3,CSF1,CTNNB1,CTSB,CTSC,CTSK,CTTN,CXCL12,DCN,DPP3,DPP4,EDIL3,EGFR,EIF4B,EZR,F2,FAS,FASN,FGB,FN1,GAS6,GBA1,GLO1,HARS1,HGF,HLA-A,HMGB1,HMOX1,HRG,HSPA5,HSPB1,HSPD1,ICAM1,IGFBP3,IL1RN,IL6,IL6ST,ITGB1,KITLG,KNG1,KRT10,LAMA4,LDLR,LGALS1,LGALS3,LMNB1,LOX,MDK,MIF,MMP1…	123
Cell-To-Cell Signaling and Interaction,Hematological System Development and Function,Immune Cell Trafficking	Adhesion of immune cells	1.5e-25	A2M,ADAM10,ADAM17,ADAM9,ADIPOQ,AGT,ALCAM,ANXA1,APCS,APOA1,APOA4,APOE,APOH,APP,ATRN,AXL,B4GALT1,C1QA,C3,C5,CALR,CCL2,CCN1,CD44,CD9,CFH,CFHR1,CFP,CLU,CSF1,CTSZ,CTTN,CXCL1,CXCL12,DCN,EZR,F10,F2,FAS,FERMT3,FGA,FGG,FLNA,FN1,GAS6,GP1BA,HGF,HMGB1,HSP90AA1,HSP90AB1,ICAM1,IL6,IL6ST,ITGA2,ITGA5,ITGB1,KITLG,KLKB1,KNG1,LGALS1,LGALS3,LRP1,MGAT5,MIF,MSN,NEU1,NRP1,NT5E,ORM1,PF4,PKM,PLAUR,PLG,PLTP,PPBP,PPIB,PRDX…	99
Cancer,Hematological Disease,Immunological Disease,Organismal Injury and Abnormalities	Mature B cell malignant tumor	1.59e-25	ABI3BP,ACE,ADAM9,ADAMTSL1,ADIPOQ,AHNAK,ANPEP,ANXA1,ANXA2,ANXA5,ANXA6,AP1M1,APOE,APP,ARHGAP1,ATRN,B2M,BCAT1,BCHE,BTD,C7,CALD1,CAT,CCL2,CCT3,CD44,CDV3,CFP,COL11A1,COL12A1,COL18A1,COL3A1,COL6A1,CRK,CST3,CTNNB1,CTSC,CTSK,CTSL,CXCL1,CXCL12,CXCL6,DDB1,DDX39A,DNASE2,DPT,EEF1A1,EGFR,EHD1,EIF4A1,ENO2,EXT2,F10,FAS,FASN,FAT1,FAT3,FBN1,FBN2,FDPS,FHL1,FKBP1A,FLNA,FLRT2,FN1,FSCN1,FUBP1,FUCA2,G3BP1,GART,GNB1,GS…	205
Protein Synthesis	Synthesis of protein	1.74e-25	ACO1,ADIPOQ,AGT,ANG,ANXA1,APEH,APEX1,APP,AZGP1,B4GALT1,BPNT1,C3,CALR,CAPRIN1,CNBP,COL4A3,CRK,CSF1,CTNNB1,DARS1,DCTN2,DHX9,EEF1A1,EEF1B2,EEF2,EGFR,EIF2S3,EIF3A,EIF3B,EIF3F,EIF4A1,EIF4A3,EIF4B,EIF4G1,EIF5A,EPRS1,ETF1,FAS,FKBP1A,FN1,FST,FTH1,GAPDH,GARS1,GCNT1,GPC1,GSN,HNRNPD,HNRNPK,HSPA1A/HSPA1B,HSPA5,HSPB1,ICAM1,IGF1,IGFBP2,IGFBP3,IGFBP5,IGHM,IL6,ILF3,INHBA,ITGA2,ITGB1,KHDRBS1,LMCD1,MAPK1,MAT2A,MET…	118
Cancer,Organismal Injury and Abnormalities	Melanoma	2.21e-25	A2M,ABI3BP,ACAA2,ACBD3,ACE,ACLY,ACO1,ACTB,ACTN1,ACTN2,ACTN4,ACTR2,ACTR3,ADAM10,ADAM17,ADAM9,ADAMTS1,ADAMTS12,ADAMTS2,ADAMTSL1,ADIPOQ,AEBP1,AFM,AGA,AGRN,AGT,AHCY,AHCYL1,AHNAK,AHSA1,AIMP1,AK2,AKR1A1,AKR1B1,AKR1C1/AKR1C2,AKR1C3,ALAD,ALB,ALCAM,ALDH16A1,ALYREF,AMBP,ANG,ANGPTL2,ANPEP,ANXA1,ANXA2,ANXA5,AP1G1,AP1M1,AP2A1,AP2A2,AP2B1,AP3B1,AP3D1,APCS,APEH,APEX1,API5,APLP2,APOA1,APOA4,APOB,APOD,APOE,APOH,A…	858
Cell-To-Cell Signaling and Interaction,Cellular Assembly and Organization	Cell-cell contact	2.66e-25	ACE,ACTN1,ACTN4,ACTR2,ACTR3,ADAM10,ADAM12,ADAM9,AGRN,AGT,ALCAM,AMBP,ANXA1,ANXA5,AP3B1,APLP2,APOA4,APOB,APOE,APP,ARHGDIA,ATP6AP1,B2M,B4GALT1,C1QBP,C3,CALR,CAPN2,CAPRIN1,CAPZB,CCL2,CCN1,CD44,CD9,CDH11,CDH13,CDH2,CHRDL1,CLIC4,CLSTN1,CLTC,CLU,COL4A1,COL4A3,CSF1,CST3,CTNNA1,CTNNB1,CTSB,CTTN,CXCL12,DAG1,DCTN1,DES,EGFR,EHD1,EHD2,ERP29,F2,FASN,FAT1,FERMT3,FKBP4,FLNC,FLRT2,FN1,FNTA,FSCN1,FST,FSTL3,GALNT2,…	170
Developmental Disorder,Hereditary Disorder,Organismal Injury and Abnormalities	Familial congenital malformation	3.21e-25	A2M,ACAA2,ACE,ACTA1,ACTB,ACTN1,ACTN2,ADAM10,ADAMTS1,ADAMTS2,AEBP1,AGRN,AGT,AHNAK,AKR1C1/AKR1C2,ALB,ANXA1,AP3B1,AP3D1,APOE,APP,ARCN1,ARHGAP1,ARHGDIA,ARHGDIB,ASL,ASPH,ATP6V1A,AZGP1,B4GAT1,BGN,BMP1,C1R,C1S,C3,C4A/C4B,C4BPB,CA12,CAB39L,CALD1,CALM1 (includes others),CANT1,CARS1,CASK,CAT,CAVIN1,CBR1,CCL2,CCN2,CDH11,CDH2,CHRDL1,CHST11,CHST3,CLTC,CLU,CNBP,COL11A1,COL12A1,COL14A1,COL18A1,COL1A1,COL1A2,COL…	263
Cancer,Dermatological Diseases and Conditions,Organismal Injury and Abnormalities	Skin tumor	3.86e-25	A2M,ABI3BP,ACBD3,ACE,ACLY,ACO1,ACTB,ACTN1,ACTN2,ACTN4,ACTR2,ACTR3,ADAM10,ADAM12,ADAM9,ADAMTS1,ADAMTS12,ADAMTS2,ADAMTSL1,ADIPOQ,AEBP1,AFM,AGA,AGRN,AGT,AHCY,AHCYL1,AHNAK,AHSA1,AHSG,AK2,AKR1A1,AKR1B1,AKR1C1/AKR1C2,AKR1C3,ALAD,ALB,ALCAM,ALDH16A1,ALYREF,AMBP,ANG,ANGPTL2,ANGPTL4,ANPEP,ANXA1,ANXA2,ANXA5,AP1G1,AP1M1,AP2A1,AP2A2,AP2B1,AP2M1,AP3B1,AP3D1,APCS,APEH,APEX1,API5,APLP2,APOA4,APOB,APOD,APOE,APOH,…	847
Cell-To-Cell Signaling and Interaction,Hematological System Development and Function	Binding of leukocytes	4.11e-25	A2M,ADAM10,ADAM17,ADAM9,ADIPOQ,AGT,ALCAM,ANXA1,APCS,APOA1,APOA4,APOE,APOH,APP,ATRN,AXL,B4GALT1,C1QA,C3,C5,CALR,CCL2,CCN1,CD44,CD9,CFH,CFHR1,CFP,CLU,CSF1,CTSZ,CTTN,CXCL1,CXCL12,DCN,ENG,EZR,F10,F2,FAS,FERMT3,FGA,FGG,FLNA,FN1,GAS6,GCNT1,GP1BA,HGF,HMGB1,HSP90AA1,HSP90AB1,ICAM1,IL6,IL6ST,ITGA2,ITGA5,ITGB1,KITLG,KLKB1,KNG1,LGALS1,LGALS3,LRP1,MBL2,MGAT5,MIF,MSN,NEU1,NRP1,NT5E,ORM1,PF4,PKM,PLAUR,PLG,PLTP…	103
Hereditary Disorder,Organismal Injury and Abnormalities,Skeletal and Muscular Disorders	Hereditary myopathy	5.06e-25	AARS1,ACE,ACLY,ACTA1,ACTN2,ADIPOQ,AGRN,AHNAK,APOA1,APOB,ASAH1,ASL,B4GAT1,BGN,BMP1,BTD,C1QB,C3,C4A/C4B,CAB39L,CALD1,CALR,CANX,CAP1,CAPN1,CAST,CAT,CAVIN1,CCN2,CCT5,CDH2,CFD,CFL1,CNBP,COL12A1,COL14A1,COL1A1,COL1A2,COL3A1,COL4A1,COL4A2,COL5A1,COL5A2,COL6A1,COL6A2,COL6A3,COLEC12,CPQ,CXCL6,CYCS,DAG1,DARS1,DCTN1,DCTN2,DES,DLD,DPT,DYNC1H1,EMILIN1,ENG,ENO3,F10,FAS,FAT1,FBLN5,FBN1,FHL1,FHL2,FKBP10,FKBP14,F…	156
Cancer,Neurological Disease,Organismal Injury and Abnormalities	Central nervous system cancer	5.31e-25	A2M,ABHD14B,ABI3BP,ACE,ACLY,ACTB,ACTN1,ACTN2,ACTN4,ACY1,ADAM10,ADAM12,ADAM9,ADAMTS1,ADAMTS12,ADAMTS2,ADAMTSL1,ADIPOQ,AFM,AGA,AGRN,AGT,AHCY,AHCYL1,AHNAK,AIMP1,AKR1A1,AKR1B1,AKR1C1/AKR1C2,AKR1E2,ALAD,ALB,ALCAM,ALDH16A1,ALDOA,ALDOC,ALYREF,AMBP,ANGPTL2,ANP32B,ANP32E,ANPEP,ANXA1,ANXA2,ANXA5,AP1M1,AP2A1,AP2A2,AP2B1,AP2M1,AP3B1,AP3D1,APCS,APEH,APEX1,APOA2,APOA4,APOB,APP,ARCN1,ARF3,ARHGAP1,ARHGDIA,ARPC1A…	727
Cellular Function and Maintenance	Endocytosis by eukaryotic cells	6.24e-25	ACE,ACTN1,ACTN4,ACTR2,ACTR3,AHSA1,ANXA1,ANXA5,AP2A1,AP2M1,APCS,APLP2,APOA1,APOA2,APOE,APP,ARPC2,ARPC3,ARPC4,ATP6AP1,ATP6V1A,AXL,C3,C5,CALR,CAPG,CD44,CD5L,CFH,CLIC4,CLTC,CNN2,CSF1,CTNNB1,CTTN,CXCL12,DBN1,DPYSL2,EFHD2,EHD1,EHD2,ERAP1,ERP44,FAS,FAT3,FERMT3,FGF7,FLNA,GAS6,GRN,GSN,HGF,HMGB1,HMOX1,HP,HSP90AA1,HSPA5,HYOU1,ICAM1,IDH1,IL6,ITGB1,KITLG,LGALS3,LMAN2,LRP1,LUM,MANF,MAP1B,MAPK1,MBL2,MFGE8,MGAT1…	106
Tissue Development	Growth of epithelial tissue	6.33e-25	ADAM17,ADAMTS1,ADAMTS2,ADIPOQ,AGT,AIMP1,ANG,ANGPTL4,APOA1,APOE,APOH,APP,ATP5F1A,AXL,B2M,B4GALT1,C3,C5,CALB2,CALR,CASK,CCL2,CCN1,CD109,CD44,CD9,CDH11,CDH13,CDH2,CLU,COL18A1,COL1A1,COL1A2,COL4A2,COL4A3,CSF1,CTNNA1,CTNNB1,CTSB,CXCL1,CXCL12,DDAH1,DDB1,ECM1,EDF1,EGFR,EIF4A3,ENG,ERAP1,EZR,F12,F2,FAH,FAS,FBLN5,FGF7,FHL2,FN1,FST,G6PD,GAS6,GLUL,GPC1,GREM1,GRN,H2AX,HABP2,HGF,HMGB1,HMGN1,HMOX1,HSPA5,HSPG2,H…	157
Cardiovascular System Development and Function	Morphology of vessel	7.09e-25	ACTN4,ADAM17,ADIPOQ,AGT,ANGPTL4,APOE,APP,ARHGDIA,AXL,BMP1,CAT,CCL2,CFH,CLU,COL15A1,COL3A1,COL4A3,COL5A1,CRK,CST3,CTTN,CXCL12,DCBLD2,DDAH1,EFEMP2,EHD3,ELN,ENG,ENPP2,FAT1,FBLN1,FBLN5,FBN1,FBN2,FLNA,FMOD,FN1,G6PD,HGF,HMOX1,HSPG2,IGF1,IGFBP3,IGFBP4,IGHM,IL1RN,IL6,ITGA5,ITGAV,KNG1,LAMA4,LDLR,LMNA,LOX,LTBP1,LUM,MFAP2,MFAP5,MMP14,MMP2,MMP9,MYH11,MYH9,NID1,NOTCH3,NRP1,PAM,PAPPA,PARP1,PDGFRA,PDGFRB,PF4,PL…	89
Cancer,Dermatological Diseases and Conditions,Organismal Injury and Abnormalities	Skin cancer	7.52e-25	A2M,ABI3BP,ACBD3,ACE,ACLY,ACO1,ACTB,ACTN1,ACTN2,ACTN4,ACTR2,ACTR3,ADAM10,ADAM12,ADAM9,ADAMTS1,ADAMTS12,ADAMTS2,ADAMTSL1,ADIPOQ,AEBP1,AFM,AGA,AGRN,AGT,AHCY,AHCYL1,AHNAK,AHSA1,AK2,AKR1A1,AKR1B1,AKR1C1/AKR1C2,AKR1C3,ALAD,ALB,ALCAM,ALDH16A1,ALYREF,AMBP,ANG,ANGPTL2,ANGPTL4,ANPEP,ANXA1,ANXA2,ANXA5,AP1G1,AP1M1,AP2A1,AP2A2,AP2B1,AP2M1,AP3B1,AP3D1,APCS,APEH,APEX1,API5,APLP2,APOA4,APOB,APOD,APOE,APOH,APOL1…	844
Immunological Disease,Organismal Injury and Abnormalities	Hypersensitive reaction	7.85e-25	ACTB,ADAM17,ADIPOQ,AHCY,AHNAK,ALB,ALCAM,ALDOA,ANXA1,ANXA5,APOE,ARCN1,B4GALT1,B4GAT1,BGN,C3,C4A/C4B,C5,CALR,CAPG,CAPZB,CAT,CBR1,CCL2,CD44,CDH13,CFH,CFL1,CHIT1,CORO1B,CST3,CTSL,DBN1,DCN,DPYSL2,ECM1,EEF1A1,ENO1,FABP5,FCGBP,FKBP1A,FKBP4,FLNA,FSTL1,GAPDH,GARS1,GCNT1,GSN,GSTO1,HBB,HLA-A,HLA-C,HNRNPAB,HSPA1A/HSPA1B,HSPA5,ICAM1,IDI1,IFI30,IGHM,IGKC,IL1RN,IL6,KITLG,KRT1,KRT10,LAMA5,LGALS1,LGALS3BP,LGMN,LT…	109
Cancer,Gastrointestinal Disease,Organismal Injury and Abnormalities	Metastatic malignant neoplasm of digestive system	7.96e-25	AKR1C1/AKR1C2,AKR1C3,ALB,ANGPTL2,ANPEP,ATIC,AXL,BSG,C1R,CAPG,CCL2,CCN1,CCN2,CD248,CD44,CD9,CDH2,CFHR1,CLU,COL4A1,COL4A2,COL6A3,COLEC12,CRABP2,CRYZ,CSE1L,CXCL12,DPYSL2,EFEMP1,EGFR,ENPP2,FAS,FBN2,FKBP1A,FLRT2,FST,FSTL3,GART,GLUL,GSTP1,HGF,HMOX1,HSP90AA1,HSP90AB1,HSP90B1,HTRA1,ICAM1,IDH1,IGFBP5,IGFBP7,IL6,ISLR,KRT18,LGALS3,MAP4,MAPK1,MME,MMP2,MMP3,MMP9,OLFML3,PAPPA,PARP1,PCOLCE,PDGFRA,PDGFRB,PLEC,PL…	88
Cellular Movement,Connective Tissue Development and Function	Cell movement of fibroblasts	8.21e-25	ACTB,ACTR3,ADIPOQ,AGT,AIMP1,APOE,ARHGAP1,C5,CAPN2,CAPNS1,CCL2,CCN1,CD248,CD44,COL1A1,COL4A3,COL7A1,CORO1C,CTNNB1,CXCL12,DPT,EHD1,ELN,ENG,ENPP2,EZR,F12,FAM114A1,FBN1,FLNB,FN1,FSTL1,FUT8,GSN,HGF,HMGB1,HSPB1,IGF2R,IQGAP1,ITGB1,LRP1,MAPK1,MMP1,MMP9,MRC2,PAK3,PDGFD,PF4,PLAUR,PLEC,POSTN,PPBP,PRKACA,PRKAR1A,RCC2,RECK,SERPINF1,SPARC,TGFB1,THBS1,THBS2,TIMP2,TPM1,TPM2,VCL,VIM,VTN,ZYX	68
Inflammatory Response	Inflammatory response	8.49e-25	ACE,ADAM10,ADAM17,ADAMTS12,ADIPOQ,AGT,AHSG,AIMP1,ANGPTL2,ANGPTL4,ANXA1,ANXA2,AP3B1,APCS,APOA1,APOE,APOH,APP,AXL,B4GALT1,BSG,BST1,C1QA,C1QBP,C3,C4A/C4B,C5,CALR,CAPG,CCL2,CD44,CD9,CFH,CHI3L1,CLU,COL18A1,CSF1,CSPG4,CST3,CTNNB1,CTSA,CTSB,CUL3,CXCL1,CXCL12,CXCL6,DDT,DHX9,DPP4,ECM1,EFNB1,EGFR,ELN,ENG,F12,F2,FASN,FGG,FKBP1A,FN1,GAS6,GC,GCNT1,GREM1,GRN,GSN,HGF,HLA-A,HMGB1,HMOX1,HP,HSPB1,HSPD1,HSPG2,ICAM1…	173
Cancer,Organismal Injury and Abnormalities,Reproductive System Disease	Uterine cancer	9.44e-25	A1BG,ABI3BP,ACE,ACTB,ACTN2,ACTN4,ACTR3,ACY1,ADAM10,ADAM9,ADAMTS1,ADAMTS12,ADAMTS2,ADAMTSL1,ADIPOQ,AGT,AHCY,AHCYL1,AHNAK,AKR1C1/AKR1C2,ALB,ALDOA,ANGPTL2,ANGPTL4,ANP32B,ANP32E,ANXA1,ANXA2,ANXA5,AP1G1,AP2A1,AP2B1,AP3B1,APOA4,APOB,APOD,APOH,APP,ARCN1,ARHGDIB,ASPH,ATIC,ATP6AP1,ATP6V1A,ATRN,B2M,BASP1,BCAT1,BCHE,BGN,BSG,BST1,C1QC,C1S,C2,C3,C4BPA,C7,C8B,C9,CAB39L,CAD,CALB2,CALM1 (includes others),CAND1,C…	565
Cell-To-Cell Signaling and Interaction	Interaction of fibroblasts	1.04e-24	AGT,APOE,APP,ARHGAP1,CCN2,CD248,CD44,CDH2,COL2A1,COL7A1,CXCL12,FN1,GSN,ICAM1,IGF1,IGF2R,IGFBP3,ITGAV,ITGB1,LDLR,LGALS3BP,LRP1,LTBP2,MGAT5,MRC2,MYH9,PLAUR,PLEC,POSTN,SPARC,TGFB1,TGFBR3,THBS2,THY1,TNC,VCAN,VCL,ZYX	38
Cancer,Organismal Injury and Abnormalities,Reproductive System Disease	Breast carcinoma	1.04e-24	ABHD14B,ACE,ACTN2,ADAM17,ADAMTS1,AEBP1,AGRN,AGT,AHNAK,AK1,AKR1C3,ANGPTL2,ANGPTL4,ANP32B,ANPEP,ANXA1,AP3B1,APOB,APOD,ARF3,ARPC4,ARPC5,ASL,AXL,BABAM1,BCAT1,BGN,BUB3,C1QA,C1QBP,C1RL,C3,C9,CAB39,CAB39L,CAD,CALD1,CALM1 (includes others),CANX,CAPN1,CAPN2,CAPZB,CASK,CAST,CAVIN1,CCDC80,CCL2,CCN1,CCN5,CD109,CD44,CD9,CDH2,CFHR1,CHI3L1,CHST11,CKAP4,CLSTN1,CLTC,CLU,CNN2,CNPY2,COL11A1,COL12A1,COL14A1,COL15A1,…	354
Cancer,Organismal Injury and Abnormalities	Neoplasia of tumor cell lines	1.31e-24	ACLY,ACTN4,ADAM12,ADAM17,ADAM9,ADAMTS1,ALCAM,ANG,ANGPTL4,ANXA1,APOC1,ASAH1,AXL,B2M,BCAT1,BGN,BSG,CALR,CAPN2,CBX3,CCL2,CCN1,CD44,CD59,CDH2,CNDP2,COL18A1,COL4A1,COL4A2,CSE1L,CTHRC1,CTNNB1,CTSB,CTTN,CXCL1,CXCL12,CXCL6,DPP4,EFEMP1,EGFR,ENO1,ENPP2,EZR,F2,FABP5,FAM20C,FBLN5,FN1,FSCN1,FUT8,GBA1,GFRA1,GPI,GRN,H2AX,HGF,HK1,HMOX1,HNRNPA1,HNRNPA2B1,HNRNPAB,HSP90AA1,HTRA1,IGF1,IGFBP2,IGFBP7,IGHM,IL6,ILF2,ILF…	130
Skeletal and Muscular System Development and Function	Morphology of muscle	1.51e-24	ACE,ACTA1,ADAM12,ADAM17,ADIPOQ,AGT,ANGPTL2,APOE,APP,AZGP1,BGN,CALR,CAPNS1,CAPZB,CAST,CAT,CCN2,CD55,CDH2,CLU,COL12A1,COL14A1,COL15A1,COL6A1,CRK,CTNNB1,CTSA,CXCL12,DAG1,DCN,DES,DNASE2,EFEMP1,EFEMP2,EGFR,ELN,ENG,FBN1,FHL1,FHL2,FKBP1A,FLNC,FMOD,FN1,FST,FSTL3,GAA,GRN,H6PD,HGF,HMGB1,HSP90B1,HSPG2,ICAM1,IDUA,IGF1,IGF2R,IGFBP3,IGFBP4,IGFBP5,IL6,IL6ST,ILF3,INHBA,ITGAV,ITGB1,KITLG,LAMA2,LAMA4,LMCD1,LMNA,LM…	123
Organismal Injury and Abnormalities,Skeletal and Muscular Disorders	Laminopathy	1.57e-24	ACLY,ACTN2,BGN,BMP1,CALD1,CAP1,CCN2,CFL1,COL1A1,COL1A2,COL3A1,COL4A1,COL4A2,COL5A1,COL5A2,COL6A1,COL6A2,COL6A3,COLEC12,CPQ,DCN,DES,ELN,EMILIN1,ENG,FHL1,FN1,FNTA,IFI30,LMNA,LMNB2,LOX,LOXL2,LTBP3,MMP9,PLOD2,PLS3,RSU1,S100A11,SDCBP,SERPINH1,SPARC,TGFB1,TGFBI,TGFBR3,TPM4	46
Cancer,Organismal Injury and Abnormalities	Metastasis of cells	1.64e-24	ACLY,ACTN4,ADAM12,ADAM9,ADAMTS1,ALCAM,ANGPTL4,ANXA1,APOC1,ASAH1,AXL,B2M,BCAT1,BGN,BSG,CALR,CAPN2,CBR1,CCL2,CCN1,CD44,CD59,CDH2,COL18A1,COL4A1,COL4A2,COPB1,CSE1L,CTHRC1,CTNNB1,CTSB,CTTN,CXCL1,CXCL12,CXCL6,EFEMP1,EGFR,ENO1,ENPP2,EZR,F2,FABP5,FAM20C,FASN,FLRT2,FN1,FSCN1,FUT8,GBA1,GFRA1,GPI,H2AX,HGF,HK1,HMOX1,HNRNPAB,HSP90AA1,HTRA1,IGF1,IGHM,IL6,INHBA,ITGA2,ITGAV,ITGB1,ITGBL1,KRT8,LAMA5,LGALS3,LMNA,L…	115
Cancer,Organismal Injury and Abnormalities,Reproductive System Disease	Female genital tract serous carcinoma	1.92e-24	AEBP1,ANXA2,APOD,APOE,B2M,C4A/C4B,C7,CALB2,CDH11,CDH13,CFB,CFH,CHRDL1,CLEC3B,CLU,COL11A1,COL14A1,COL15A1,COL3A1,COL5A1,COL6A2,CP,CSPG4,CTNNB1,CXCL12,DES,DPP4,DPT,ECM1,ECM2,EGFR,EMILIN1,ENPP2,F13A1,FBLN1,FBLN5,FGF7,FLRT2,GAS6,GPX3,H1-2,H2AX,HBB,HGF,HMGA1,HSP90AA1,HSP90AB1,HSP90B1,IGF1,IGFBP2,IGFBP4,IGFBP5,IL6,ITLN1,KRT18,LAMA4,LOX,LUM,MAPK1,MFAP4,MFAP5,MOXD1,MYH11,MYLK,NOTCH3,PABPC1,PARP1,PDGFRA,P…	98
Cancer,Organismal Injury and Abnormalities	Pelvic serous carcinoma	1.92e-24	AEBP1,ANXA2,APOD,APOE,B2M,C4A/C4B,C7,CALB2,CDH11,CDH13,CFB,CFH,CHRDL1,CLEC3B,CLU,COL11A1,COL14A1,COL15A1,COL3A1,COL5A1,COL6A2,CP,CSPG4,CTNNB1,CXCL12,DES,DPP4,DPT,ECM1,ECM2,EGFR,EMILIN1,ENPP2,F13A1,FBLN1,FBLN5,FGF7,FLRT2,GAS6,GPX3,H1-2,H2AX,HBB,HGF,HMGA1,HSP90AA1,HSP90AB1,HSP90B1,IGF1,IGFBP2,IGFBP4,IGFBP5,IL6,ITLN1,KRT18,LAMA4,LOX,LUM,MAPK1,MFAP4,MFAP5,MOXD1,MYH11,MYLK,NOTCH3,PABPC1,PARP1,PDGFRA,P…	98
Cancer,Gastrointestinal Disease,Organismal Injury and Abnormalities	Metastatic gastrointestinal tumor	2e-24	AKR1C1/AKR1C2,AKR1C3,ALB,ANGPTL2,ANPEP,ATIC,AXL,C1R,CAPG,CCL2,CCN1,CCN2,CD248,CD44,CD9,CDH2,CFHR1,CLU,COL4A1,COL4A2,COL6A3,COLEC12,CRABP2,CRYZ,CSE1L,CXCL12,DPYSL2,EFEMP1,EGFR,ENPP2,FAS,FBN2,FKBP1A,FLRT2,FST,FSTL3,GART,GLUL,GSTP1,HGF,HMOX1,HSP90AA1,HSP90AB1,HSP90B1,HTRA1,ICAM1,IGFBP5,IGFBP7,IL6,ISLR,KRT18,LGALS3,MAP4,MAPK1,MME,MMP2,MMP3,MMP9,OLFML3,PAPPA,PARP1,PCOLCE,PDGFRA,PDGFRB,PLOD2,PLS3,PPIA,…	85
Inflammatory Response,Organismal Injury and Abnormalities	Inflammation of absolute anatomical region	2.63e-24	ACE,ACTB,ACTN4,ADAM17,ADAM9,ADAMTS12,ADIPOQ,AGT,AHNAK,AHSA1,ALB,ALCAM,ALDOA,AMBP,ANG,ANXA1,ANXA5,AP2A1,APCS,APOA1,APOA2,APOA4,APOB,APOE,APOH,APOL1,APOM,APP,ARHGDIA,ARHGDIB,AXL,B2M,B4GALT1,BSG,C1QA,C3,C4A/C4B,C5,CA12,CALR,CANX,CAPG,CCL2,CCN1,CD44,CD55,CDH11,CDH13,CFB,CFH,CFHR5,CLU,COL1A1,COL1A2,COL2A1,COL3A1,COL4A1,COL4A3,COTL1,CREG1,CSF1,CST3,CTNNB1,CTSB,CTSD,CTSL,CTTN,CXCL1,CXCL12,CXCL6,DCN,DDT,…	244
Infectious Diseases,Organismal Injury and Abnormalities	COVID-19	3.23e-24	ACE,ACTB,ADAMTS2,AGT,AHNAK,AHSG,AKR1A1,ALB,ANXA1,APCS,APOA1,APOA2,APOD,APOH,APOL1,APOM,BCKDK,C1RL,C3,C4A/C4B,C4BPA,C5,CAPZA2,CCL2,CCN2,CFB,CFHR5,CFI,CFL1,CFP,CHI3L1,CLEC3B,CLU,CPN1,CXCL1,CXCL6,DBN1,EEF1A1,EEF2,EIF4B,F10,F2,F9,FLNA,GAPDH,GSS,HBB,HRG,HSPA1A/HSPA1B,HSPA5,HSPA8,ICAM1,IGHV3-73,IGHV4-28,IL1RN,IL6,ITIH3,ITIH4,KCTD12,LGALS1,LGALS3BP,LIPA,MARCKS,MMP1,MMP9,MMRN1,NAMPT,NRP2,NT5E,ORM1,ORM2,P…	111
Cardiovascular System Development and Function,Tissue Morphology	Morphology of blood vessel	3.84e-24	ACTN4,ADAM17,ADIPOQ,AGT,APOE,APP,ARHGDIA,AXL,BMP1,CAT,CCL2,CFH,CLU,COL15A1,COL3A1,COL4A3,COL5A1,CRK,CST3,CTTN,CXCL12,DCBLD2,DDAH1,EFEMP2,EHD3,ELN,ENG,ENPP2,FBLN1,FBLN5,FBN1,FLNA,FMOD,FN1,G6PD,HGF,HMOX1,HSPG2,IGF1,IGFBP3,IGFBP4,IL1RN,IL6,ITGA5,ITGAV,KNG1,LAMA4,LDLR,LMNA,LOX,LTBP1,LUM,MFAP2,MFAP5,MMP14,MMP2,MMP9,MYH11,MYH9,NID1,NOTCH3,NRP1,PAM,PAPPA,PARP1,PDGFRA,PDGFRB,PF4,PLOD1,POFUT1,PROS1,RAC3,R…	83
Cardiovascular System Development and Function,Cell-To-Cell Signaling and Interaction	Binding of vascular endothelial cells	4.34e-24	ADAM10,ALCAM,ANXA5,APP,AXL,BGN,C1QBP,CCL2,CCN1,CD44,CDH2,CFHR1,CXCL12,DCN,EGFR,F10,F11,F12,F2,FERMT3,FN1,GP1BA,GPC1,HGF,HMGB1,HSPA5,ICAM1,IGFBP7,ITGB1,KITLG,KNG1,KRT1,LGALS3,NAGA,NEU1,NT5E,PF4,PLAUR,PLG,PPBP,PROCR,RACK1,SPARC,SULF2,TGFB1,TGFBI,THBS1,THY1,TMSB10/TMSB4X,VCAM1,VIM,VTN,VWF	53
Post-Translational Modification,Protein Degradation,Protein Synthesis	Hydrolysis of protein fragment	4.35e-24	ACE,ADAM10,ADAM17,ADAM9,APEH,ASPH,CAPN1,CAPN2,CASP6,CFH,CFL1,CNDP2,CPQ,CPZ,CST3,CSTB,CTSA,CTSB,CTSC,CTSD,CTSF,CTSK,CTSL,CTSO,CTSZ,DAG1,DLD,DPP3,DPP4,ERAP1,F2,F9,FAP,FCN3,HABP2,HSPA8,HTRA1,KLKB1,KNG1,LGMN,MBL2,MME,MMP1,MMP14,MMP2,MMP3,MMP9,MYH9,NRDC,PAPPA2,PCOLCE,PLG,PSMB5,PSMC4,RBMX,SERPINB7,SERPINE2,THOP1,TIMP2,TIMP3,TPP1,XPNPEP1	62
Cell-To-Cell Signaling and Interaction,Cellular Movement	Recruitment of cells	4.36e-24	ADAM10,ADAM17,ADIPOQ,AGT,ANXA1,APOA1,APOB,APOE,APP,B4GALT1,C3,C4A/C4B,C5,CAT,CCL2,CCN1,CD44,CD55,CD5L,CHI3L1,CLU,CNN2,CSF1,CTNNB1,CTSC,CXCL1,CXCL12,CXCL6,DPP4,EDIL3,EGFR,ENG,F13A1,FABP5,FAS,FERMT3,FN1,FUT8,GC,GCNT1,GP1BA,GSN,HDGF,HGF,HMGB1,HMOX1,HSPA1A/HSPA1B,ICAM1,IL1RN,IL6,IL6ST,ITGB1,KITLG,KLKB1,LGALS1,LGALS3,LRP1,LY96,LYZ,MDK,MGAT5,MIF,MME,MMP1,MMP2,MMP9,NDST1,PARP1,PDCD10,PDGFRB,PLG,PPIF,PTN…	97
Cell-To-Cell Signaling and Interaction	Adhesion of connective tissue cells	4.9e-24	ADAM12,AGT,ANXA2,APP,ARHGAP1,ATP6AP1,CALR,CCL2,CCN1,CCN2,CCN5,CD44,CDH11,CDH2,CLTC,COL1A1,COL2A1,COL7A1,CSF1,CXCL12,FBN1,FN1,HGF,ICAM1,IGF2R,IL6,IPO9,IQGAP1,ITGA5,ITGAV,ITGB1,LDLR,LRP1,LTBP2,MAPK1,MGAT5,MME,MMP2,PDCD6IP,PLAUR,PLEC,POSTN,SPARC,TGFB1,TGFBI,TGFBR3,THBS2,THY1,TIMP2,TLN1,TNC,TNFRSF11B,VCAM1,VCAN,VCL,ZYX	56
Cancer,Gastrointestinal Disease,Organismal Injury and Abnormalities	Metastatic gastrointestinal tract cancer	5.48e-24	AKR1C1/AKR1C2,AKR1C3,ALB,ANGPTL2,ANPEP,ATIC,C1R,CAPG,CCL2,CCN1,CCN2,CD248,CD44,CD9,CDH2,CFHR1,CLU,COL4A1,COL4A2,COL6A3,COLEC12,CRABP2,CRYZ,CSE1L,CXCL12,DPYSL2,EFEMP1,EGFR,ENPP2,FAS,FBN2,FKBP1A,FLRT2,FST,FSTL3,GART,GLUL,GSTP1,HGF,HMOX1,HSP90AA1,HSP90AB1,HSP90B1,HTRA1,ICAM1,IGFBP5,IGFBP7,IL6,ISLR,KRT18,LGALS3,MAP4,MAPK1,MME,MMP2,MMP3,MMP9,OLFML3,PAPPA,PARP1,PCOLCE,PDGFRA,PDGFRB,PLOD2,PLS3,PPIA,PPP3…	84
Connective Tissue Development and Function,Skeletal and Muscular System Development and Function,Tissue Development	Morphology of bone	5.95e-24	ADAM17,ADAMTS2,ADIPOQ,APOE,APP,ARHGAP1,BGN,BMP1,BTD,CANT1,CAPN1,CAPNS1,CCN2,CD44,CHST11,CLEC11A,CLEC3B,COL12A1,COL18A1,COL1A1,COL1A2,COL2A1,CRTAP,CSF1,CTHRC1,CTNNB1,CTSK,DCN,DPP3,ECM1,EFEMP1,EFNB1,EGFR,ELN,EXT1,FAM20C,FBN1,FBN2,FHL2,FLNB,FMOD,FST,FSTL1,GBA1,GC,GLG1,GPC1,GPC6,GPNMB,GREM1,GSN,HEXA,HEXB,HGF,HSPG2,HTRA1,IDUA,IGF1,IGFALS,IGFBP2,IGFBP5,IGHM,IL1RN,IL6,IL6ST,INHBA,ITGA2,ITGB1,KHDRBS1,KIT…	126
Cardiovascular System Development and Function	Vascularization	6.66e-24	ADAM9,ADAMTS1,ADAMTS12,ADIPOQ,AGT,AIMP1,ANPEP,ANXA2,APOE,AXL,B4GALT1,C3,C5,CCN1,CCN2,CD44,CDH13,CFB,CLIC4,COL18A1,CREG1,CSF1,CXCL12,EFNB1,ENG,GAS6,H2AX,HGF,HTRA1,HYOU1,ICAM1,IGF1,IGFBP3,IGFBP5,IL1RN,IL6,INHBA,KNG1,LGALS1,LGALS3,MAPK1,MDK,MFGE8,MGAT5,MMP14,MMP2,MMP3,MMP9,NAXE,NRP1,NRP2,PDGFC,PDGFD,PLAUR,PLG,PTK7,S100A10,S100A4,SBDS,SCG2,SERPINE1,SERPINF1,SLIT2,SOD1,STC1,TGFB1,THBS1,THBS2,TIMP1,TIM…	72
Organismal Development,Organismal Injury and Abnormalities	Abnormal morphology of thoracic cavity	7.1e-24	ACE,ACTN2,ADAM10,ADAM12,ADAM17,ADAM9,ADAMTS2,ADIPOQ,AGT,APOE,ARHGDIA,ARHGDIB,B4GALT1,BGN,CALR,CAPN2,CAPNS1,CAST,CCN2,CD5L,CD9,CDH2,CIAPIN1,CLU,COL18A1,COL2A1,COL3A1,CRK,CST3,CTNNB1,CTSB,CTSC,CTSD,CTSK,CXCL12,DAG1,DCN,DES,DNASE2,EEF1D,EGFR,ELN,F10,F11,F2,F9,FABP3,FAM114A1,FAM20A,FASN,FBLN1,FBN1,FHL2,FKBP1A,FLNA,FLNC,FLRT2,FMOD,FN1,FSTL1,FSTL3,FUBP1,FUT8,G6PD,GAA,GAS6,GBE1,GLA,GPX3,GSN,H1-0,H1-2,HG…	175
Post-Translational Modification,Protein Degradation,Protein Synthesis	Hydrolysis of protein	7.38e-24	ACE,ADAM10,ADAM17,ADAM9,APEH,ASPH,BMP1,CAPN1,CAPN2,CASP6,CFH,CFL1,CNDP2,CPQ,CPZ,CST3,CSTB,CTSA,CTSB,CTSC,CTSD,CTSF,CTSK,CTSL,CTSO,CTSZ,DAG1,DLD,DPP3,DPP4,ERAP1,F2,F9,FAP,FCN3,HABP2,HSPA8,HTRA1,IGF1,KLKB1,KNG1,LGMN,MBL2,MME,MMP1,MMP14,MMP2,MMP3,MMP9,MYH9,NRDC,PAPPA2,PCOLCE,PLAUR,PLG,PSMB5,PSMC4,RBMX,SERPINB7,SERPINE2,THOP1,TIMP2,TIMP3,TPP1,TPP2,XPNPEP1	66
Cell-To-Cell Signaling and Interaction,Connective Tissue Development and Function	Binding of fibroblasts	8.42e-24	AGT,APOE,ARHGAP1,CCN2,CD248,CD44,CDH2,COL2A1,COL7A1,CXCL12,FN1,GSN,ICAM1,IGF1,IGF2R,IGFBP3,ITGAV,ITGB1,LDLR,LGALS3BP,LRP1,LTBP2,MGAT5,MRC2,MYH9,PLAUR,PLEC,POSTN,SPARC,TGFB1,TGFBR3,THBS2,THY1,TNC,VCAN,VCL,ZYX	37
Cellular Movement	Cell movement of sarcoma cell lines	9.23e-24	ACTA1,ACTN4,AHNAK,AP2M1,ARPC2,CAPN2,CAT,CD248,CD44,CDH2,COL4A3,CTSB,CTTN,CXCL12,DKK3,FASN,FBLN5,FLNA,FLNB,FLNC,FN1,GPI,HGF,HNRNPK,IGFBP6,IL6,ITGA5,ITGB1,KITLG,KNG1,MAPK1,MDK,MGAT5,MMP14,MMP9,NRDC,PLAUR,PTN,RARRES2,S100A11,SERPINE1,SERPINF1,SOD2,TIMP2,TLN1,TNC,TPM3,VCAN,VCP,VTN	50
Cellular Movement	Cell movement of carcinoma cell lines	1e-23	ADAM10,ADAM17,ADIPOQ,ALCAM,ANGPTL4,ANPEP,APOC1,ASPH,AXL,BCAT1,BGN,BSG,C1QBP,CALR,CAPNS1,CCL2,CCN1,CCN2,CD44,CD9,CLU,COL11A1,COL7A1,COPA,CSE1L,CTNNB1,CTSB,CTTN,CXCL12,DHX9,EGFR,EIF3F,ENO1,EZR,FAP,FASN,FBLN2,FKBP4,FN1,FSCN1,GALNT2,GAS6,GLUL,GOT2,HDGF,HGF,HMOX1,HNRNPA2B1,HSP90AB1,HSPA1A/HSPA1B,HSPA5,IGF1,IGFBP7,IL6,ITGA2,ITGA5,ITGAV,ITGB1,KARS1,KITLG,LAMA1,LGALS1,LMCD1,LRP1,MAP4,MIF,MMP1,MMP3,MYOF,N…	103
Humoral Immune Response,Inflammatory Response	Complement activation	1.09e-23	APOE,C1QA,C1QB,C1QC,C1R,C2,C3,C4A/C4B,CD55,CD59,CD5L,CFB,CFD,CFH,CFHR5,CFI,CFP,CLU,CPN1,F11,F12,FCN3,FMOD,HSP90AB1,JCHAIN,KLKB1,KNG1,KRT1,MASP1,MBL2,TXN	31
Cellular Movement	Migration of connective tissue cells	1.09e-23	ACTB,ACTR3,ADIPOQ,AGT,AIMP1,APOE,ARHGAP1,CAPNS1,CCL2,CCN1,CCN2,CD248,CD44,COL1A1,COL7A1,CORO1C,CSF1,CXCL12,DPT,EHD1,ELN,ENG,F12,FAM114A1,FLNB,FN1,FSTL1,FUT8,HGF,HMGB1,HSPB1,HSPG2,IGF1,IGFBP3,IL6,IQGAP1,ITGA5,ITGB1,LGALS1,LRP1,MAPK1,MIF,MMP1,MMP9,MRC2,PAK3,PDGFD,PLAUR,PLEC,POSTN,PRKACA,PRKAR1A,PTN,RACK1,RCC2,RECK,SERPINF1,TGFB1,THBS1,THBS2,TIMP2,TPM1,TPM2,VCL,VTN,ZYX	66
Hematological System Development and Function,Tissue Morphology	Quantity of blood cells	1.43e-23	ADAM10,ADAM12,ADAM17,ADAMTS12,ADH5,ADIPOQ,AGT,ALCAM,AMBP,ANG,ANPEP,ANXA1,AP1G1,AP3B1,APOA1,APOB,APOE,APP,ARHGDIA,ARHGDIB,AXL,B2M,B4GALT1,BSG,BST1,C1QA,C1QBP,C3,C4A/C4B,C5,CAPNS1,CCL2,CD44,CD59,CD5L,CD9,CDH13,CFH,CFP,CHI3L1,CHST3,CIAPIN1,CLEC11A,CLIC4,CLTA,CLU,CNN2,CSF1,CTNNB1,CTSB,CTSD,CTSK,CUL3,CXCL1,CXCL12,CXCL6,DBI,DCN,DDB1,DKK3,DNASE2,ECM1,EEF1D,EFNB1,EIF4B,F11,F13A1,F2,FABP5,FAS,FERMT3,FGF7,…	205
Cancer,Hematological Disease,Immunological Disease,Organismal Injury and Abnormalities	Mature B-cell neoplasm	1.6e-23	ABI3BP,ACE,ADAM9,ADAMTSL1,ADIPOQ,AHNAK,ANPEP,ANXA1,ANXA2,ANXA5,ANXA6,AP1M1,APOE,APP,ARHGAP1,ATRN,B2M,BCAT1,BCHE,BPNT1,BTD,C7,CALD1,CAT,CCL2,CCT3,CD44,CDV3,CFL1,CFP,COL11A1,COL12A1,COL18A1,COL1A1,COL1A2,COL2A1,COL3A1,COL6A1,COL7A1,CRK,CST3,CTNNB1,CTSC,CTSK,CTSL,CTTN,CXCL1,CXCL12,CXCL6,DDB1,DDX39A,DNASE2,DPP4,DPT,EEF1A1,EGFR,EHD1,EIF4A1,ENO2,EXT2,F10,FAS,FASN,FAT1,FAT3,FBN1,FBN2,FDPS,FHL1,FKBP1A,FL…	237
Inflammatory Disease,Organismal Injury and Abnormalities,Respiratory Disease	Fibrosis of lung	1.65e-23	ADAM10,ANP32B,APCS,ARHGDIA,BMP1,C3,C5,CCN2,CD248,CD44,CD55,CDH11,CFH,CHIT1,COL14A1,COL15A1,COL1A1,COL1A2,COL2A1,COL3A1,COL4A1,COL4A2,COL5A1,COMP,CRABP2,CRLF1,CTHRC1,CTNNB1,CTSA,CTSK,CXCL12,ERO1A,FAP,FAS,FAT1,FBLN1,FCN3,FN1,FSTL1,FUT8,GFUS,GPX3,GSS,HPRT1,HSPA5,HSPA8,HSPB1,ICAM1,IGF1,IGHG2,IGLL1/IGLL5,IL1RN,IL6,IQGAP1,ISLR,ITGA5,ITGBL1,LGALS3,LOX,LRP1,MARCKS,MDK,MESD,MFAP2,MMP1,MMP10,MOXD1,MRC2,NCL…	104
Cellular Movement	Invasion of carcinoma cell lines	1.66e-23	ADAM10,ADAM12,ADAM9,ADIPOQ,ALCAM,ANGPTL4,APOC1,APP,ASPH,AXL,BGN,BSG,C1QBP,CALR,CAPNS1,CCN1,CCN2,CD44,CDH2,CFH,CLU,COL11A1,COL7A1,COPB2,CSE1L,CTNNB1,CTSB,CTTN,CXCL12,EGFR,EIF3F,ENO1,ENPP2,EZR,FAP,FBLN2,FGF7,FKBP4,FN1,FSCN1,FSTL1,FUT8,GALNT2,GLUL,GOT2,GRN,GSN,HGF,HNRNPA2B1,HSP90AB1,HSPA1A/HSPA1B,HSPA5,HTRA1,IGF1,IL6,IQGAP1,ITGA5,ITGAV,ITGB1,LAMA1,LGALS1,LOXL2,LRP1,MAP4,MAPK1,MDK,MMP1,MMP10,MMP3,MMP…	98
Cellular Assembly and Organization,Cellular Function and Maintenance	Organization of actin cytoskeleton	1.83e-23	ACTN1,ACTR2,ACTR3,ADAM12,ALDOA,ANXA1,ARHGDIA,ARHGDIB,ARPC1A,ARPC2,ARPC5,AXL,BST1,CALR,CAP1,CFL1,CLU,CORO1B,CORO1C,CRK,CTTN,CXCL1,CXCL12,DBN1,DPYSL2,EFNB1,EGFR,EHD2,ENG,EZR,F2,FAT1,FGF7,FHL3,FLNA,FLNB,FLNC,FN1,FSCN1,GAS6,GMFG,GSN,HMCN1,HRG,ICAM1,IGF1,ITGB1,LRP1,MDK,MGAT5,MSN,MYH9,NRP1,PAK3,PAM,PDGFD,PDGFRA,PDGFRB,PDLIM7,PHPT1,PLEC,PLEK,PLS3,PRMT1,PRNP,PTK7,RAC3,RDX,RHOC,RPS6,SEPTIN2,SERPINC1,SIRPA…	85
Cancer,Gastrointestinal Disease,Organismal Injury and Abnormalities	Advanced gastrointestinal tumor	1.86e-23	AKR1C1/AKR1C2,AKR1C3,ALB,ANGPTL2,ANPEP,ATIC,AXL,C1R,CAPG,CCL2,CCN1,CCN2,CD248,CD44,CD9,CDH2,CFHR1,CLU,COL4A1,COL4A2,COL6A3,COLEC12,CRABP2,CRYZ,CSE1L,CXCL12,DPYSL2,EFEMP1,EGFR,ENPP2,FAS,FBN2,FKBP1A,FLRT2,FST,FSTL3,GART,GLUL,GSTP1,HGF,HMGA1,HMOX1,HSP90AA1,HSP90AB1,HSP90B1,HTRA1,ICAM1,IGFBP5,IGFBP7,IL6,ISLR,KRT18,LGALS3,MAP4,MAPK1,MME,MMP2,MMP3,MMP9,OLFML3,PAPPA,PARP1,PCOLCE,PDGFRA,PDGFRB,PLOD2,PLS3…	86
Inflammatory Disease,Inflammatory Response,Organismal Injury and Abnormalities,Skeletal and Muscular Disorders	Inflammation of muscle	1.98e-23	ACLY,ADAM12,AGT,ANXA1,APOA1,BGN,BMP1,C3,C4A/C4B,C5,CALD1,CAP1,CD55,CFL1,COL1A1,COL1A2,COL3A1,COL4A1,COL4A2,COL5A1,COL5A2,COL6A1,COL6A2,COL6A3,COLEC12,CPQ,CXCL12,EMILIN1,ENG,FDPS,FKBP1A,HARS1,HGF,HMGB1,HMOX1,HPRT1,IFI30,IMPDH2,INHBA,LAMA2,LOX,LOXL2,LTBP3,PLOD2,PLS3,PPP3CA,RSU1,S100A11,SDCBP,SERPINH1,SPARC,TGFB1,TGFBI,TGFBR3,TPM4	55
Cancer,Organismal Injury and Abnormalities	Papillary adenocarcinoma	2.04e-23	ADAMTS1,ADH5,ALDOA,ANPEP,ANXA2,APOC1,APOD,AXL,C4A/C4B,CALB2,CD44,CFH,CLU,COL15A1,CPQ,CTNNB1,CUL3,CXCL12,DCN,DPP4,DPP7,EEF1B2,EGFR,ENG,ENO1,FBLN5,FCGBP,FGF7,FH,FHL3,FKBP1A,FLRT2,FN1,FUCA2,GAPDH,GPX3,H2AX,HGF,HMGA1,HSP90AA1,HSP90AB1,HSP90B1,HSPA9,IDH1,IGFBP4,IGFBP7,INHBA,ITGA5,ITGAV,ITGB1,ITLN1,JMJD8,KRT8,LAMA5,LDHA,LGALS1,LGALS3,LOX,LRP1,METAP2,MFAP5,MMP2,MMP9,NOTCH3,PABPC1,PAMR1,PARP1,PDGFRA,PDGF…	103
Organismal Functions,Organismal Injury and Abnormalities	Healing of lesion	2.04e-23	ADAM9,AEBP1,AIMP1,ANXA6,ARHGAP1,B4GALT1,C3,C5,CD44,CLIC4,CNN2,COL1A1,COL3A1,COL5A1,CORO1B,DCBLD2,EGFR,EXT1,F9,FGA,FGF7,FKBP10,FN1,FST,GRN,GSN,HGF,HMGB1,HSPB1,HYOU1,ICAM1,IGF1,IL1RN,IL6,IL6ST,INHBA,LOX,LUM,MDK,MMP3,MMP9,MT2A,NACA,PARP1,PDGFRA,PLEC,PLG,POSTN,PPP3CA,PRKAR1A,PTK7,SERPINB2,SERPINE1,SLC3A2,SMPD1,SPARC,TGFB1,THBS1,THBS2,TPM1,VIM	61
Cardiovascular System Development and Function	Neovascularization	2.18e-23	ADAM9,ADIPOQ,AGT,AIMP1,ANPEP,ANXA2,APOE,AXL,B4GALT1,C3,C5,CCN1,CCN2,CD44,CFB,CLIC4,COL18A1,CREG1,CSF1,CXCL12,H2AX,HGF,HTRA1,ICAM1,IGF1,IGFBP3,IGFBP5,IL1RN,INHBA,KNG1,LGALS1,LGALS3,MDK,MFGE8,MGAT5,MMP14,MMP2,MMP9,NAXE,NRP1,PDGFC,PDGFD,PLAUR,PLG,PTK7,S100A10,S100A4,SCG2,SERPINF1,SOD1,TGFB1,THBS1,THBS2,TIMP1,TIMP2,VCAM1,WARS1	57
Organismal Functions,Organismal Injury and Abnormalities,Tissue Morphology	Healing of wound	2.2e-23	ADAM9,AEBP1,AIMP1,ARHGAP1,B4GALT1,C3,C5,CD44,CLIC4,CNN2,COL1A1,COL3A1,COL5A1,CORO1B,DCBLD2,EGFR,EXT1,F9,FGA,FGF7,FKBP10,FN1,FST,GRN,GSN,HGF,HSPB1,HYOU1,ICAM1,IGF1,IL6,IL6ST,INHBA,LOX,LUM,MDK,MMP3,MMP9,MT2A,NACA,PARP1,PDGFRA,PLEC,PLG,POSTN,PPP3CA,PRKAR1A,PTK7,SERPINB2,SERPINE1,SLC3A2,SMPD1,SPARC,TGFB1,THBS1,THBS2,TPM1,VIM	58
Cell-To-Cell Signaling and Interaction	Binding of myeloid cells	2.23e-23	ADAM10,ADAM17,ADIPOQ,ANXA1,ANXA5,APCS,APOA1,APOE,APOH,APP,AXL,B4GALT1,C3,C4A/C4B,C5,CALR,CCL2,CD44,CFH,CFHR1,CFP,CSF1,CTSZ,CTTN,CXCL1,CXCL12,DCN,F10,F2,FERMT3,FGA,FGG,FLNA,FN1,GAS6,HMGB1,ICAM1,IL6,ITGA5,ITGB1,KITLG,KNG1,LAMA5,LGALS1,LGALS3,MBL2,MGAT5,MIF,MSN,ORM1,PF4,PKM,PLAUR,PLG,PLTP,PPBP,PRDX2,PTX3,RAC3,RAP1B,SERPINA1,SERPINE1,SERPING1,SIRPA,SLIT2,SPON2,TGFB1,THY1,TLN1,TXN,VCAM1,VTN,VWF	73
Cancer,Organismal Injury and Abnormalities	Nonsquamous tumor	2.62e-23	ACO1,ACTN1,ACTN2,ACTN4,ADAMTS12,ADAMTS2,AFM,AGRN,AHNAK,ALB,ALDOA,ALDOC,ANP32A,ANPEP,AP1G1,AP3B1,APLP2,APOB,APOD,ASAH1,ATIC,AXL,B2M,BASP1,BCAT1,BCHE,BGN,BST1,C1QA,C1QBP,C7,C8B,C9,CALB2,CALD1,CAPG,CAPRIN1,CAVIN1,CCDC80,CCN5,CCT7,CD44,CFH,CFHR5,CHIT1,CHRDL1,CILP,CLTC,CNDP2,COL11A1,COL12A1,COL1A1,COL1A2,COL3A1,COL4A1,COL5A1,COL5A2,COL5A3,COL6A3,COPB2,COPG1,CORO1C,CPE,CPZ,CRABP2,CRYZ,CSPG4,CTH,CTNNB1,…	281
Cardiovascular Disease,Organismal Injury and Abnormalities	Vaso-occlusion	2.81e-23	ACAT2,ACE,ACLY,ADIPOQ,AGT,AHSG,ALB,ANGPTL4,APCS,APOA1,APOA2,APOA4,APOB,APOC1,APOC3,APOE,APOM,APP,C5,CA12,CCL2,CD44,CD55,CD59,CDH13,CHI3L1,CLU,COL18A1,COL5A1,COL5A2,CSF1,CST3,CTNNB1,CXCL12,EIF4A3,ELN,F10,F12,F13A1,F2,F9,FABP5,FGA,FGG,FKBP1A,FN1,GBE1,GPX3,GREM1,GSS,GSTO1,H2AX,HABP2,HGF,HMGB1,HMOX1,HP,HRG,HSPD1,HSPG2,ICAM1,IGF1,IL6,IMPDH2,ITGAV,LDLR,LGALS3,LMCD1,LOX,LPA,LRP1,MFAP2,MFGE8,MIF,MMP14,MM…	123
Cancer,Gastrointestinal Disease,Organismal Injury and Abnormalities	Pancreatobiliary tumor	3.07e-23	A1BG,A2M,ABI3BP,ACAT2,ACLY,ACO1,ACTN2,ACTN4,ACTR3,ACY1,ADAM10,ADAM12,ADAM17,ADAM9,ADAMTS1,ADAMTS12,ADAMTS2,ADAMTSL1,ADIPOQ,AGA,AGRN,AGT,AHNAK,AKR1B1,AKR1C1/AKR1C2,ALB,ALCAM,ALDH16A1,ALDOA,ALYREF,AMBP,ANP32A,ANP32E,ANPEP,ANXA1,ANXA2,AP1G1,AP3B1,AP3D1,API5,APLP2,APOB,APOC1,APOC4,APOL1,APP,ASPH,ATIC,AXL,AZGP1,B4GAT1,BCHE,BMP1,BPNT1,BST1,C1QBP,C1S,C3,C5,C7,C8G,CAD,CALD1,CALU,CAND1,CANX,CAPN2,CASP6,CC…	433
Cancer,Gastrointestinal Disease,Organismal Injury and Abnormalities	Pancreaticobiliary neoplasm	3.07e-23	A1BG,A2M,ABI3BP,ACAT2,ACLY,ACO1,ACTN2,ACTN4,ACTR3,ACY1,ADAM10,ADAM12,ADAM17,ADAM9,ADAMTS1,ADAMTS12,ADAMTS2,ADAMTSL1,ADIPOQ,AGA,AGRN,AGT,AHNAK,AKR1B1,AKR1C1/AKR1C2,ALB,ALCAM,ALDH16A1,ALDOA,ALYREF,AMBP,ANP32A,ANP32E,ANPEP,ANXA1,ANXA2,AP1G1,AP3B1,AP3D1,API5,APLP2,APOB,APOC1,APOC4,APOL1,APP,ASPH,ATIC,AXL,AZGP1,B4GAT1,BCHE,BMP1,BPNT1,BST1,C1QBP,C1S,C3,C5,C7,C8G,CAD,CALD1,CALU,CAND1,CANX,CAPN2,CASP6,CC…	433
Connective Tissue Disorders,Metabolic Disease,Organismal Injury and Abnormalities,Skeletal and Muscular Disorders	Metabolic bone disease	3.22e-23	ADAMTS2,AEBP1,ALB,BMP1,C1R,C1S,COL11A1,COL12A1,COL1A1,COL1A2,COL3A1,COL5A1,COL5A2,CRTAP,FBN2,FDPS,FKBP10,FKBP14,FLNA,GBE1,GLB1,HNRNPA1,HNRNPA2B1,HNRNPC,MESD,MYH11,P3H1,P4HA1,P4HB,PLOD1,PLOD2,PLOD3,PLS3,PPIB,PRSS1,SERPINF1,SERPINH1,SLC34A3,SPARC,TNFRSF11B,TNXB,VCP	42
Inflammatory Response,Organismal Injury and Abnormalities	Inflammation of body cavity	3.34e-23	ACE,ACTB,ACTN4,ADAM17,ADAMTS12,ADIPOQ,AGT,AHNAK,AHSA1,ALB,ALDOA,AMBP,ANG,ANXA1,ANXA5,AP2A1,APCS,APOA1,APOA2,APOA4,APOB,APOE,APOH,APOL1,ARHGDIA,ARHGDIB,AXL,B2M,B4GALT1,BSG,C1QA,C3,C4A/C4B,C5,CALR,CAPG,CCL2,CCN1,CD44,CD55,CDH11,CDH13,CFB,CFH,CFHR5,CLU,COL1A1,COL1A2,COL3A1,COL4A1,COL4A3,COTL1,CREG1,CSF1,CTNNB1,CTSB,CTSD,CTSL,CXCL1,CXCL12,CXCL6,DCN,DPP4,ECM1,EGFR,EIF4A3,EIF4B,ENO1,ENPP2,F10,F11,F2,FA…	206
Cancer,Organismal Injury and Abnormalities,Respiratory Disease	Development of lung tumor	3.56e-23	ACO1,ACTN1,ACTN2,ACTN4,ADAMTS12,ADAMTS2,ADIPOQ,AFM,AGRN,AHNAK,ALDOA,ALDOC,ANP32A,ANPEP,AP1G1,AP3B1,APLP2,APOB,APOD,ASAH1,ATIC,AXL,B2M,BASP1,BCAT1,BCHE,BGN,BST1,C1QA,C1QBP,C7,C8B,C9,CALB2,CALD1,CAPG,CAPRIN1,CAVIN1,CCDC80,CCN5,CCT7,CD44,CFH,CFHR5,CHIT1,CHRDL1,CILP,CLTC,CNDP2,COL11A1,COL12A1,COL1A1,COL1A2,COL3A1,COL4A1,COL5A1,COL5A2,COL5A3,COL6A3,COPB2,COPG1,CORO1C,CPE,CPZ,CRABP2,CRYZ,CSPG4,CTH,CTNN…	282
Cancer,Gastrointestinal Disease,Organismal Injury and Abnormalities	Secondary neoplasm of digestive system	3.69e-23	ACTN4,AKR1C1/AKR1C2,AKR1C3,ANGPTL2,ANPEP,BMP1,C1R,CAPG,CCL2,CCN2,CD248,CD44,CD9,CDH2,CFHR1,CLU,COL1A1,COL4A1,COL4A2,COL6A3,COLEC12,CRABP2,CRYZ,CSE1L,CTNNB1,CXCL12,DPYSL2,DPYSL3,EFEMP1,EGFR,ENPP2,FAS,FBN2,FLRT2,FST,FSTL3,GART,GLUL,GSTP1,HMOX1,HSP90AA1,HSP90AB1,HSP90B1,HTRA1,ICAM1,IGFBP2,IGFBP5,IGFBP7,IL6,ISLR,KRT18,LGALS3,MAPK1,MME,MMP2,MMP3,MMP9,OLFML3,PAPPA,PARP1,PCOLCE,PDGFRA,PDGFRB,PLAUR,PLOD2…	84
Cancer,Organismal Injury and Abnormalities,Respiratory Disease	Advanced lung cancer	3.78e-23	ADAM12,ADAMTS1,ADIPOQ,ALB,ANGPTL4,ANPEP,ANXA1,ANXA2,ATIC,AXL,B2M,CALU,CCL2,CCN1,CD44,CLU,COL1A1,CSF1,CTSB,CTSZ,CXCL12,DPYSL3,EEF1A1,EGFR,EIF4A1,F2,FAS,FDPS,FGA,FGG,FKBP1A,FN1,FTL,GART,GPNMB,GSTP1,HGF,HSP90AA1,HSP90AB1,HSP90B1,HSPA1A/HSPA1B,HTRA1,IFI30,ITGB1,KRT8,LGALS1,LMCD1,MAP4,MMP2,MMP3,MMP9,NID2,NT5E,PARP1,PDGFRA,PDGFRB,PLG,POSTN,PPIA,PRDX2,RHOC,RPL7,RPS11,RPS6,SERPINE1,SOD2,SSBP1,TF,TGFB1,TM…	76
Cancer,Organismal Injury and Abnormalities	Pelvic adenocarcinoma	3.82e-23	A1BG,A2M,ABI3BP,ACE,ACLY,ACTN2,ACTN4,ACTR2,ACY1,ADAM10,ADAM17,ADAM9,ADAMTS1,ADAMTS12,ADAMTS2,ADAMTSL1,AEBP1,AFM,AGT,AHCY,AHCYL1,AHNAK,AKR1A1,AKR1B1,AKR1C1/AKR1C2,ALB,ALDH16A1,ALDOA,ANGPTL2,ANGPTL4,ANP32B,ANP32E,ANPEP,ANXA1,ANXA2,ANXA5,ANXA6,AP1G1,AP1M1,AP2A2,AP2B1,AP3B1,AP3D1,APEH,APEX1,API5,APOB,APOD,APOE,APOH,APP,ARCN1,ASPH,ATIC,ATP6AP1,ATRN,AXL,AZGP1,B2M,BASP1,BCAT1,BCKDK,BGN,BST1,BTD,C11orf54…	700
Cancer,Neurological Disease,Organismal Injury and Abnormalities	Glioma cancer	3.85e-23	A2M,ABHD14B,ACE,ACLY,ACTB,ACTN1,ACTN2,ACTN4,ADAM10,ADAMTS1,ADAMTS12,ADAMTS2,ADAMTSL1,ADIPOQ,AFM,AGA,AGRN,AGT,AHCY,AHCYL1,AHNAK,AIMP1,AKR1A1,AKR1B1,AKR1C1/AKR1C2,AKR1E2,ALAD,ALB,ALCAM,ALDH16A1,ALDOA,ALDOC,ALYREF,AMBP,ANGPTL2,ANP32B,ANP32E,ANPEP,ANXA1,ANXA2,ANXA5,AP1M1,AP2A1,AP2A2,AP2B1,AP2M1,AP3B1,AP3D1,APCS,APEH,APEX1,APOA2,APOA4,APOB,APP,ARCN1,ARF3,ARHGAP1,ARHGDIA,ARPC1A,ARPC2,ASPH,ATIC,ATP5F1B,…	709
Cardiovascular Disease,Neurological Disease,Organismal Injury and Abnormalities	Cerebrovascular dysfunction	3.95e-23	ACE,ADIPOQ,ADPRS,AGT,ALB,APOA1,APOB,APOE,APOH,APP,BCHE,C1R,CA12,CDH2,CFH,CKAP4,CLU,COL4A1,COL4A2,COL5A1,CST3,EGFR,ELN,ENG,F10,F11,F13A1,F2,F9,FABP3,FAS,FBN2,FGA,FGB,FLNA,FN1,GAA,GLA,GPX3,GRN,GSN,HGF,HMGB1,HSPB1,HSPH1,HTRA1,HYOU1,IGF1,IL6,ITGAV,ITM2B,LDLR,LIPA,LPA,LRP1,LY96,MMP3,MMP9,MYH11,NNMT,NOTCH3,NRP1,PARP1,PCSK9,PDCD10,PKM,PLG,PRNP,PROCR,PROS1,PYGL,RRBP1,RTN4,SARS1,SERPINA1,SERPINC1,SERPIND1…	91
Cancer,Neurological Disease,Organismal Injury and Abnormalities	Glioma	4.02e-23	A2M,ABHD14B,ACE,ACLY,ACTB,ACTN1,ACTN2,ACTN4,ADAM10,ADAMTS1,ADAMTS12,ADAMTS2,ADAMTSL1,ADIPOQ,AFM,AGA,AGRN,AGT,AHCY,AHCYL1,AHNAK,AIMP1,AKR1A1,AKR1B1,AKR1C1/AKR1C2,AKR1E2,ALAD,ALB,ALCAM,ALDH16A1,ALDOA,ALDOC,ALYREF,AMBP,ANGPTL2,ANP32B,ANP32E,ANPEP,ANXA1,ANXA2,ANXA5,AP1M1,AP2A1,AP2A2,AP2B1,AP2M1,AP3B1,AP3D1,APCS,APEH,APEX1,APOA2,APOA4,APOB,APP,ARCN1,ARF3,ARHGAP1,ARHGDIA,ARPC1A,ARPC2,ASPH,ATIC,ATP5F1B,…	721
Cancer,Organismal Injury and Abnormalities,Respiratory Disease	Nonsquamous non-small cell lung carcinoma	4.09e-23	ACO1,ACTN1,ACTN2,ACTN4,ADAMTS12,ADAMTS2,AFM,AGRN,AHNAK,ALB,ALDOA,ALDOC,ANP32A,ANPEP,AP1G1,AP3B1,APLP2,APOB,APOD,ASAH1,ATIC,AXL,B2M,BASP1,BCAT1,BCHE,BGN,BST1,C1QA,C1QBP,C7,C8B,C9,CALB2,CALD1,CAPG,CAPRIN1,CAVIN1,CCDC80,CCN5,CCT7,CD44,CFH,CFHR5,CHIT1,CHRDL1,CILP,CLTC,CNDP2,COL11A1,COL12A1,COL1A1,COL1A2,COL3A1,COL4A1,COL5A1,COL5A2,COL5A3,COL6A3,COPB2,COPG1,CORO1C,CPE,CPZ,CRABP2,CRYZ,CSPG4,CTH,CTNNB1,…	280
Cancer,Organismal Injury and Abnormalities	Metastasis of tumor cell lines	4.69e-23	ACLY,ACTN4,ADAM12,ADAM9,ADAMTS1,ALCAM,ANGPTL4,ANXA1,APOC1,ASAH1,AXL,B2M,BCAT1,BGN,BSG,CALR,CAPN2,CCL2,CCN1,CD44,CD59,CDH2,COL18A1,COL4A1,COL4A2,CSE1L,CTHRC1,CTNNB1,CTSB,CTTN,CXCL1,CXCL12,CXCL6,EFEMP1,EGFR,ENO1,ENPP2,EZR,F2,FABP5,FAM20C,FN1,FSCN1,FUT8,GBA1,GFRA1,GPI,H2AX,HGF,HK1,HMOX1,HNRNPAB,HSP90AA1,HTRA1,IGF1,IGHM,IL6,INHBA,ITGA2,ITGB1,ITGBL1,KRT8,LAMA5,LGALS3,LMNA,MAP4,MMP1,MMP10,MMP2,MMP3,MMP…	104
Hematological System Development and Function	Coagulation	4.8e-23	ANXA2,ANXA5,AP3B1,APLP2,APOE,APOH,APP,AXL,C3,C4A/C4B,C4BPB,C9,CALU,CAPN1,CD59,CLIC1,COMP,CXCL12,EMILIN2,F10,F11,F12,F13A1,F13B,F2,F9,FGA,FGG,GAS6,GP1BA,GSN,HP,HRG,HSPG2,IL6,ITGA2,KLKB1,KNG1,LDLR,LMAN1,MAPK1,MFGE8,MMP1,PDCD10,PDGFRA,PF4,PLAUR,PLEK,PLG,PPIA,PPIF,PRDX2,PROCR,PROS1,PROZ,SERPINC1,SERPINE1,SERPINE2,SERPINF1,SERPINF2,TFPI,THBS1,VCAN,VTN,VWF	65
Cellular Movement	Migration of tumor cells	7.41e-23	ACTN4,ADAM10,ADIPOQ,AHCY,ALCAM,CALR,CCL2,CCN2,CCN5,CD44,CDH2,COL18A1,CSE1L,CSF1,CSPG4,CTNNB1,CTSB,CTTN,CXCL1,CXCL12,DPP4,EGFR,EMILIN2,ENPP2,EZR,F2,FN1,GSN,HGF,HMGB1,IGF1,IL6,IQGAP1,ITGA5,ITGB1,LAMA5,LGALS3,LIPA,LUM,MGAT5,MIF,MMP14,MMP2,MMP9,NRP1,PARK7,PDGFD,PLAUR,POSTN,RARRES2,RHOC,S100A6,SERPINB2,SERPINE1,SFRP2,SIRPA,SLIT2,SPARC,TFPI,TGFB1,THBS1,TIMP1,TNC,VCAM1,VCAN,VIM	66
Cancer,Gastrointestinal Disease,Organismal Injury and Abnormalities	Advanced malignant gastrointestinal neoplasm	7.54e-23	AKR1C1/AKR1C2,AKR1C3,ALB,ANGPTL2,ANPEP,ATIC,C1R,CAPG,CCL2,CCN1,CCN2,CD248,CD44,CD9,CDH2,CFHR1,CLU,COL4A1,COL4A2,COL6A3,COLEC12,CRABP2,CRYZ,CSE1L,CXCL12,DPYSL2,EFEMP1,EGFR,ENPP2,FAS,FBN2,FKBP1A,FLRT2,FST,FSTL3,GART,GLUL,GSTP1,HGF,HMOX1,HSP90AA1,HSP90AB1,HSP90B1,HTRA1,ICAM1,IGFBP5,IGFBP7,IL6,ISLR,KRT18,LGALS3,MAP4,MAPK1,MME,MMP2,MMP3,MMP9,OLFML3,PAPPA,PARP1,PCOLCE,PDGFRA,PDGFRB,PLOD2,PLS3,PPIA,PPP3…	84
Hereditary Disorder,Organismal Injury and Abnormalities,Psychological Disorders	Familial psychiatric disease	7.89e-23	A2M,AARS1,ACE,ACTB,ACTN1,ACTN2,ADAM10,AEBP1,AFM,AGT,AHCY,AHCYL1,AIMP1,AK1,ALB,ALDOC,ANG,APOA1,APOA4,APOC1,APOD,APOE,APP,ATP5F1A,ATP5F1B,ATP6V1A,B2M,B4GAT1,BASP1,BGN,C1R,C3,C4A/C4B,C5,C7,C9,CA12,CAB39,CAPN1,CAPNS1,CASK,CASP6,CCN2,CCT5,CD44,CDH2,CHI3L1,CLU,COL4A1,COL4A2,COL4A3,CP,CST3,CSTB,CTNNB1,CTSB,CTSD,CUL3,CYCS,DBN1,DCTN1,DDX1,DKK3,DPYSL3,EEF2,EIF4G1,ENO2,ENO3,ENPP2,EPRS1,EZR,FAM3C,FGG,FKBP4,F…	188
Endocrine System Disorders,Organismal Injury and Abnormalities,Reproductive System Disease	Ovarian lesion	8.14e-23	A1BG,ACTN4,ACTR2,ADAM10,ADAM17,ADAMTS12,ADAMTS2,ADAMTSL1,AEBP1,AFM,AHNAK,AKR1A1,AKR1B1,AKR1C1/AKR1C2,ALB,ALCAM,ALDH16A1,ALYREF,ANG,APEH,APOA1,APOB,APOE,APOH,ATIC,ATRN,AXL,AZGP1,B2M,BSG,C3,C4A/C4B,C5,C8B,C9,CAD,CALB2,CAND1,CAST,CCDC80,CCL2,CCN1,CCN2,CCN5,CCT5,CCT6A,CD109,CD44,CDH2,CFB,CFH,CHI3L1,CKAP4,CLEC3B,CLIC1,CLIC4,CLU,COL11A1,COL15A1,COL18A1,COL1A2,COL3A1,COL4A1,COL4A2,COL5A1,COL6A2,COL6A3,C…	278
Neurological Disease,Organismal Injury and Abnormalities	Brain lesion	9.92e-23	A2M,ABHD14B,ACE,ACLY,ACTB,ACTN1,ACTN2,ACTN4,ACY1,ADAM10,ADAM12,ADAM9,ADAMTS1,ADAMTS12,ADAMTS2,ADAMTSL1,ADIPOQ,AFM,AGA,AGRN,AGT,AHCY,AHCYL1,AHNAK,AIMP1,AKR1A1,AKR1B1,AKR1C1/AKR1C2,AKR1E2,ALAD,ALB,ALDH16A1,ALDOC,ALYREF,AMBP,ANGPTL2,ANP32B,ANP32E,ANPEP,ANXA1,ANXA2,ANXA5,AP1M1,AP2A1,AP2A2,AP2B1,AP2M1,AP3B1,AP3D1,APCS,APEH,APEX1,APOA1,APOA2,APOA4,APOB,APP,ARCN1,ARF3,ARHGAP1,ARHGDIA,ARPC1A,ARPC2,ASPH,A…	711
Cardiovascular Disease,Organismal Injury and Abnormalities	Occlusion of blood vessel	1.13e-22	ACAT2,ACE,ACLY,ADIPOQ,AGT,AHSG,ALB,ANGPTL4,APCS,APOA1,APOA2,APOA4,APOB,APOC1,APOC3,APOE,APOM,APP,C5,CA12,CCL2,CD44,CD55,CD59,CDH13,CHI3L1,CLU,COL18A1,COL5A1,COL5A2,CSF1,CST3,CTNNB1,CXCL12,EIF4A3,ELN,F10,F12,F13A1,F2,F9,FABP5,FGA,FGG,FKBP1A,FN1,GBE1,GPX3,GREM1,GSS,GSTO1,H2AX,HABP2,HGF,HMGB1,HMOX1,HP,HRG,HSPD1,HSPG2,ICAM1,IGF1,IL6,IMPDH2,ITGAV,LDLR,LGALS3,LMCD1,LOX,LPA,LRP1,MFAP2,MFGE8,MIF,MMP14,MM…	121
Connective Tissue Disorders,Organismal Injury and Abnormalities,Skeletal and Muscular Disorders	Dupuytren contracture	1.18e-22	ADAMTS1,ADAMTS12,ADAMTS2,COL11A1,COL12A1,COL14A1,COL15A1,COL16A1,COL18A1,COL1A1,COL1A2,COL2A1,COL3A1,COL4A1,COL4A2,COL4A3,COL5A1,COL5A2,COL5A3,COL6A1,COL6A2,COL6A3,COL7A1,FST,LOXL3,MMP1,MMP14,MMP2,MMP3,PLG,TIMP1,TIMP2,TIMP3	33
Cellular Movement,Hematological System Development and Function,Immune Cell Trafficking,Inflammatory Response	Cell movement of monocytes	1.24e-22	ADAM17,AGT,ANXA1,ANXA2,APOA1,APOE,APP,ATRN,C5,CCL2,CCN1,CCN2,COL1A1,COL4A1,CXCL12,EFNB1,EGFR,ELN,ENG,F2,FN1,GREM1,HARS1,HGF,HMGB1,HP,ICAM1,IL6,IL6ST,INHBA,ITGAV,LDLR,LGALS1,LGALS3,LGMN,LPA,MDK,MIF,MMP14,MMP9,PF4,PLAUR,PLG,PPIA,PRNP,PVR,QPCT,RPS19,SBDS,SERPINA3,SERPINE1,SERPINF1,SIRPA,SLIT2,SLIT3,TGFB1,TIMP2,TIMP3,VCAM1	59
Cell Morphology,Cellular Assembly and Organization,Cellular Development,Cellular Function and Maintenance,Cellular Growth and Proliferation,Nervous System Development and Function,Organismal Development,Tissue Development	Neuritogenesis	1.38e-22	A2M,ACE,ACTB,ACTR2,ACTR3,ADAM10,ADAM17,ADAMTS1,AGRN,AGT,ALCAM,AP2A1,APLP2,APOE,APP,ATRN,B2M,BASP1,C3,C4A/C4B,CALD1,CAPNS1,CAPRIN1,CAPZB,CASK,CASP6,CCN1,CCN2,CCN5,CD44,CDH2,CFL1,CLSTN1,CLU,CRK,CSF1,CTNNB1,CTSZ,CTTN,CXCL12,CXCL6,DBN1,DDAH1,DPYSL2,DPYSL3,EEF1A1,EFEMP1,EFNB1,EGFR,EHD1,EXT1,EZR,FASN,FAT3,FGF7,FLNA,FUT8,GDI1,GFRA1,GRN,HGF,HLA-A,HMGB1,HNRNPK,HPRT1,HSP90AA1,HSP90AB1,HSPA5,HSPB1,IGF1,IL1R…	154
Renal and Urological System Development and Function	Morphology of urinary system	1.47e-22	ACE,ACTN4,ADAMTS1,ADIPOQ,AGA,AGT,AKR1B1,ANGPTL4,APCS,APOE,APOL1,ARHGAP1,ARHGDIA,B4GALT1,BGN,BSG,C4A/C4B,C5,CAT,CD55,CFH,CFI,CLU,COL18A1,COL4A3,CTBS,CTNNB1,CTSK,DCN,DPP3,EFEMP1,EGFR,EHD3,FAH,FAM20A,FAT1,FBLN1,FGF7,FSTL1,GAS6,GCNT1,GFRA1,GLA,GREM1,GRN,HEXB,HMOX1,HP,ICAM1,IGF1,IGF2R,IGFBP2,IGFBP4,IL6,ITGA2,ITGB1,LAMB2,LAMC1,LGMN,LIPA,MAN2A1,MANBA,MAPK1,MMP14,MYH11,MYH9,MYL9,MYLK,NAGLU,PARK7,PDGFRA,P…	87
Cancer,Endocrine System Disorders,Organismal Injury and Abnormalities,Reproductive System Disease	Ovarian tumor	1.47e-22	A1BG,ACTN4,ACTR2,ADAM10,ADAM17,ADAMTS12,ADAMTS2,ADAMTSL1,AEBP1,AFM,AHNAK,AKR1A1,AKR1B1,AKR1C1/AKR1C2,ALB,ALCAM,ALDH16A1,ALYREF,ANG,APEH,APOA1,APOB,APOE,APOH,ATIC,ATRN,AXL,AZGP1,B2M,BSG,C3,C4A/C4B,C5,C8B,C9,CAD,CALB2,CAND1,CAST,CCDC80,CCL2,CCN1,CCN2,CCN5,CCT5,CCT6A,CD109,CD44,CDH2,CFB,CFH,CHI3L1,CKAP4,CLEC3B,CLIC1,CLIC4,CLU,COL11A1,COL15A1,COL18A1,COL1A2,COL3A1,COL4A1,COL4A2,COL5A1,COL6A2,COL6A3,C…	277
Hematological System Development and Function,Organismal Functions	Coagulation of blood	1.61e-22	ANXA2,ANXA5,AP3B1,APLP2,APOE,APOH,APP,AXL,C3,C4A/C4B,C4BPB,C9,CALU,CAPN1,CD59,CLIC1,COMP,CXCL12,EMILIN2,F10,F11,F12,F13A1,F13B,F2,F9,FGA,FGG,GAS6,GP1BA,GSN,HRG,HSPG2,IL6,ITGA2,KLKB1,KNG1,LDLR,LMAN1,MAPK1,MFGE8,MMP1,PDCD10,PDGFRA,PF4,PLEK,PLG,PPIA,PPIF,PRDX2,PROCR,PROS1,PROZ,SERPINC1,SERPINE1,SERPINE2,SERPINF1,SERPINF2,TFPI,THBS1,VCAN,VTN,VWF	63
Cellular Movement	Migration of epithelial cells	1.64e-22	ACTN4,ADAM10,ADAM9,ADIPOQ,AGT,AHSG,ALDOA,ANXA2,CCN2,CD9,COL7A1,CTNNA1,CXCL1,CXCL12,EGFR,ENG,FBLN5,FGF7,FN1,FSTL1,HGF,HMGB1,ICAM1,IGF1,IL6,IQGAP1,ITGA2,ITGB1,KITLG,KRT18,KRT2,LRG1,MGAT5,MMP1,MMP10,MMP14,MMP2,MMP9,PIK3IP1,PLEC,PLG,POSTN,PTN,SERPINB2,SERPINE1,SERPINF1,TGFB1,THBS2,TIMP1,VIM,VTN	51
Cellular Movement,Hematological System Development and Function,Immune Cell Trafficking	Transmigration of leukocytes	1.67e-22	ADAM10,ADAM17,ANXA1,APP,BST1,C5,CANX,CAT,CCL2,CD44,CNN2,COL1A1,COL4A1,CSF1,CXCL1,CXCL12,DCN,EGFR,ENG,ENPP2,F2,FABP5,FERMT3,FN1,HGF,HMGB1,HSP90AA1,HSP90AB1,ICAM1,IL6,ITGAV,ITGB1,KITLG,LDLR,LGALS1,LIPA,MIF,MMP14,MMP9,MYH9,MYLK,MYLK3,PPBP,PVR,RARRES2,RTN4,SERPINE1,SIRPA,SOD1,STC1,TGFB1,THY1,TIMP2,TIMP3,VCAM1	55
Cellular Movement	Migration of carcinoma cell lines	1.87e-22	ADAM10,ADAM17,ADIPOQ,ALCAM,ANGPTL4,ANPEP,APOC1,ASPH,AXL,BCAT1,BGN,BSG,C1QBP,CALR,CAPNS1,CCN1,CCN2,CD44,CLU,COL11A1,COL7A1,COPA,CSE1L,CTNNB1,CTSB,CTTN,CXCL12,DHX9,EGFR,EIF3F,ENO1,EZR,FAP,FBLN2,FKBP4,FN1,FSCN1,GALNT2,GAS6,GLUL,GOT2,HDGF,HGF,HMOX1,HNRNPA2B1,HSP90AB1,HSPA5,IGF1,IGFBP7,IL6,ITGA5,ITGAV,ITGB1,KARS1,KITLG,LAMA1,LGALS1,LMCD1,LRP1,MAP4,MIF,MMP1,MMP3,MYOF,NME1,NRP1,NRP2,PKM,POSTN,PRMT1,PRNP…	95
Cancer,Organismal Injury and Abnormalities,Respiratory Disease	Lung adenocarcinoma	1.88e-22	ACO1,ACTN1,ACTN2,ACTN4,ADAMTS12,ADAMTS2,AFM,AGRN,AHNAK,ALDOA,ALDOC,ANP32A,ANPEP,AP1G1,AP3B1,APLP2,APOB,APOD,ASAH1,ATIC,AXL,B2M,BASP1,BCAT1,BCHE,BGN,BST1,C1QA,C1QBP,C7,C8B,C9,CALB2,CALD1,CAPG,CAPRIN1,CAVIN1,CCDC80,CCN5,CCT7,CD44,CFH,CFHR5,CHIT1,CHRDL1,CILP,CLTC,CNDP2,COL11A1,COL12A1,COL1A1,COL1A2,COL3A1,COL4A1,COL5A1,COL5A2,COL5A3,COL6A3,COPB2,COPG1,CORO1C,CPE,CPZ,CRABP2,CRYZ,CSPG4,CTH,CTNNB1,CUL3…	277
Cell Morphology,Cellular Development,Cellular Growth and Proliferation,Nervous System Development and Function,Organismal Development,Tissue Development	Morphogenesis of neurons	1.93e-22	A2M,ACE,ACTB,ACTR2,ACTR3,ADAM10,ADAM17,ADAMTS1,AGRN,AGT,ALCAM,AP2A1,APLP2,APOE,APP,ATRN,B2M,BASP1,C3,C4A/C4B,CALD1,CAPNS1,CAPRIN1,CAPZB,CASK,CASP6,CCN1,CCN2,CCN5,CD44,CDH2,CFL1,CLSTN1,CLU,CRK,CSF1,CTNNB1,CTSZ,CTTN,CXCL12,CXCL6,DBN1,DDAH1,DPYSL2,DPYSL3,EEF1A1,EFEMP1,EFNB1,EGFR,EHD1,EXT1,EZR,FASN,FAT3,FGF7,FLNA,FUT8,GDI1,GFRA1,GRN,HEXA,HGF,HLA-A,HMGB1,HNRNPK,HPRT1,HSP90AA1,HSP90AB1,HSPA5,HSPB1,IGF1…	155
Cell Death and Survival,Organismal Injury and Abnormalities	Necrosis of epithelial tissue	2.03e-22	ACE,ADAM17,ADAMTS1,ADIPOQ,AGT,AIMP1,ANG,ANGPTL4,API5,APOL1,APP,AXL,CALR,CASP6,CAT,CD44,CDH2,CLIC4,CLU,COL18A1,COL4A2,COL4A3,CTH,CTNNA1,CTNNB1,CTSB,CXCL12,CYCS,DCN,DCTN2,DDB2,DFFA,DLST,EDIL3,EEF1A1,EFEMP2,EGFR,ENG,F2,FAH,FAP,FAS,FASN,FGF7,FKBP4,FSTL1,GAPDH,GAS6,GOT2,GRN,GSN,H2AX,HGF,HK1,HMGB1,HMOX1,HNRNPU,HSPA5,HSPB1,HSPD1,ICAM1,IGF1,IGFBP3,IGFBP5,IL1RN,IL6,IL6ST,INHBA,ITGA2,ITGA5,ITGAV,ITGB1,ITIH…	140
Cancer,Organismal Injury and Abnormalities,Tumor Morphology	Progression of tumor	2.15e-22	ADAM10,ADAM12,ALCAM,ANPEP,ANXA1,ANXA2,APOE,ATIC,AXL,BSG,CAT,CCN2,CD44,CDH2,CLU,COL11A1,COL1A1,COL1A2,CSF1,CTSK,CXCL12,DDT,EGFR,ENG,EZR,FAS,FASN,FKBP1A,GART,GAS6,GSR,GSTP1,HGF,HMGB1,HSP90AA1,HSP90AB1,HSP90B1,IDH1,IGFBP2,IGFBP4,IGFBP6,IL6,LDHA,LGALS1,LOXL2,MAPK1,MIF,MMP1,MMP9,NES,NRP1,NRP2,PARP1,PDGFRA,PDGFRB,PKM,PLAUR,PSMB1,PSMB2,PSMB5,PSMB8,PSMB9,PSMD1,PSMD2,RECK,S100A4,SERPINE1,SERPINF1,SOD2,SPA…	79
Cell-To-Cell Signaling and Interaction,Hematological System Development and Function,Inflammatory Response	Binding of professional phagocytic cells	2.24e-22	A2M,ADAM10,ADAM17,ADIPOQ,ALCAM,ANXA1,APCS,APOA1,APOE,APOH,APP,AXL,B4GALT1,C3,C5,CALR,CCL2,CD44,CFH,CFHR1,CSF1,CTSZ,CTTN,CXCL1,CXCL12,DCN,F2,FERMT3,FGA,FGG,FLNA,FN1,GAS6,GP1BA,HMGB1,ICAM1,IL6,ITGA5,ITGB1,KITLG,KNG1,LGALS3,MBL2,MGAT5,MIF,MSN,ORM1,PF4,PKM,PLAUR,PLG,PLTP,PPBP,PRDX2,RAC3,RARRES2,SERPINA1,SERPINE1,SLIT2,TGFB1,THY1,TLN1,TXN,VCAM1,VTN,VWF	66
Cancer,Gastrointestinal Disease,Organismal Injury and Abnormalities	Development of digestive organ tumor	2.87e-22	A1BG,A2M,ABHD14B,ABI3BP,ACBD3,ACLY,ACO1,ACTA1,ACTN1,ACTN2,ACTN4,ADAM10,ADAM12,ADAM17,ADAM9,ADAMTS1,ADAMTS12,ADAMTS2,ADAMTSL1,ADIPOQ,AEBP1,AFM,AGRN,AGT,AHNAK,AHSG,AKR1B1,AKR1C1/AKR1C2,ALB,ALCAM,ALDH16A1,ALDOA,ANGPTL4,ANP32E,ANPEP,ANXA1,AP1G1,AP1M1,AP2A1,AP2A2,AP2B1,AP2M1,AP3B1,AP3D1,APEH,APEX1,API5,APLP2,APOA1,APOA4,APOB,APOD,APOE,APOH,APP,ARCN1,ARHGAP1,ARHGDIA,ARPC1A,ASAH1,ASPH,ATIC,ATP5F1B,ATRN,…	696
Cellular Growth and Proliferation,Tissue Development	Proliferation of neural cells	2.95e-22	A2M,ACTB,ADAM10,ADAM17,AGT,ALCAM,ANP32A,ANXA1,APEX1,APOE,APP,BASP1,CAP1,CAPZB,CAT,CBR1,CCL2,CCN1,CCN5,CD9,CDH2,CFL1,CLU,CNPY2,CORO1B,COTL1,CPE,CRK,CSF1,CST3,CTNNA1,CTNNB1,CTSZ,CXCL1,CXCL12,DBI,DPYSL2,DPYSL3,EEA1,EFNB1,EGFR,EIF5A,ENPP2,EXT1,EZR,F2,FAS,FBLN5,FGF7,FKBP4,FLNA,FN1,GBA1,GFRA1,GRN,HGF,HMGB1,HSPA8,HTRA1,HUWE1,IDH1,IGF1,IGFBP2,IGFBP3,IGFBP5,IL6,IL6ST,IMPA1,IQGAP1,ITGB1,KHDRBS1,KITLG,LAMA1…	144
Cardiovascular Disease,Organismal Injury and Abnormalities	Myocardial dysfunction	2.98e-22	ACE,ACTN2,ADAM17,ADIPOQ,AGT,ANGPTL4,ANXA1,ANXA5,APOA1,APOA2,APOA4,APOB,APOC3,APOD,APOE,APOL1,APOM,BGN,CAPNS1,CAST,CRK,CSF1,CTNNB1,CTSA,DES,DPP4,EGFR,F10,F2,F9,FAS,FHL2,FKBP1A,FSTL3,GAA,GAS6,GLA,HMOX1,IGF2R,IL6,ITGA5,KITLG,LAMA4,LMNA,MDK,MGAT1,MME,MMP1,MMP2,MMP9,MYDGF,MYH11,MYLK3,NT5E,PDGFD,PDLIM5,PLG,POSTN,PPP3CA,PRDX3,PTX3,SERPINC1,SERPINE1,SOD2,TF,TGFB1,TIMP1,TIMP2,TIMP3,TPM1,VCL	71
Organismal Development,Organismal Injury and Abnormalities	Abnormal morphology of abdomen	3.05e-22	ACE,ACTN4,ADAM17,ADAMTS1,ADIPOQ,AEBP1,AGA,AGT,AKR1B1,AMBP,ANGPTL4,APCS,APEX1,APOA1,APOE,APOL1,ARHGDIA,ARHGDIB,ASAH1,AXL,AZGP1,B2M,B4GALT1,BGN,BMP1,BPNT1,BSG,C3,C4A/C4B,CALR,CANT1,CAT,CD44,CD55,CD9,CFH,CFI,CIAPIN1,CLU,COL18A1,COL3A1,COL4A3,CP,CSF1,CTBS,CTHRC1,CTNNB1,CTSA,CTSD,CTSK,DCN,DDB1,DPP3,EFEMP1,EGFR,EHD3,EIF4B,EZR,F11,F9,FAH,FAM20A,FAM20C,FAS,FAT1,FBLN1,FGA,FGF7,FKBP1A,FKBP4,FSTL1,FSTL3,FUB…	171
Cancer,Organismal Injury and Abnormalities,Reproductive System Disease	Genital carcinoma	3.34e-22	A1BG,A2M,ABI3BP,ACE,ACLY,ACTB,ACTN2,ACTN4,ACTR2,ACY1,ADAM10,ADAM17,ADAM9,ADAMTS1,ADAMTS12,ADAMTS2,ADAMTSL1,AEBP1,AFM,AGT,AHCY,AHCYL1,AHNAK,AKR1A1,AKR1B1,AKR1C1/AKR1C2,ALB,ALDH16A1,ALDOA,ANGPTL2,ANGPTL4,ANP32B,ANP32E,ANXA2,ANXA5,ANXA6,AP1G1,AP2A1,AP2A2,AP2B1,AP3B1,AP3D1,APEH,APEX1,API5,APOB,APOD,APOE,APOH,APP,ARCN1,ASPH,ATIC,ATP6AP1,ATP6V1A,ATRN,AXL,AZGP1,B2M,BASP1,BCAT1,BCKDK,BGN,BSG,BST1,BTD,C1Q…	708
Cellular Movement,Connective Tissue Development and Function	Cell movement of fibroblast cell lines	3.62e-22	ACTN4,ACTR2,ACTR3,ARPC2,CAST,CD248,CD44,CLIC4,COL6A1,CORO1B,CRK,CTNNB1,CTTN,CXCL12,EFEMP1,EGFR,EHD1,F2,FABP5,FH,FHL2,FLNA,FLNC,FN1,FSCN1,GAS6,GPC1,GPI,HGF,HMGB1,IGF1,IPO9,ITGA5,ITGB1,LOX,MAPRE1,MARCKS,MGAT5,MMP14,MMP9,MYLK,NDST1,PDGFD,PDGFRA,PDGFRB,PLAUR,PLG,PPIF,PTGDS,PVR,RACK1,RHOC,RTN4,SERPINE1,TGFB1,THBS1,TNC,VCL,VCP,VIM,VTN	61
Cardiovascular Disease,Organismal Injury and Abnormalities	Abnormality of left ventricle	3.95e-22	ACE,ACTN2,ADAM12,ADAM17,ADAM9,ADIPOQ,AGT,ANGPTL4,APOA1,APOA2,APOA4,APOB,APOC3,APOD,APOE,APOL1,APOM,BGN,CA12,CAPNS1,CAST,CRK,CSF1,CTNNB1,CTSA,DES,DPP4,EGFR,ELN,F10,F2,F9,FAS,FBN1,FHL2,FKBP1A,FSTL3,GAA,GAS6,GLA,HMOX1,HSPG2,ICAM1,IDUA,IGF2R,IL6,KITLG,LAMA4,LDLR,LMNA,MDK,MGAT1,MME,MMP1,MMP2,MMP3,MMP9,MYH11,MYLK3,NT5E,PDLIM5,POSTN,PPP3CA,PRDX3,PTX3,SERPINC1,SERPINE1,SOD2,TF,TIMP1,TIMP2,TIMP3,TPM1,VCAM…	76
Endocrine System Disorders,Gastrointestinal Disease,Metabolic Disease,Organismal Injury and Abnormalities	Diabetic complication	3.99e-22	ACE,ACO1,ACTA1,ADAMTS12,ADIPOQ,AGT,AKR1B1,AKR1C3,AMBP,APOD,APOE,AZGP1,B2M,BMP1,C7,C9,CA12,CARS1,CAVIN1,CCN1,CD55,CDH11,CDH2,CFB,CHI3L1,CLEC3B,CLU,COL11A1,COL12A1,COL14A1,COL15A1,COL16A1,COL18A1,COL1A1,COL1A2,COL2A1,COL3A1,COL4A1,COL4A2,COL4A3,COL5A1,COL5A2,COL5A3,COL6A1,COL6A2,COL6A3,COL7A1,CPNE8,CTNNB1,CTSD,CTSL,DBI,DKK3,DPP4,DPYSL3,EDIL3,EGFR,F10,F2,FAS,FASN,FBLN5,FBLN7,FKBP1A,FN1,GAS6,GLUL,GRE…	109
Cancer,Endocrine System Disorders,Organismal Injury and Abnormalities,Reproductive System Disease	Ovarian cancer	4.01e-22	A1BG,ACTN4,ACTR2,ADAM10,ADAM17,ADAMTS12,ADAMTS2,ADAMTSL1,AEBP1,AFM,AHNAK,AKR1A1,AKR1B1,AKR1C1/AKR1C2,ALB,ALCAM,ALDH16A1,ANG,APEH,APOA1,APOB,APOE,APOH,ATIC,ATRN,AZGP1,B2M,BSG,C3,C4A/C4B,C5,C8B,C9,CAD,CALB2,CAND1,CAST,CCDC80,CCL2,CCN1,CCN2,CCN5,CCT5,CCT6A,CD109,CD44,CDH2,CFB,CFH,CHI3L1,CKAP4,CLEC3B,CLIC1,CLIC4,CLU,COL11A1,COL15A1,COL18A1,COL1A2,COL3A1,COL4A1,COL4A2,COL5A1,COL6A2,COL6A3,COL7A1,COPA,…	270
Cell-To-Cell Signaling and Interaction,Cellular Movement,Hematological System Development and Function,Immune Cell Trafficking	Recruitment of leukocytes	4.66e-22	ADAM10,ADAM17,ADIPOQ,AGT,ANXA1,APOA1,APOB,APOE,APP,B4GALT1,C3,C4A/C4B,C5,CAT,CCL2,CCN1,CD44,CD55,CD5L,CHI3L1,CLU,CNN2,CSF1,CTNNB1,CTSC,CXCL1,CXCL12,CXCL6,DPP4,EDIL3,F13A1,FABP5,FAS,FERMT3,FN1,FUT8,GC,GCNT1,GP1BA,GSN,HDGF,HMGB1,HMOX1,HSPA1A/HSPA1B,ICAM1,IL1RN,IL6,IL6ST,KITLG,LGALS1,LGALS3,LRP1,LY96,LYZ,MDK,MGAT5,MIF,MME,MMP1,MMP2,MMP9,NDST1,PARP1,PLG,PPIF,PTN,PTX3,PXDN,RAP1B,RARRES2,RTN4,S100A4,SE…	88
Cell-To-Cell Signaling and Interaction,Tissue Development	Binding of extracellular matrix	4.96e-22	ADAM9,ADAMTS12,AGT,APP,CASK,CCN2,CD44,CD9,COL3A1,COL5A3,CTNNB1,CXCL12,DPP4,ECM2,EMILIN1,ENPP2,FBLN5,FGA,FGB,FGG,FN1,HSPG2,ITGA2,ITGA5,ITGAV,ITGB1,NID1,NID2,PLG,POSTN,SERPINE1,SERPINE2,SGCE,SIRPA,THBS1,THBS2,TNXB,VCAM1,VCAN,VCL,VTN,ZYX	42
Free Radical Scavenging	Metabolism of reactive oxygen species	5.08e-22	ACE,ACTB,ADIPOQ,AGT,AKR1B1,ALB,ANXA1,ANXA2,APCS,APOA1,APOA4,APOE,APP,ARHGDIA,ARHGDIB,BCKDK,C3,C5,CANX,CAPNS1,CAT,CBR1,CCN1,CCN2,CD44,CFB,CFH,CLIC1,CLU,COL18A1,CSF1,CST3,CSTB,CTH,CTTN,CXCL12,CYCS,DBI,DCN,DLD,DLST,DPP3,EEF1A1,EGFR,ERO1A,F2,FAS,FBLN5,FLNA,FN1,FTH1,FTL,G6PD,GPX3,GRN,GSN,GSTP1,HBB,HGF,HK1,HMGB1,HMOX1,HNRNPK,HP,HSP90AA1,HSP90AB1,HSPA9,HSPB1,HSPD1,ICAM1,IDH1,IGF1,IL6,IQGAP1,ITGA5,ITGB1,…	140
Cellular Movement,Hematological System Development and Function,Immune Cell Trafficking,Inflammatory Response	Cellular infiltration by phagocytes	5.13e-22	ADAM17,ADIPOQ,AGT,ANXA1,ANXA2,APOA1,APOE,APP,B4GALT1,BSG,C2,C3,C4A/C4B,C5,CAST,CCL2,CCN1,CCN2,CD44,CD55,CFB,CFD,CFH,COL4A3,CSF1,CTNNB1,CTSB,CTSC,CTSK,CTTN,CXCL12,DPP4,EDIL3,EGFR,F2,FAS,GAS6,GBA1,GLO1,HGF,HMGB1,HMOX1,HRG,HSPA5,HSPB1,ICAM1,IL1RN,IL6,IL6ST,ITGB1,KITLG,LDLR,LGALS1,LGALS3,LMNB1,LOX,MDK,MIF,MMP10,MMP9,NDST1,NT5E,PARP1,PF4,PKM,PLG,PLTP,PPBP,PPIA,PRCP,PROCR,PSMB8,PTMA,PTX3,RARRES2,RTN4,S…	91
Cardiovascular System Development and Function,Cellular Movement	Movement of vascular endothelial cells	5.51e-22	ADAMTS1,ADIPOQ,ALCAM,ANG,ANPEP,ANXA1,ANXA2,APOH,C3,C5,CCN1,CD44,CD9,CDH13,CNN2,COL18A1,CRK,CXCL1,CXCL12,EGFR,EIF4A3,ENPP2,FLNB,FN1,FSTL1,GAS6,GLUL,GP1BA,HGF,HSP90AB1,HSPA5,HSPG2,IGF1,IQGAP1,ITGA2,ITGB1,KNG1,LGALS1,LGALS3,LOX,MDK,MMP14,MMP2,MMP9,NCL,NEU1,NRP1,ORM1,PKM,PLG,PROS1,PTN,RECK,RTN4,SLIT2,SPARC,TAGLN2,TGFB1,TGFBI,THBS1,THBS2,THY1,TIMP1,TIMP2,TMSB10/TMSB4X,VWF	66
Organismal Injury and Abnormalities	Angiogenesis of lesion	5.75e-22	ADAM17,ADAMTS1,AGT,ANGPTL2,ANGPTL4,ANXA2,C3,CCN1,CD44,CD9,CHI3L1,COL18A1,COL4A1,COL4A3,CST3,CTSB,CXCL12,CXCL6,EGFR,FBLN2,FERMT3,FLNA,GPC1,H2AX,HGF,IL1RN,ITGAV,KITLG,KNG1,LGALS1,LRP1,MMP1,MMP14,MMP2,MMP3,MMP9,NRP1,NRP2,PDGFRA,PKM,PLG,SEMA7A,SERPINC1,SERPINE1,TGFB1,TGFBI,THBS1,THBS2,TIMP1,TIMP2,TIMP3	51
Developmental Disorder,Hereditary Disorder,Organismal Injury and Abnormalities,Skeletal and Muscular Disorders	Duchenne muscular dystrophy	5.76e-22	ACE,ACLY,BGN,BMP1,CALD1,CAP1,CAST,CCN2,CFL1,COL1A1,COL1A2,COL3A1,COL4A1,COL4A2,COL5A1,COL5A2,COL6A1,COL6A2,COL6A3,COLEC12,CPQ,CYCS,EMILIN1,ENG,HLA-A,HLA-C,IFI30,LMCD1,LOX,LOXL2,LTBP3,PLOD2,PLS3,PSAP,RSU1,S100A11,SDCBP,SERPINH1,SPARC,TGFB1,TGFBI,TGFBR3,TIMP3,TPM4	44
Cancer,Hematological Disease,Immunological Disease,Organismal Injury and Abnormalities	B cell cancer	5.77e-22	ABI3BP,ACE,ACLY,ADAM10,ADAM9,ADAMTSL1,ADIPOQ,AHNAK,ALB,ANPEP,ANXA1,ANXA2,ANXA5,ANXA6,AP1M1,APOE,APP,ARHGAP1,ATRN,AXL,B2M,BCAT1,BCHE,BPNT1,BTD,BUB3,C1QC,C3,C7,CALD1,CAT,CCL2,CCT3,CD44,CDV3,CFP,CHI3L1,CILP,CKAP4,COL11A1,COL12A1,COL14A1,COL18A1,COL2A1,COL3A1,COL4A1,COL4A2,COL6A1,COL6A3,COPB2,CPN1,CPZ,CRK,CSE1L,CST3,CTNNB1,CTSC,CTSK,CTSL,CTTN,CXCL1,CXCL12,CXCL6,DDB1,DDX39A,DNASE2,DPT,EEF1A1,EGFR,EHD1…	277
Cancer,Organismal Injury and Abnormalities	Angiogenesis of tumor	5.93e-22	ADAM17,ADAMTS1,AGT,ANGPTL2,ANGPTL4,ANXA2,CCN1,CD44,CD9,CHI3L1,COL18A1,COL4A1,COL4A3,CST3,CTSB,CXCL12,CXCL6,EGFR,FBLN2,FERMT3,FLNA,GPC1,H2AX,HGF,IL1RN,ITGAV,KNG1,LGALS1,LRP1,MMP1,MMP14,MMP2,MMP3,MMP9,NRP1,NRP2,PDGFRA,PKM,PLG,SEMA7A,SERPINC1,SERPINE1,TGFB1,TGFBI,THBS1,THBS2,TIMP1,TIMP2,TIMP3	49
Cancer,Dermatological Diseases and Conditions,Organismal Injury and Abnormalities	Cutaneous melanoma	6.72e-22	A2M,ABI3BP,ACBD3,ACE,ACO1,ACTB,ACTN1,ACTN2,ACTN4,ACTR2,ACTR3,ADAM10,ADAM9,ADAMTS12,ADAMTS2,ADAMTSL1,ADIPOQ,AEBP1,AFM,AGA,AGRN,AGT,AHCY,AHCYL1,AHNAK,AHSA1,AK2,AKR1A1,AKR1B1,AKR1C1/AKR1C2,AKR1C3,ALAD,ALB,ALCAM,ALDH16A1,ALYREF,AMBP,ANG,ANGPTL2,ANPEP,ANXA1,ANXA2,ANXA5,AP1G1,AP1M1,AP2A1,AP2A2,AP2B1,AP3B1,AP3D1,APCS,APEH,APEX1,API5,APLP2,APOA4,APOB,APOD,APOE,APOH,APOL1,APP,ARCN1,ARPC2,ASAH1,ASL,ASPH,AT…	783
Organismal Injury and Abnormalities,Skeletal and Muscular Disorders	Abnormality of limb	7.03e-22	ADAMTS1,ADAMTS12,ADAMTS2,AP3D1,APLP2,APOE,APOM,B2M,BGN,CANT1,CAST,CAT,CCN2,CHST11,COL11A1,COL12A1,COL14A1,COL15A1,COL16A1,COL18A1,COL1A1,COL1A2,COL2A1,COL3A1,COL4A1,COL4A2,COL4A3,COL5A1,COL5A2,COL5A3,COL6A1,COL6A2,COL6A3,COL7A1,CTH,CTSK,DAG1,F10,F13A1,FAM20C,FBN2,FDPS,FLNB,FLNC,FMOD,FN1,FST,FSTL1,GPC1,GPC6,HEXA,HEXB,HSPG2,IDUA,IGF1,IGFALS,IL1RN,IL6,IL6ST,LDLR,LGALS1,LMNA,LOXL3,LUM,MAP1B,MEGF8,MIF…	95
Immunological Disease,Organismal Injury and Abnormalities	Allergy	7.72e-22	ACTB,ADAM17,ADIPOQ,AHCY,AHNAK,ALB,ALDOA,ANXA1,ANXA5,ARCN1,AXL,B4GALT1,BGN,C3,C4A/C4B,CAPG,CAPN1,CAPZB,CAT,CBR1,CD44,CDH13,CFL1,CORO1B,CST3,CTSL,CXCL1,DBN1,DPYSL2,EEF1A1,EEF2,ENO1,FABP5,FAS,FCGBP,FKBP1A,FKBP4,FLNA,GAPDH,GSN,GSTO1,HBB,HLA-C,HNRNPAB,HSPA5,ICAM1,IDI1,IFI30,IGHM,IL1RN,IL6,KITLG,KRT1,KRT10,LAMA5,LDLR,LGALS1,LGMN,LY96,MMP9,MSN,MYH9,MYL9,NAGK,P4HA2,P4HB,PDIA3,PGM3,PHPT1,PLAUR,PPIA,PPP3CA…	100
Cardiovascular Disease,Organismal Injury and Abnormalities	Occlusion of artery	7.76e-22	ACAT2,ACE,ACLY,ADIPOQ,AGT,AHSG,ALB,ANGPTL4,APCS,APOA1,APOA2,APOA4,APOB,APOC1,APOC3,APOE,APOM,APP,C5,CA12,CCL2,CD44,CD55,CD59,CDH13,CHI3L1,CLU,COL18A1,COL5A1,COL5A2,CSF1,CST3,CTNNB1,CXCL12,EIF4A3,ELN,F10,F12,F13A1,F2,F9,FABP5,FGG,FKBP1A,FN1,GBE1,GREM1,GSS,GSTO1,H2AX,HGF,HMGB1,HMOX1,HP,HRG,HSPD1,HSPG2,ICAM1,IGF1,IL6,IMPDH2,ITGAV,LDLR,LGALS3,LMCD1,LOX,LPA,LRP1,MFAP2,MFGE8,MIF,MMP14,MMP2,MMP3,MMP9,NE…	118
Infectious Diseases,Organismal Injury and Abnormalities	Infection of kidney cell lines	8.39e-22	ANPEP,APCS,ATP5F1A,ATP5F1B,AXL,BMP1,BSG,CAD,CANT1,CLTA,COL5A1,CPSF6,CTSB,CTSL,CTTN,DBN1,DPP4,EEF1A1,GANAB,HMGB1,HNRNPH1,HSPA5,IDH1,KARS1,KHDRBS1,KPNB1,KRT18,LMAN2,MAN1A1,MANBA,MAP4,MAT2A,MT2A,MYOF,PCBP2,PFKL,PGM1,PLOD2,PSMA1,PSMA2,PSMA3,PSMA5,PSMA7,PSMB6,PSMC3,PSMC4,PSMC5,PSMD12,PSMD6,PTGES3,RHOC,RNH1,RPL10A,RPL12,RPL18,RPL3,RPL5,RPS6,SDF4,SNRPA,SNRPA1,SNRPD3,SUB1,TAGLN2,TFRC,TMEM132A,UBE2L3,VWF,…	70
Cell-To-Cell Signaling and Interaction,Hematological System Development and Function	Interaction of phagocytes	9.27e-22	A2M,ADAM10,ADAM17,ADIPOQ,ALCAM,ANXA1,APCS,APOA1,APOE,APOH,APP,AXL,B4GALT1,C3,C5,CALR,CCL2,CD44,CFH,CFHR1,CSF1,CTSZ,CTTN,CXCL1,CXCL12,DCN,F2,FERMT3,FGA,FGG,FLNA,FN1,GAS6,GP1BA,HMGB1,ICAM1,IL6,ITGA5,ITGB1,KITLG,KNG1,LGALS3,MBL2,MGAT5,MIF,MSN,NEU1,ORM1,PF4,PKM,PLAUR,PLG,PLTP,PPBP,PRDX2,RAC3,RARRES2,SERPINA1,SERPINE1,SLIT2,TGFB1,THY1,TLN1,TXN,VCAM1,VTN,VWF	67
Organ Morphology,Organismal Development,Renal and Urological System Development and Function	Morphology of kidney	9.35e-22	ACE,ACTN4,ADAMTS1,ADIPOQ,AGA,AGT,AKR1B1,ANGPTL4,APCS,APOE,APOL1,ARHGAP1,ARHGDIA,B4GALT1,BGN,BSG,C4A/C4B,C5,CAT,CD55,CFH,CFI,CLU,COL18A1,COL4A3,CTBS,CTNNB1,CTSK,DCN,DPP3,EFEMP1,EGFR,EHD3,FAH,FAM20A,FAT1,FBLN1,FGF7,FSTL1,GAS6,GCNT1,GFRA1,GLA,GREM1,GRN,HEXB,HMOX1,HP,ICAM1,IGF1,IGF2R,IGFBP2,IL6,ITGA2,ITGB1,LAMB2,LAMC1,LGMN,LIPA,MAN2A1,MANBA,MAPK1,MMP14,MYH9,NAGLU,PARK7,PDGFRB,PLA2G15,PLG,PPP3CA,PSAP,…	81
Cancer,Hematological Disease,Immunological Disease,Organismal Injury and Abnormalities	Plasma cell dyscrasia	9.39e-22	ACE,ADAM9,ADIPOQ,ANXA2,ANXA5,ANXA6,AP1M1,APOE,ARHGAP1,ATRN,B2M,BCAT1,BTD,CALD1,CCL2,CD44,CDV3,CST3,CTSK,CTSL,CXCL1,CXCL12,DDX39A,DNASE2,EGFR,ENO2,F10,FAS,FASN,FAT1,FDPS,FKBP1A,FLNA,FN1,FSCN1,FUBP1,G3BP1,GART,GSN,GSR,H1-4,HGF,HLA-A,HMOX1,HSP90AA1,HSP90AB1,HSP90B1,HUWE1,IDH1,IGF1,IGF2R,IGFBP3,IGFBP5,IGHA1,IGHM,IGKC,IGLL1/IGLL5,IL1RN,IL6,IL6ST,IMPDH2,IQGAP1,ITGAV,ITM2B,KHDRBS1,KRT18,KRT8,LAMP1,LGMN,…	118
Cancer,Gastrointestinal Disease,Organismal Injury and Abnormalities	Secondary neoplasm of large intestine	9.76e-22	AKR1C1/AKR1C2,AKR1C3,ANGPTL2,ANPEP,C1R,CAPG,CCL2,CCN2,CD248,CD44,CD9,CDH2,CFHR1,CLU,COL4A1,COL4A2,COL6A3,COLEC12,CRABP2,CRYZ,CSE1L,CXCL12,DPYSL2,EFEMP1,EGFR,ENPP2,FAS,FBN2,FLRT2,FST,FSTL3,GART,GLUL,GSTP1,HMOX1,HSP90AA1,HSP90AB1,HSP90B1,HTRA1,ICAM1,IGFBP5,IGFBP7,IL6,ISLR,KRT18,LGALS3,MAPK1,MME,MMP2,MMP3,MMP9,OLFML3,PAPPA,PARP1,PCOLCE,PDGFRA,PDGFRB,PLOD2,PLS3,PPIA,PPP3CA,PRNP,PTX3,QPCT,S100A4,SECTM…	76
Cardiovascular Disease,Organismal Injury and Abnormalities	Arteriosclerosis	1.05e-21	ACAT2,ACE,ACLY,ADIPOQ,AGT,AHSG,ANGPTL4,APCS,APOA1,APOA2,APOA4,APOB,APOC1,APOC3,APOE,APOM,APP,C5,CA12,CCL2,CD44,CD55,CD59,CDH13,CHI3L1,CLU,COL18A1,COL2A1,COL5A2,CSF1,CST3,CTNNB1,EIF4A3,ELN,F10,F13A1,F2,F9,FABP5,FGG,FKBP1A,FN1,GBE1,GREM1,GSS,GSTO1,H2AX,HGF,HMGB1,HMOX1,HP,HSPD1,HSPG2,ICAM1,IGF1,IL6,IMPDH2,LDLR,LGALS3,LMCD1,LOX,LPA,LRP1,MFGE8,MIF,MMP14,MMP2,MMP3,MMP9,NEU1,NNMT,PAPPA,PARP1,PCSK9,PF4,P…	108
Cell-To-Cell Signaling and Interaction	Adhesion of myeloid cells	1.08e-21	ADAM10,ADAM17,ANXA1,ANXA5,APCS,APOA1,APOH,APP,AXL,C3,C4A/C4B,C5,CCL2,CD44,CFH,CFHR1,CSF1,CTSZ,CTTN,CXCL1,CXCL12,F10,F2,FERMT3,FGA,FLNA,FN1,GAS6,HMGB1,ICAM1,IL6,ITGA5,ITGB1,KITLG,KNG1,LAMA5,LGALS1,LGALS3,MGAT5,MIF,PF4,PLAUR,PLTP,PPBP,PRDX2,PTX3,RAC3,SERPINA1,SERPINE1,SERPING1,SIRPA,SLIT2,SPON2,TGFB1,THY1,TLN1,TXN,VCAM1,VTN,VWF	60
Cancer,Endocrine System Disorders,Organismal Injury and Abnormalities,Reproductive System Disease	Gonadal tumor	1.15e-21	A1BG,ACTN4,ACTR2,ADAM10,ADAM17,ADAMTS12,ADAMTS2,ADAMTSL1,AEBP1,AFM,AHNAK,AKR1A1,AKR1B1,AKR1C1/AKR1C2,ALB,ALCAM,ALDH16A1,ALYREF,ANG,APEH,APOA1,APOB,APOE,APOH,ATIC,ATRN,AXL,AZGP1,B2M,BLMH,BSG,C3,C4A/C4B,C5,C8B,C9,CAD,CALB2,CAND1,CAST,CCDC80,CCL2,CCN1,CCN2,CCN5,CCT5,CCT6A,CD109,CD44,CDH2,CFB,CFH,CHI3L1,CKAP4,CLEC3B,CLIC1,CLIC4,CLU,COL11A1,COL15A1,COL18A1,COL1A2,COL3A1,COL4A1,COL4A2,COL5A1,COL6A2,COL…	285
Cardiovascular System Development and Function,Cell-To-Cell Signaling and Interaction	Adhesion of endothelial cells	1.29e-21	ADAM10,ALCAM,ANXA5,AXL,C1QA,CCL2,CCN1,CD44,CDH2,COL18A1,COL4A3,CTNNB1,CXCL1,CXCL12,EDIL3,EGFR,ELN,F10,F2,FAS,FBLN5,FERMT3,FN1,GAS6,GFUS,GP1BA,HGF,HMGB1,ICAM1,IGFBP7,ITGB1,LGALS3,LIPA,NAGA,NEU1,NT5E,PARP1,PF4,PLAUR,PPBP,PROCR,RACK1,SERPING1,SPARC,SULF2,TGFB1,TGFBI,THBS1,THY1,TMSB10/TMSB4X,TXN,VCAM1,VIM,VTN	54
Cellular Development,Cellular Growth and Proliferation,Nervous System Development and Function,Tissue Development	Proliferation of neuronal cells	1.37e-21	A2M,ACTB,ADAM10,ADAM17,ALCAM,ANP32A,APEX1,APOE,APP,BASP1,CAP1,CAPZB,CAT,CCL2,CCN5,CD9,CDH2,CLU,CNPY2,CORO1B,COTL1,CPE,CRK,CSF1,CTNNA1,CTNNB1,CXCL12,DPYSL2,DPYSL3,EEA1,EFNB1,EGFR,EIF5A,ENPP2,EXT1,EZR,F2,FAS,FBLN5,FGF7,FKBP4,FN1,GFRA1,GRN,HGF,HMGB1,HSPA8,IGF1,IGFBP2,IL6,IL6ST,IMPA1,IQGAP1,ITGB1,KITLG,LAMA1,LAMA2,LGALS1,LMNB1,MANF,MAP1B,MAPK1,MARCKS,MDK,MEGF8,MMP2,MMP9,MT2A,MYH9,NCL,NEGR1,NES,NRP1,N…	118
Dermatological Diseases and Conditions,Organismal Injury and Abnormalities	Abnormality of skin morphology	1.48e-21	ACTR3,ADAM17,ALAD,AMBP,APOC1,APOE,ARPC3,ARPC5,ASAH1,B2M,B4GALT1,C1QA,C1QC,CAST,CCL2,CCN2,CD44,CDH11,CFB,CFD,CFL1,COL1A1,COL1A2,COL3A1,COL7A1,COMP,CTSB,CTSC,CTSL,CXCL1,CXCL12,DDB1,EEF1A1,EGFR,EIF5A,ENO1,FBN1,FDPS,FKBP1A,FN1,FST,FTH1,G6PD,GBA1,GPNMB,GRN,GSN,GSS,GSTP1,HBB,HGF,HLA-A,HLA-C,IDH1,IFI30,IGF1,IGFBP6,IL6,IMPDH2,KITLG,KRT1,KRT10,KRT2,KRT9,LAP3,LMNA,LRP1,MACF1,MMP1,MMP10,MMP9,PDGFC,PDGFRA,PD…	97
Connective Tissue Development and Function,Tissue Morphology	Quantity of connective tissue	1.58e-21	ACE,ACTA1,ADAM12,ADAMTS1,ADH5,ADIPOQ,AEBP1,AGT,AHNAK,AKR1A1,ANGPTL2,ANGPTL4,APCS,APOA2,APOA4,APOB,APOE,APP,ARHGAP1,B4GALT1,BCHE,BGN,BUB3,C3,CAPN1,CAPNS1,CCDC80,CCL2,CCN2,CD44,CD59,CD9,CDH11,CFD,CIAPIN1,CLEC11A,COL1A1,COL2A1,COL4A3,COL5A1,COL5A3,CPE,CRTAP,CSF1,CSPG4,CTNNB1,CTSK,DCN,DNASE2,DPP3,DPT,EFEMP1,EGFR,F13A1,FABP5,FASN,FN1,FSTL1,GPNMB,HBB,HEXB,HGF,HMGB1,HMOX1,HP,HSPA5,HSPG2,IDUA,IGF1,IGF2R,…	120
Hereditary Disorder,Organismal Injury and Abnormalities,Skeletal and Muscular Disorders	X-linked skeletal myopathy	1.76e-21	ACE,ACLY,BGN,BMP1,CALD1,CAP1,CAST,CCN2,CFL1,COL1A1,COL1A2,COL3A1,COL4A1,COL4A2,COL5A1,COL5A2,COL6A1,COL6A2,COL6A3,COLEC12,CPQ,CYCS,EMILIN1,ENG,FHL1,HLA-A,HLA-C,IFI30,LMCD1,LOX,LOXL2,LTBP3,PLOD2,PLS3,PSAP,RSU1,S100A11,SDCBP,SERPINH1,SPARC,TGFB1,TGFBI,TGFBR3,TIMP3,TPM4,UBA1	46
Connective Tissue Disorders,Developmental Disorder,Hereditary Disorder,Organismal Injury and Abnormalities,Skeletal and Muscular Disorders	Familial skeletal dysplasia	1.88e-21	ADAMTS2,AEBP1,ALB,BGN,BMP1,C1R,C1S,CANT1,CCN2,CHST11,CHST3,COL11A1,COL12A1,COL1A1,COL1A2,COL2A1,COL3A1,COL5A1,COL5A2,COMP,CRTAP,EXT1,EXT2,FAM20C,FBN1,FBN2,FDPS,FKBP10,FKBP14,FLNA,FLNB,FN1,GBE1,GLB1,GPC6,HSPG2,INHBA,ITGB1,LMNA,LTBP2,LTBP3,MESD,MMP9,MYH11,NAE1,P3H1,P4HA1,P4HB,PLOD1,PLOD2,PLOD3,PLS3,PPIB,PRKAR1A,PRSS1,RPL13,RPL6,RPS26,SERPINF1,SERPINH1,SFRP4,SPARC,TCOF1,TNFRSF11B,TNXB,XYLT1	66
Organismal Injury and Abnormalities	Nodule	1.97e-21	AHSG,ANXA5,APCS,APOA1,APP,ARHGDIA,CALR,CAPN2,CCN2,CTSB,EDIL3,EEF1D,FGF7,FTL,GC,GLOD4,GSTP1,HGF,HMGB1,HSP90AB1,HSPA5,HSPA8,HSPB1,IGFBP3,IL6,IL6ST,PARK7,PDIA4,POSTN,PRDX2,PRDX5,PRDX6,PSMA3,RBP4,SELENBP1,SERPINB6,SPARC,TFRC,TTR,UBE2K	40
Cellular Movement	Cell movement of melanoma cell lines	2e-21	ACTN4,AHNAK,ALCAM,BSG,CAPN1,CCN1,CCN2,CD44,COL18A1,COL4A3,CST3,CXCL12,EGFR,FLNA,FN1,GPI,HGF,HNRNPA2B1,HSPA1A/HSPA1B,IGF1,ITGA2,ITGB1,KHDRBS1,KNG1,KRT8,LAMA5,LGALS3BP,LTBP2,MDK,MMP14,MMP2,MSN,NAMPT,NME1,NRP1,PEBP1,PRDX2,PRNP,RHOC,S100A11,SDCBP,SERPINE1,SERPINF1,SLIT2,SPARC,TGFB1,THBS1,TIMP2,TNC,U2AF2,VCAN,VTN	52
Cancer,Organismal Injury and Abnormalities,Skeletal and Muscular Disorders	Leiomyoma	2.1e-21	ADAM12,AHCYL1,AK2,ALDOA,ANXA1,ANXA2,ATRN,CCN1,CCN5,CFB,CFH,COL12A1,COL14A1,COL15A1,COL18A1,COL1A1,COL1A2,COL2A1,COL3A1,COL5A1,COL5A2,COL6A3,COL7A1,CRABP2,CREG1,CTSC,DPT,ECM2,EFEMP1,EGFR,FAS,FBN1,FH,FKBP1A,FMOD,FTH1,HMGA1,HSP90AB1,IGF1,IGFBP5,IQGAP1,LAMA2,LAMA5,LAMB2,LTBP1,LUM,MAPK1,MDH1,MFAP2,MMP2,MYL6,NEGR1,NPEPPS,OGN,PCOLCE,PDGFRA,PDGFRB,POSTN,PSMA6,RPL19,RPS19,RPS25,S100A11,S100A6,SCG2,SERPINA…	77
Cell-To-Cell Signaling and Interaction	Interaction of epithelial cells	2.11e-21	ADAM10,BST1,C3,C5,CCN2,CD44,CDH13,CLIC4,CLU,COPB1,CXCL12,EFNB1,EGFR,ENG,F10,FGA,FGG,FN1,HGF,HSPG2,ICAM1,IGF2R,IGFBP5,IL6,ITGA2,ITGA5,ITGAV,ITGB1,KITLG,KRT8,LAMC1,LGALS3,LRP1,MAN2A1,MFGE8,MMP14,NEU1,PDCD6IP,PLAUR,POSTN,SLIT2,SOD2,TIMP1,TIMP3,TXNRD1,VCAM1,VTN	47
Cancer,Organismal Injury and Abnormalities	Connective tissue tumor	2.36e-21	ADAM9,AGRN,ALB,ANG,ANGPTL4,AP3D1,APOC1,ATIC,C8G,CAT,CCN1,CCT8,CD44,CDH11,CNN2,COL11A1,COL12A1,COL14A1,COL15A1,COL16A1,COL18A1,COL1A1,COL1A2,COL2A1,COL3A1,COL4A1,COL4A2,COL4A3,COL5A1,COL5A2,COL5A3,COL6A1,COL6A2,COL6A3,COL7A1,CORO1C,CRABP2,CSF1,CSPG4,CTBS,CTNNB1,CTSL,CTTN,DCN,DDB2,DHX9,DNASE2,DYNLL2,ECM1,EGFR,EHD1,EIF4G1,ELN,EML2,ENG,EXT1,EXT2,F10,F2,FAM20A,FAM20C,FAP,FAS,FASN,FAT1,FBN2,FCGBP,FDPS,…	184
Hematological Disease,Organismal Injury and Abnormalities	Hemorrhagic disease	2.36e-21	ANXA1,APP,AXL,C3,C4A/C4B,C5,CALR,CCL2,CD44,CFB,CTSB,CTSL,CXCL1,CXCL12,CYCS,F10,F11,F12,F13A1,F13B,F2,F9,FAS,FGA,FGB,FGG,FKBP1A,FLNA,GP1BA,GSS,GSTM3,GSTP1,HPRT1,HSP90B1,HSPA5,IL1RN,IL6,IMPDH2,MBL2,MFAP2,MMP9,MXRA8,MYH9,PDGFRB,PGM3,PLEK,PLG,PPIA,PPP3CA,PRDX3,PROCR,PROS1,PSMB1,PSMB2,PSMB5,PSMD1,PSMD2,RAP1B,RBM8A,RPL18,RPL3,RPL5,RPS6,SERPINA1,SERPINB2,SERPINC1,SERPINE1,SERPINF2,SIRPA,TFPI,THBS1,THBS2…	76
Cancer,Organismal Injury and Abnormalities	Subcutaneous tumor	2.42e-21	ACTN4,ADAM12,ADAMTS1,AHCYL1,AK2,ALDOA,ANXA1,ANXA2,ATRN,CCN1,CCN5,CFB,CFH,CHI3L1,COL12A1,COL14A1,COL15A1,COL18A1,COL1A1,COL1A2,COL2A1,COL3A1,COL5A1,COL5A2,COL6A3,COL7A1,CRABP2,CREG1,CTSC,DPT,ECM2,EFEMP1,EGFR,FAS,FBN1,FH,FKBP1A,FMOD,FTH1,GOT2,GPX3,HK1,HMGA1,HSP90AB1,IGF1,IGFBP5,IQGAP1,KCTD12,LAMA2,LAMA5,LAMB2,LTBP1,LUM,MAPK1,MDH1,MFAP2,MMP2,MMP9,MYL6,NEGR1,NPEPPS,NRP2,OGN,PCOLCE,PDGFRA,PDGFRB,PKM,P…	93
Dermatological Diseases and Conditions,Inflammatory Disease,Inflammatory Response,Organismal Injury and Abnormalities,Skeletal and Muscular Disorders	Dermatomyositis	2.44e-21	ACLY,BGN,BMP1,C3,C4A/C4B,C5,CALD1,CAP1,CFL1,COL1A1,COL1A2,COL3A1,COL4A1,COL4A2,COL5A1,COL5A2,COL6A1,COL6A2,COL6A3,COLEC12,CPQ,EMILIN1,ENG,FKBP1A,HMGB1,HPRT1,IFI30,LOX,LOXL2,LTBP3,PLOD2,PLS3,PPP3CA,RSU1,S100A11,SDCBP,SERPINH1,SPARC,TGFB1,TGFBI,TGFBR3,TPM4	42
Cancer,Organismal Injury and Abnormalities,Skeletal and Muscular Disorders	Smooth muscle tumor	2.71e-21	ADAM12,AHCYL1,AK2,ALDOA,ANXA1,ANXA2,ATRN,CCN1,CCN5,CD44,CFB,CFH,COL12A1,COL14A1,COL15A1,COL18A1,COL1A1,COL1A2,COL2A1,COL3A1,COL5A1,COL5A2,COL6A3,COL7A1,CRABP2,CREG1,CSF1,CTSC,CTSL,DPT,ECM2,EFEMP1,EGFR,EXT1,FAS,FBN1,FH,FKBP1A,FMOD,FN1,FTH1,HMGA1,HSP90AB1,IGF1,IGFBP5,IQGAP1,LAMA2,LAMA5,LAMB2,LTBP1,LUM,MAPK1,MDH1,MFAP2,MMP2,MYL6,NEGR1,NPEPPS,OGN,PARP1,PCOLCE,PDGFRA,PDGFRB,POSTN,PSMA6,PSMB9,RPL19,RPS…	86
Cellular Development,Cellular Growth and Proliferation,Organ Development,Skeletal and Muscular System Development and Function,Tissue Development	Proliferation of smooth muscle cells	2.84e-21	ADIPOQ,AGT,AKR1B1,ANG,APOD,APOE,CAPN2,CCL2,CCN5,CDH13,CLU,COL1A1,CTNNB1,CTSK,CXCL12,DPP4,EGFR,ELN,F2,FAT1,FBLN5,FHL1,HABP2,HGF,HMGB1,HMOX1,HSPD1,IGF1,IGFBP2,IGFBP3,IGFBP4,IGFBP5,IL1RN,IL6,IL6ST,ILF3,INHBA,ITGA2,ITGB1,ITLN1,LMCD1,LMNA,LPA,LRP1,MAPK1,METAP2,MIF,MMP14,MMP2,MMP9,NAMPT,NOTCH3,OGN,PAPPA,PDGFD,PDGFRB,PF4,PLAUR,PLG,POSTN,PPIA,PTGDS,RARRES2,RTN4,SERPINE1,SERPINF2,SIRPA,SPARC,TFPI,TFPI2,TG…	78
Cell-To-Cell Signaling and Interaction	Binding of epithelial cells	3.03e-21	BST1,C3,C5,CCN2,CD44,CDH13,CLIC4,CLU,COPB1,CXCL12,EFNB1,EGFR,ENG,F10,FGA,FGG,FN1,HGF,HSPG2,ICAM1,IGF2R,IGFBP5,IL6,ITGA2,ITGA5,ITGAV,ITGB1,KITLG,KRT8,LAMC1,LGALS3,LRP1,MAN2A1,MFGE8,MMP14,NEU1,PDCD6IP,PLAUR,POSTN,SLIT2,SOD2,TIMP1,TIMP3,TXNRD1,VCAM1,VTN	46
Cell Death and Survival,Organismal Injury and Abnormalities,Skeletal and Muscular Disorders	Necrosis of muscle	3.07e-21	ADAM12,ADIPOQ,AGT,ALDOA,APOA1,APOC1,APP,CALR,CAPN1,CAT,CCN1,CNBP,COL1A1,COL6A1,CREG1,CTH,CTNNB1,CXCL12,CYCS,DAG1,DES,DPP4,EEF1A1,EEF1D,FAS,FASN,FHL1,FSTL1,FSTL3,GAPDH,GNB1,GNPTG,GSN,HGF,HK1,HMGB1,HMOX1,HSPB1,HSPD1,HSPE1,IGF1,IL1RN,IL6,IL6ST,INHBA,KITLG,KNG1,LAMA2,LMNA,MANF,MAPK1,MDH1,MDK,MMP10,MMP2,MYH11,MYLK3,NAMPT,NCL,NOTCH3,PARK7,PARP1,PLEC,PLRG1,PPIF,PPP3CA,PRDX3,PRKAR1A,PRMT1,PSMB1,PTGDS,PTN…	90
Cell-To-Cell Signaling and Interaction	Adhesion of epithelial cells	3.42e-21	BST1,C3,C5,CCN2,CD44,CDH13,CLIC4,CLU,COPB1,CXCL12,EFNB1,EGFR,ENG,F10,FGA,FGG,FN1,HGF,HSPG2,ICAM1,IGFBP5,ITGA2,ITGA5,ITGAV,ITGB1,KITLG,KRT8,LAMC1,LGALS3,LRP1,MAN2A1,MMP14,NEU1,PDCD6IP,PLAUR,POSTN,SLIT2,SOD2,TIMP1,TIMP3,TXNRD1,VCAM1,VTN	43
Cell-To-Cell Signaling and Interaction,Cellular Movement,Hematological System Development and Function,Immune Cell Trafficking,Inflammatory Response	Recruitment of phagocytes	3.42e-21	ADAM10,ADAM17,ADIPOQ,AGT,ANXA1,APOA1,APOB,APOE,APP,B4GALT1,C5,CAT,CCL2,CCN1,CD44,CD55,CD5L,CHI3L1,CLU,CNN2,CSF1,CTNNB1,CTSC,CXCL1,CXCL12,CXCL6,EDIL3,F13A1,FERMT3,FUT8,GC,GCNT1,GP1BA,GSN,HDGF,HMGB1,HSPA1A/HSPA1B,ICAM1,IL1RN,IL6,IL6ST,LGALS1,LGALS3,LRP1,LY96,LYZ,MDK,MGAT5,MIF,MME,MMP1,MMP2,MMP9,NDST1,PARP1,PLG,PPIF,PTN,PTX3,PXDN,RAP1B,RARRES2,RTN4,S100A4,SERPINE1,SLIT2,SOD2,TFPI,TGFB1,THBS1,THBS2,V…	74
Protein Synthesis	Expression of protein	3.49e-21	ACO1,AGT,ANXA1,APEH,APEX1,APP,BPNT1,CALR,CAPRIN1,CNBP,CRK,CSF1,CTNNB1,DARS1,DHX9,EEF1A1,EEF1B2,EGFR,EIF2S3,EIF3B,EIF3F,EIF4A1,EIF4A3,EIF4B,EIF4G1,EIF5A,EPRS1,ETF1,FAS,FN1,GAPDH,GARS1,GPC1,HNRNPK,HSPA1A/HSPA1B,HSPA5,HSPB1,IGF1,IGFBP5,IGHM,IL6,ILF3,INHBA,ITGB1,KHDRBS1,MGAT1,MMP14,MRPL12,NCL,NOLC1,PABPC1,PAIP1,PCBP1,PLG,PPP1CA,PRNP,RACK1,RNASET2,RNH1,RPL10,RPL10A,RPL19,RPL24,RPL30,RPS23,RPS3,RPS4X,R…	83
Cancer,Endocrine System Disorders,Gastrointestinal Disease,Organismal Injury and Abnormalities	Pancreatic tumor	3.65e-21	A2M,ACAT2,ACLY,ACO1,ACTN2,ACTN4,ACTR3,ADAM10,ADAM12,ADAM17,ADAM9,ADAMTS1,ADAMTS12,ADAMTS2,ADAMTSL1,ADIPOQ,AGRN,AGT,AHNAK,AKR1B1,AKR1C1/AKR1C2,ALB,ALCAM,ALDOA,ALYREF,ANP32A,ANP32E,ANPEP,ANXA1,AP1G1,AP3B1,AP3D1,API5,APOB,APOC1,APOC4,APOL1,APP,ATIC,AXL,AZGP1,B4GAT1,BCHE,BMP1,BST1,C1QBP,C3,C5,C7,C8G,CAD,CALD1,CALU,CAPN2,CASP6,CCL2,CCN1,CCN2,CD109,CD44,CD59,CDH11,CDH2,CFH,CFHR1,CFHR5,CFI,CFL1,CLU,CMPK…	369
Cancer,Gastrointestinal Disease,Organismal Injury and Abnormalities	Pancreaticobiliary cancer	3.88e-21	A1BG,A2M,ABI3BP,ACAT2,ACLY,ACO1,ACTN2,ACTN4,ACTR3,ACY1,ADAM10,ADAM12,ADAM17,ADAM9,ADAMTS1,ADAMTS12,ADAMTS2,ADAMTSL1,ADIPOQ,AGA,AGRN,AGT,AHNAK,AKR1C1/AKR1C2,ALB,ALCAM,ALDH16A1,ALDOA,AMBP,ANP32A,ANP32E,ANPEP,ANXA1,ANXA2,AP1G1,AP3D1,API5,APLP2,APOB,APOC1,APOC4,APOL1,APP,ASPH,AXL,AZGP1,B4GAT1,BCHE,BPNT1,BST1,C1QBP,C1S,C3,C5,C7,C8G,CAD,CALD1,CALU,CAND1,CANX,CAPN2,CASP6,CCL2,CCN1,CCN2,CD109,CD44,CD59,C…	393
Cardiovascular Disease,Organismal Injury and Abnormalities	Atherosclerosis	3.88e-21	ACAT2,ACE,ACLY,ADIPOQ,AGT,AHSG,ANGPTL4,APCS,APOA1,APOA2,APOA4,APOB,APOC1,APOC3,APOE,APOM,APP,C5,CA12,CCL2,CD44,CD55,CD59,CDH13,CHI3L1,CLU,COL18A1,COL5A2,CSF1,CST3,CTNNB1,EIF4A3,ELN,F10,F13A1,F2,F9,FABP5,FGG,FKBP1A,FN1,GBE1,GREM1,GSS,GSTO1,H2AX,HGF,HMGB1,HMOX1,HP,HSPD1,HSPG2,ICAM1,IGF1,IL6,IMPDH2,LDLR,LGALS3,LMCD1,LOX,LPA,LRP1,MFGE8,MIF,MMP14,MMP2,MMP3,MMP9,NEU1,NNMT,PAPPA,PARP1,PCSK9,PF4,PFN1,PKM…	106
Endocrine System Disorders,Gastrointestinal Disease,Organismal Injury and Abnormalities	Pancreatic lesion	3.91e-21	A2M,ACAT2,ACLY,ACO1,ACTN2,ACTN4,ACTR3,ADAM10,ADAM12,ADAM17,ADAM9,ADAMTS1,ADAMTS12,ADAMTS2,ADAMTSL1,ADIPOQ,AGRN,AGT,AHNAK,AKR1B1,AKR1C1/AKR1C2,ALB,ALCAM,ALDOA,ALYREF,ANP32A,ANP32E,ANPEP,ANXA1,AP1G1,AP3B1,AP3D1,API5,APOB,APOC1,APOC4,APOL1,APP,ATIC,AXL,AZGP1,B4GAT1,BCHE,BMP1,BST1,C1QBP,C3,C5,C7,C8G,CAD,CALD1,CALU,CAPN2,CASP6,CCL2,CCN1,CCN2,CD109,CD44,CD59,CDH11,CDH2,CFH,CFHR1,CFHR5,CFI,CFL1,CLU,CMPK…	371
Cancer,Neurological Disease,Organismal Injury and Abnormalities	Astrocytoma	4.18e-21	A2M,ABHD14B,ACE,ACLY,ACTN1,ACTN2,ACTN4,ADAMTS1,ADAMTS12,ADAMTS2,ADAMTSL1,ADIPOQ,AGA,AGRN,AHCY,AHCYL1,AHNAK,AIMP1,AKR1C1/AKR1C2,ALAD,ALB,ALCAM,ALDH16A1,ALDOA,ALDOC,ALYREF,AMBP,ANP32B,ANP32E,ANPEP,ANXA1,AP2A1,AP2A2,AP2B1,AP2M1,AP3B1,AP3D1,APCS,APEX1,APOA2,APOA4,ARCN1,ARPC1A,ASPH,ATIC,ATP5F1B,ATP6AP1,ATP6V1A,AXL,B4GALT1,B4GAT1,BCAT1,BLVRB,BMP1,BPNT1,BUB3,C1QB,C1R,C1RL,C1S,C3,C4BPA,C5,CA12,CACYBP,CAD…	572
Cellular Movement,Hematological System Development and Function,Immune Cell Trafficking	Migration of mononuclear leukocytes	4.44e-21	ACTB,ADAM10,ADAM17,ADIPOQ,AGT,ANXA1,ANXA2,APOD,APOE,APP,AXL,BGN,BSG,C3,C5,CALR,CANX,CCL2,CCN2,CD44,CLTC,COL1A1,COL4A1,COL4A3,CRK,CTNNB1,CTTN,CXCL1,CXCL12,CXCL6,DPP4,DPYSL2,ECM1,EGFR,ENG,ENPP2,EZR,F2,FABP5,FAS,FERMT3,FHL2,FN1,GCNT1,GREM1,HARS1,HGF,HLA-A,HMGB1,HRG,HSP90AA1,HSP90AB1,HSPD1,ICAM1,IL6,IL6ST,ITGA2,ITGA5,ITGAV,ITGB1,KITLG,LAMA4,LDLR,LGALS1,LGALS3,LRP1,MDK,MIF,MMP14,MMP9,MSN,MYH9,MYLK,NOT…	101
Cancer,Organismal Injury and Abnormalities,Tumor Morphology	Invasion of malignant tumor	4.47e-21	AHCY,ALCAM,BSG,CAPN2,CCL2,CD44,CLU,CSF1,CTNNB1,CTSB,CTSL,CTTN,CXCL1,CXCL12,CXCL6,DPP4,EGFR,EZR,F2,FASN,HGF,HMGB1,HMOX1,HNRNPA1,HSPA5,ICAM1,IGF1,IGFBP5,IL6,ITGA2,ITGA5,ITGB1,LGALS1,MAPK1,MDK,MMP2,MMP9,NME1,NRP1,PLAUR,PLG,POSTN,RECK,S100A6,SERPINE1,TGFB1,TIMP2,VCAN,VIM	49
Cancer,Organismal Injury and Abnormalities	Fibrous tissue tumor	4.79e-21	CD44,COL11A1,COL12A1,COL14A1,COL15A1,COL16A1,COL18A1,COL1A1,COL1A2,COL2A1,COL3A1,COL4A1,COL4A2,COL4A3,COL5A1,COL5A2,COL5A3,COL6A1,COL6A2,COL6A3,COL7A1,CTNNB1,DDB2,EGFR,FAM20A,FKBP1A,FLNA,FN1,HGF,HSP90AA1,HSP90AB1,HSP90B1,HSPA4,HSPA9,HYOU1,IMPDH2,KITLG,MIF,NOTCH3,NRP1,NT5E,PDGFRA,PDGFRB,PRDX1,PRKAR1A,S100A10,S100A4,SERPINC1,SERPINE1,TGFBR3,THBS1,TUBA1C,TUBB3,TXN	54
Cancer,Organismal Injury and Abnormalities	Primary neoplasm	5.11e-21	ABI3BP,ADAM10,AGRN,ALAD,ALB,ATIC,AXL,B2M,CALD1,CCN1,CCT5,CD44,CHI3L1,CLEC3B,CLU,COL12A1,COL4A1,COL6A2,CP,CPQ,CSE1L,CSF1,CTNNA1,CTNNB1,DES,DPT,EFEMP1,EGFR,ENG,EZR,F2,FASN,FDPS,FERMT3,FGA,FKBP1A,FLNA,FN1,FNDC1,GART,GFRA1,GOT2,GREM1,GSR,HGF,HMGA1,HSP90AA1,HSP90AB1,HSP90B1,IFI30,IGFBP3,IGHG4,IGHM,IGLL1/IGLL5,IL6,ILF2,ILF3,IPO5,LAMB2,LDHA,LDLR,LGALS1,LGALS3,MACF1,MAPK1,MME,MMP14,MYH11,NES,NOTCH3,NT5E,…	109
Cancer,Gastrointestinal Disease,Hepatic System Disease,Organismal Injury and Abnormalities	Hepatitis B virus-related hepatocellular carcinoma	6.46e-21	ACLY,ALDOA,ANXA5,CAT,CLIC1,CS,CTNNA1,CTNNB1,EEF2,EIF4B,ENO1,FAH,FASN,FGB,HNRNPK,HSD17B4,HSP90B1,HSPA4,HSPA5,HSPA8,HSPA9,HSPD1,LAMB1,LDHA,NME1,NPM1,PEBP1,PGAM1,PGK1,PKM,RACK1,RPSA,RRBP1,SOD1,TF,TGFB1,TUBB,VCP,VIM	39
Cell-To-Cell Signaling and Interaction,Cellular Movement	Recruitment of myeloid cells	7.55e-21	ADAM10,ADAM17,ADIPOQ,AGT,ANXA1,APOA1,APOB,APOE,APP,B4GALT1,C3,C5,CAT,CCL2,CCN1,CD44,CD55,CD5L,CHI3L1,CNN2,CSF1,CTNNB1,CTSC,CXCL1,CXCL12,CXCL6,DPP4,EDIL3,FERMT3,FUT8,GC,GCNT1,GP1BA,GSN,HDGF,HMGB1,HSPA1A/HSPA1B,ICAM1,IL1RN,IL6,IL6ST,KITLG,LGALS1,LGALS3,LRP1,LY96,LYZ,MDK,MGAT5,MIF,MME,MMP1,MMP2,MMP9,NDST1,PARP1,PLG,PPIF,PTN,PTX3,PXDN,RAP1B,RARRES2,RTN4,S100A4,SERPINE1,SLIT2,SOD2,SPON2,TFPI,TGFB1,THB…	77
Cellular Growth and Proliferation	Outgrowth of cells	7.92e-21	A2M,ADAM10,ADAM17,ANP32A,APEX1,APOE,APP,BASP1,CAT,CCL2,CCN1,CCN5,CD9,CDH2,CLU,CNPY2,COL1A1,COL1A2,CORO1B,CRK,CSF1,CTSD,CXCL12,DPYSL2,DPYSL3,EEA1,EFNB1,EGFR,EIF5A,ENPP2,EXT1,EZR,F2,FGF7,FKBP4,FN1,GFRA1,GRN,HGF,HMGB1,HSP90AA1,IGF1,IL6,IL6ST,IQGAP1,ITGB1,KITLG,LAMA1,LAMA2,LGALS1,LMNB1,MAP1B,MAPK1,MARCKS,MDK,MEGF8,MMP14,MMP2,MMP9,MYH9,NPM1,NRP1,PARP1,PDIA3,PLG,PRKACA,PRNP,PSAP,PTN,PTPRS,RAB11A,RAB35,…	98
Organismal Injury and Abnormalities,Renal and Urological Disease,Renal and Urological System Development and Function	Abnormal morphology of urinary system	8e-21	ACE,ACTN4,ADAMTS1,ADIPOQ,AGA,AGT,AKR1B1,ANGPTL4,APCS,APOE,APOL1,ARHGDIA,B4GALT1,BGN,BSG,C4A/C4B,CAT,CD55,CFH,CFI,CLU,COL18A1,COL4A3,CTBS,CTSK,DCN,DPP3,EGFR,EHD3,FAH,FAM20A,FAT1,FBLN1,FGF7,FSTL1,GAS6,GCNT1,GFRA1,GLA,GRN,HEXB,HMOX1,HP,ICAM1,IGF2R,ITGB1,LAMB2,LAMC1,LGMN,LIPA,MAN2A1,MANBA,MAPK1,MMP14,MYH11,MYH9,MYL9,MYLK,NAGLU,PARK7,PDGFRA,PDGFRB,PLA2G15,PLG,PPP3CA,PSAP,PTPRS,SERPINE1,SLIT2,SLIT3,SPT…	73
Cellular Development,Cellular Growth and Proliferation,Nervous System Development and Function,Tissue Development	Growth of neurites	8.56e-21	A2M,ACTB,ADAM10,ADAM17,ALCAM,ANP32A,APEX1,APOE,APP,BASP1,CAP1,CAPZB,CAT,CCL2,CCN5,CD9,CDH2,CNPY2,CORO1B,COTL1,CRK,CSF1,CXCL12,DPYSL2,DPYSL3,EEA1,EFNB1,EGFR,EIF5A,ENPP2,EXT1,EZR,F2,FAS,FGF7,FKBP4,FN1,GFRA1,GRN,HGF,HMGB1,HSPA8,IGF1,IL6,IL6ST,IMPA1,IQGAP1,ITGB1,KITLG,LAMA1,LAMA2,LGALS1,LMNB1,MAP1B,MAPK1,MARCKS,MDK,MEGF8,MMP2,MMP9,MT2A,MYH9,NES,NRP1,NUMA1,PARP1,PDIA3,PLG,PRKACA,PRNP,PSAP,PTN,PTPRS,RA…	104
Cardiovascular Disease,Organismal Injury and Abnormalities	Abnormality of heart ventricle	9.85e-21	ACE,ACTN2,ADAM12,ADAM17,ADAM9,ADIPOQ,AGT,ANGPTL4,APOA1,APOA2,APOA4,APOB,APOC3,APOD,APOE,APOL1,APOM,BGN,CA12,CALR,CAPN2,CAPNS1,CAST,CAT,CDH2,CLU,COL18A1,CRK,CSF1,CTNNB1,CTSA,CXCL12,DES,DPP4,EGFR,ELN,F10,F2,F9,FAS,FBLN1,FBN1,FHL2,FKBP1A,FSTL1,FSTL3,GAA,GAS6,GLA,HMOX1,HSPG2,ICAM1,IDUA,IGF2R,IL6,IL6ST,KITLG,LAMA4,LDLR,LMNA,LOXL2,MANF,MDK,MEGF8,MGAT1,MME,MMP1,MMP2,MMP3,MMP9,MYH11,MYLK3,NT5E,PDLIM5,PLE…	98
Cardiovascular System Development and Function,Organ Morphology,Organismal Development	Morphology of heart	9.97e-21	ACE,ACTN2,ADAM10,ADAM12,ADAM17,ADAM9,ADAMTS2,ADIPOQ,AGT,ANXA1,APOB,APOE,ARHGAP1,BGN,CALR,CAPN2,CAPNS1,CAPZB,CAST,CCN2,CDH2,CFB,CIAPIN1,CLU,COL18A1,COL2A1,COL3A1,CRK,CTNNB1,CTSA,CTSB,CTSC,CTSD,CXCL12,DAG1,DES,EEF1D,EFEMP2,EGFR,ELN,F10,F11,F2,F9,FABP3,FAM114A1,FASN,FHL2,FKBP1A,FLNA,FLNC,FLRT2,FMOD,FN1,FSTL3,FUBP1,G6PD,GAA,GAS6,GBE1,GLA,GPX3,GSN,H1-2,HGF,HMGB1,HMOX1,HPRT1,HSP90B1,HSPG2,HUWE1,IDUA,IG…	154
Cardiovascular Disease,Hereditary Disorder,Organismal Injury and Abnormalities	Familial cardiovascular disease	1.02e-20	ACE,ACLY,ACTA1,ACTN2,AGT,APOA1,APOA2,APOB,APOC3,APOE,APP,BGN,C3,CALM1 (includes others),CAT,CCN2,CD55,CDH2,CFB,CFH,CFI,COL1A1,COL1A2,COL3A1,COL4A1,COL5A1,COL5A2,CST3,CUL3,CXCL6,DCN,DES,DPP4,EFEMP2,EGFR,ELN,ENG,F2,FAS,FBLN1,FBN1,FBN2,FGA,FHL1,FHL2,FKBP10,FKBP1A,FLNA,FLNC,GAA,GARS1,GLA,GLB1,GSN,HABP2,HRG,HSPG2,HTRA1,IGF1,IGFBP7,IL1RN,IL6,IMPDH2,LAMA4,LAMC1,LDLR,LMNA,LOX,LPA,LTBP1,MAT2A,MFAP5,MMP3,M…	107
Cancer,Organismal Injury and Abnormalities,Reproductive System Disease	Female genital carcinoma	1.14e-20	A1BG,ABI3BP,ACE,ACTB,ACTN2,ACTN4,ACTR2,ACY1,ADAM17,ADAM9,ADAMTS1,ADAMTS12,ADAMTS2,ADAMTSL1,AEBP1,AFM,AGT,AHCY,AHCYL1,AHNAK,AKR1A1,AKR1B1,AKR1C1/AKR1C2,ALB,ALDH16A1,ALDOA,ANGPTL2,ANGPTL4,ANP32B,ANP32E,ANXA2,ANXA5,AP1G1,AP2A1,AP2B1,AP3B1,APEH,APOB,APOD,APOE,APOH,APP,ARCN1,ASPH,ATIC,ATP6AP1,ATP6V1A,ATRN,AZGP1,B2M,BASP1,BCAT1,BGN,BSG,BST1,C1QC,C1S,C2,C3,C4A/C4B,C4BPA,C5,C7,C8B,C9,CAB39L,CAD,CALB2,CAL…	582
Cell-To-Cell Signaling and Interaction,Cellular Function and Maintenance,Inflammatory Response	Phagocytosis of cells	1.2e-20	ACE,ACTR2,ACTR3,ADIPOQ,AHSA1,AHSG,ANPEP,ANXA1,ANXA5,APCS,APOA1,APOA2,APP,ARPC2,ARPC3,ARPC4,AXL,C1QA,C3,CALR,CAPG,CAT,CD44,CD5L,CFH,CLIC4,CLTC,CNN2,COLEC12,CORO1C,CRK,CSF1,CTNNB1,EHD1,ERAP1,ERP44,F10,FAS,FERMT3,FGF7,FLNA,GAS6,GP1BA,GRN,GSN,HGF,HMGB1,HMOX1,HSPA8,ICAM1,IDH1,IL6,ITGAV,ITGB1,LDLR,LGALS3,LMAN2,LRP1,LUM,MANF,MAPK1,MBL2,MESD,MFGE8,MGAT1,MIF,MYH9,NPM1,PF4,PFN1,PKM,PLAUR,PLEK,PON1,PRNP,PRO…	92
Cancer,Cellular Development,Cellular Growth and Proliferation,Organismal Injury and Abnormalities,Tumor Morphology	Proliferation of tumor cells	1.25e-20	ACLY,ACTN4,ADAM10,ADIPOQ,AGA,AGT,AHCY,AKR1B1,ANXA1,ANXA2,B2M,BSG,CA12,CACYBP,CCN1,CD44,COL4A3,CSF1,CSPG4,CST3,CTNNB1,CTSB,CTSZ,CXCL1,CXCL12,DCN,EEF1A1,EFEMP2,EGFR,EIF3F,EZR,F2,FAP,FAS,FASN,FAT1,FHL1,FHL2,FST,GAS6,GFRA1,GPC1,GREM1,GRN,HDGF,HGF,HMGB1,HMOX1,HSPA1A/HSPA1B,HSPA5,HSPG2,IGF1,IGFBP2,IGFBP3,IGFBP5,IGFBP7,IGHM,IL1RN,IL6,IL6ST,INHBA,KITLG,LDHA,LGALS1,LGALS3,LOX,LUM,MAPK1,MIF,MMP14,MMP3,MMP9…	107
Cardiovascular Disease,Organismal Injury and Abnormalities,Reproductive System Disease	Preeclampsia	1.29e-20	ACBD3,AGT,AHNAK,ANGPTL2,ATP6V1A,C1QA,C1QB,C1R,C1S,C2,C3,C4A/C4B,C7,C9,CAND1,CANX,CCL2,CCN5,CDH13,CFD,CFH,CFI,CHI3L1,COL12A1,COL16A1,CSF1,CST3,CTTN,CXCL12,DPYSL3,EGFR,EMILIN1,ENG,F10,F13A1,F2,FABP3,FAP,FHL1,FLNA,FMOD,FNDC1,FST,FSTL3,GCNT1,GLO1,GSN,GSR,GSTP1,GUK1,HDGF,HMOX1,HPX,HUWE1,ICAM1,IGFBP5,IL6,IL6ST,INHBA,KNG1,LDLR,LGALS1,LGMN,LMNA,MIF,MME,MMP1,MMP10,MMP3,MXRA5,MYLK,NAXE,NOTCH3,NUCB2,NUMA1,O…	113
Organismal Development	Growth of vessel	1.32e-20	ACE,ADIPOQ,AGT,AKR1B1,APOE,CCL2,CCN2,CCN5,CHI3L1,COL18A1,COL1A1,COMP,CTSB,CTSK,CXCL12,ELN,ERO1A,F2,FAT1,FBLN5,FHL1,FN1,G6PD,GAS6,HABP2,HGF,HMOX1,HSPD1,IGF1,IGFBP2,IGFBP4,IGFBP5,IL6,IL6ST,ILF3,INHBA,ITGA5,ITGAV,ITGB1,ITLN1,KITLG,LGALS1,LGALS3,LMCD1,LMNA,MDK,METAP2,MIF,MMP14,MMP9,NOTCH3,NRP1,PAPPA,PARP1,PDGFRB,PF4,PLAUR,PLG,POSTN,PPIA,PTGDS,RARRES2,RTN4,SERPINE1,SERPINF1,SERPINH1,SIRPA,SMPD1,SOD2,T…	77
Infectious Diseases,Organismal Injury and Abnormalities	Infection of epithelial cell lines	1.33e-20	ANPEP,ATP5F1A,ATP5F1B,AXL,BMP1,BSG,CAD,CANT1,CLTA,COL5A1,CPSF6,CTTN,DBN1,DPP4,EEF1A1,F9,GANAB,HMGB1,HNRNPH1,HSPA5,IDH1,KARS1,KHDRBS1,KPNB1,LMAN2,MAN1A1,MANBA,MAP4,MAT2A,MT2A,MYOF,PCBP2,PFKL,PGM1,PLOD2,PSMA1,PSMA2,PSMA3,PSMA5,PSMA7,PSMB6,PSMC3,PSMC4,PSMC5,PSMD12,PSMD6,PTGES3,RHOC,RNH1,RPL10A,RPL12,RPL18,RPL3,RPL5,RPS6,SDF4,SNRPA,SNRPA1,SNRPD3,SUB1,TAGLN2,TFRC,TMEM132A,UBE2L3,VWF,YBX1,ZYX	67
Cellular Development,Cellular Growth and Proliferation,Organ Development,Skeletal and Muscular System Development and Function,Tissue Development	Proliferation of muscle cells	1.69e-20	ADAM10,ADAM17,ADIPOQ,AGRN,AGT,AKR1B1,ANG,APOD,APOE,CAPN2,CCL2,CCN5,CDH13,CLU,COL1A1,CTNNB1,CTSB,CTSK,CXCL12,DPP4,EGFR,ELN,F2,FAT1,FBLN5,FGF7,FHL1,FN1,FST,HABP2,HGF,HMGB1,HMOX1,HSPA5,HSPD1,IGF1,IGFBP2,IGFBP3,IGFBP4,IGFBP5,IL1RN,IL6,IL6ST,ILF3,INHBA,ITGA2,ITGA5,ITGB1,ITLN1,LAMA1,LMCD1,LMNA,LPA,LRP1,MAPK1,METAP2,MIF,MMP14,MMP2,MMP9,NACA,NAE1,NAMPT,NEU1,NOTCH3,OGN,PAPPA,PDGFD,PDGFRB,PF4,PLAUR,PLG,POS…	98
Infectious Diseases,Organismal Injury and Abnormalities	Infection of embryonic cell lines	1.72e-20	ANPEP,ATP5F1A,ATP5F1B,AXL,BMP1,BSG,CAD,CANT1,CLTA,COL5A1,CPSF6,CTTN,DAG1,DBN1,DPP4,EEF1A1,GANAB,HMGB1,HNRNPH1,HSPA5,IDH1,KARS1,KHDRBS1,KPNB1,LMAN2,MAN1A1,MANBA,MAP4,MAT2A,MT2A,MXRA8,MYOF,PCBP2,PFKL,PGM1,PLOD2,PSMA1,PSMA2,PSMA3,PSMA5,PSMA7,PSMB6,PSMC3,PSMC4,PSMC5,PSMD12,PSMD6,PTGES3,RHOC,RNH1,RPL10A,RPL12,RPL18,RPL3,RPL5,RPS6,SDF4,SNRPA,SNRPA1,SNRPD3,SUB1,TAGLN2,TFRC,TMEM132A,UBE2L3,VWF,YBX1,ZYX	68
Cancer,Hematological Disease,Immunological Disease,Organismal Injury and Abnormalities	B-cell neoplasm	1.72e-20	ABI3BP,ACE,ACLY,ADAM10,ADAM9,ADAMTSL1,ADIPOQ,AHNAK,ALB,ANPEP,ANXA1,ANXA2,ANXA5,ANXA6,AP1M1,APOE,APP,ARHGAP1,ATRN,AXL,B2M,BCAT1,BCHE,BPNT1,BTD,BUB3,C1QC,C3,C7,CALD1,CAT,CCL2,CCT3,CD44,CDV3,CFL1,CFP,CHI3L1,CILP,CKAP4,COL11A1,COL12A1,COL14A1,COL18A1,COL1A1,COL1A2,COL2A1,COL3A1,COL4A1,COL4A2,COL6A1,COL6A3,COL7A1,COPB2,CPN1,CPZ,CRK,CSE1L,CST3,CTNNB1,CTSC,CTSK,CTSL,CTTN,CXCL1,CXCL12,CXCL6,DDB1,DDX39A,D…	289
Cancer,Neurological Disease,Organismal Injury and Abnormalities	Glioblastoma	1.82e-20	ACTN1,ALCAM,ALDOA,ATIC,CAPN2,CBX3,CCL2,CD44,CFI,CLEC11A,CLU,COL1A1,COL1A2,COL3A1,COL4A1,COL4A2,CSF1,CSPG4,CTNNB1,CXCL1,CXCL12,CYCS,DNASE2,EFEMP1,EGFR,ENG,ENPP2,FASN,FLNA,FN1,FUCA2,GART,GFRA1,GLB1,GOT1,GPNMB,GSR,H1-2,HGF,HMGA1,HNRNPA1,HNRNPA2B1,HSP90AA1,HSP90AB1,HSP90B1,HSPA5,IDH1,IFI30,IGF1,IGFBP2,IGFBP3,IGFBP5,IGFBP6,IL6,ITGAV,JMJD8,LAMA2,LHPP,MARCKS,MDK,MMP14,MMP9,MRC2,MYH9,NAMPT,NES,NOTCH3,NPM…	103
Cardiovascular Disease,Hematological Disease,Organismal Injury and Abnormalities	Anemia	1.89e-20	AK1,ALDOA,AMBP,ANXA1,APOE,ARHGAP1,AXL,BPNT1,C1QBP,C1S,C3,C4A/C4B,C5,CALR,CAST,CAT,CD59,CFB,CFH,CFHR1,CFHR5,CFI,COL1A1,CP,CPOX,DNASE2,DPP4,F10,F2,F9,FAS,FKBP1A,FN1,FUBP1,G6PD,GPI,GSR,GSS,GSTM3,HBB,HK1,HMGB1,HMOX1,HPRT1,HPX,HSPA5,HSPA9,ICAM1,IDH1,IGF1,IL6,IL6ST,IMPDH2,ITGA5,ITGB1,KHDRBS1,KITLG,LAMA4,LGALS3,LGMN,MAN2A1,MGAT1,MGAT2,MIF,NPM1,PDCD10,PDGFRA,PDGFRB,PGM3,PICALM,PLG,PPIA,PPP3CA,PRDX1,PRDX2…	102
Cancer,Neurological Disease,Organismal Injury and Abnormalities	Brain tumor	2.04e-20	A2M,ABHD14B,ACE,ACLY,ACTB,ACTN1,ACTN2,ACTN4,ACY1,ADAM10,ADAM12,ADAM9,ADAMTS1,ADAMTS12,ADAMTS2,ADAMTSL1,ADIPOQ,AFM,AGA,AGRN,AGT,AHCY,AHCYL1,AHNAK,AIMP1,AKR1A1,AKR1B1,AKR1C1/AKR1C2,AKR1E2,ALAD,ALB,ALDH16A1,ALDOC,ALYREF,AMBP,ANGPTL2,ANP32B,ANP32E,ANPEP,ANXA1,ANXA2,ANXA5,AP1M1,AP2A1,AP2A2,AP2B1,AP2M1,AP3B1,AP3D1,APCS,APEH,APEX1,APOA2,APOA4,APOB,APP,ARCN1,ARF3,ARHGAP1,ARHGDIA,ARPC1A,ARPC2,ASPH,ATIC,AT…	695
Organismal Injury and Abnormalities,Skeletal and Muscular Disorders	Muscle laminopathy	2.41e-20	ACLY,ACTN2,BGN,BMP1,CALD1,CAP1,CFL1,COL1A1,COL1A2,COL3A1,COL4A1,COL4A2,COL5A1,COL5A2,COL6A1,COL6A2,COL6A3,COLEC12,CPQ,DES,EMILIN1,ENG,FHL1,IFI30,LMNA,LOX,LOXL2,LTBP3,PLOD2,PLS3,RSU1,S100A11,SDCBP,SERPINH1,SPARC,TGFB1,TGFBI,TGFBR3,TPM4	39
Cancer,Gastrointestinal Disease,Hepatic System Disease,Organismal Injury and Abnormalities	Hepatitis B surface antigen-negative hepatitis C virus negative hepatocellular carcinoma	2.5e-20	CLIC1,CTSB,DLD,EEF2,ENO1,FGB,HSP90B1,HSPA5,HSPA8,HSPA9,HSPD1,NME1,NPM1,PDIA3,PEBP1,RACK1,RBP4,TF,TPM3,VCP,VIM	21
Cellular Movement,Hematological System Development and Function,Immune Cell Trafficking	Migration of granulocytes	2.57e-20	ADAM10,ALB,ANXA1,ARHGAP1,BST1,C3,C5,CAT,CCL2,CD44,CFH,CFHR1,CLEC11A,CNN2,CXCL1,CXCL12,CXCL6,ENG,F10,FAS,FN1,GCNT1,HGF,HMGB1,ICAM1,IGFBP3,IL6,IL6ST,ITGB1,LAMA5,LGALS1,LGALS3,LUM,MGAT5,MIF,MMP9,MYH9,MYLK,MYLK3,NEO1,PLAUR,PLG,PPBP,RAP1B,RTN4,SERPINC1,SERPINE1,SIRPA,SOD1,SPON2,TGFB1,TLN1,TXN,VCAM1	54
Cellular Movement	Cell movement of breast cancer cell lines	2.59e-20	ACTN1,ACTN4,ADAM10,ADAM12,ADAM9,AGT,AHNAK,ANXA1,ANXA2,ARHGDIB,ARPC1B,AXL,BGN,CAPN2,CCL2,CCN2,CCN5,CD44,CD9,CDH2,CRK,CSE1L,CTNNB1,CTSL,CTTN,CXCL12,DDB2,DPP4,DPYSL3,ECM1,EFHD2,EGFR,EIF3A,ENG,FGF7,FLNA,FN1,GPI,H2AX,HGF,HMGA1,HSBP1,HSP90AA1,HSPA5,HSPA9,IGF1,IGFBP3,IL6,ILF3,IQGAP1,ITGA2,ITGAV,ITGB1,ITGBL1,KHDRBS1,KRT8,LDHA,MAPK1,MGAT5,MMP1,MMP14,MMP2,MMP9,MYH9,NME1,NME2,NRP1,NT5E,PA2G4,PFN1,PLAUR,PPIC…	98
Cellular Development,Cellular Growth and Proliferation,Connective Tissue Development and Function	Proliferation of fibroblast cell lines	2.7e-20	A2M,ACTB,ADIPOQ,AGT,AKR1B1,ALDOA,APEX1,AXL,CAPRIN1,CAST,CAT,CD248,CD9,CDH13,CHIT1,COL1A1,CRK,CSF1,CTNNB1,CTSD,CXCL1,CXCL12,DHX9,DPY30,EEF1D,EGFR,EIF3B,ERO1A,F2,FN1,G6PD,GRN,HDGF,HGF,HMGA1,HMGB1,HMOX1,HSPA1A/HSPA1B,IGF1,IGFBP2,IGFBP3,IL6,ITGB1,KHDRBS1,KNG1,LMNA,LMNB1,LOX,LTBP1,MAPK1,MARCKS,MDK,MIF,MINPP1,MMP14,MYOF,NPM1,OLA1,OTUB1,PAK3,PARP1,PDGFD,PFDN5,PKM,PLAUR,PPIF,PPIL1,PRMT1,PRPF19,PSMA4,PSMC…	94
Organismal Injury and Abnormalities,Renal and Urological Disease	Renal lesion	2.78e-20	ABI3BP,ACE,ACTB,ADAM17,ADH5,ADIPOQ,AGA,AGT,AHNAK,ALB,ALYREF,AMBP,ANPEP,ANXA2,ANXA5,APOC1,APOD,APOE,APOH,APP,ARHGDIA,ATP6AP1,AXL,B2M,B4GAT1,BASP1,BLVRB,BSG,BST1,C1S,C2,C3,C7,CAB39L,CAD,CAND1,CANT1,CAP1,CAVIN1,CCDC80,CCL2,CCN1,CCT3,CCT8,CD44,CD9,CFI,CIAPIN1,CLEC3B,CLTC,CLU,COL12A1,COL4A3,COL6A1,COL6A3,COL7A1,COPG1,CPN1,CPQ,CRLF1,CSPG4,CTNNB1,CTSK,CTSL,CUL3,CXCL12,DCN,DHX9,DKK3,DLST,DNASE2,DPP7,EDIL…	250
Cellular Assembly and Organization	Formation of cytoskeleton	3.02e-20	ACTB,ACTN1,ACTR2,ACTR3,ADIPOQ,AGT,AIMP1,APOA1,APP,ARPC2,ARPC5,AXL,CALD1,CAPN1,CCL2,CCN2,CD44,CDH11,CDH13,CFL1,COL18A1,COL5A3,CRK,CTTN,CUL3,CXCL12,DBN1,DCTN1,DPYSL2,DPYSL3,EGFR,ELN,EML2,ERP29,F2,FGF7,FKBP4,FLNA,FN1,GAS6,GDI1,GNB1,GPI,GSN,HGF,ICAM1,IGF1,ITGB1,KNG1,LMCD1,LPA,LRP1,MAP1A,MAP1B,MAPK1,MAPRE1,MIF,MMP2,MYL9,MYLK,NPM1,NUMA1,PAK3,PAM,PDCD10,PDCD6IP,PFDN5,PFN1,PTGDS,RHOC,RPS3,RTN4,S100A10,SE…	94
Nervous System Development and Function	Morphology of nervous system	3.04e-20	A2M,ADAM10,ADAM9,ADIPOQ,AGA,AGRN,AGT,ANXA5,AP3D1,APEX1,APLP2,APOB,APOE,APP,ATRN,AXL,B2M,BSG,C1QA,C3,CANX,CAPRIN1,CAPZB,CASP6,CAST,CAT,CD44,CD9,CDH11,CDH2,CFH,CFL1,CLIC4,CLN5,CLSTN1,CLTC,COL18A1,COL1A1,COL2A1,CP,CSF1,CSPG4,CST3,CSTB,CTNNB1,CTSB,CTSD,CTSF,CXCL12,DAG1,DBN1,DFFA,DPYSL2,DPYSL3,EFNB1,EGFR,F2,FAT3,FGF7,FLNA,FSCN1,FST,FUBP1,GDI1,GFRA1,GLB1,GM2A,GRN,HEXA,HEXB,HGF,HNRNPA2B1,HSPA4,HSPA5,HSP…	180
Dermatological Diseases and Conditions,Endocrine System Disorders,Gastrointestinal Disease,Metabolic Disease,Organismal Injury and Abnormalities,Skeletal and Muscular Disorders	Diabetic foot ulcer disorder	3.07e-20	COL11A1,COL12A1,COL14A1,COL15A1,COL16A1,COL18A1,COL1A1,COL1A2,COL2A1,COL3A1,COL4A1,COL4A2,COL4A3,COL5A1,COL5A2,COL5A3,COL6A1,COL6A2,COL6A3,COL7A1,DPP4,F10,F2,GSS,PDGFRA,PDGFRB,SERPINC1,TFPI	28
Cell-To-Cell Signaling and Interaction,Hematological System Development and Function	Activation of blood cells	3.09e-20	ACE,ADAM10,ADAM9,ADIPOQ,AGRN,AGT,AHNAK,ANXA1,ANXA2,AP3B1,AP3D1,APCS,APOA1,APOE,APOH,APP,AXL,B2M,BSG,C1QA,C3,C4A/C4B,C5,CALR,CCL2,CD44,CD55,CD59,CFH,CHI3L1,CLEC11A,CLIC1,CLU,CPE,CSF1,CST3,CTH,CTNNB1,CTSL,CXCL1,CXCL12,CXCL6,DPP4,EGFR,EIF4B,ERAP1,EXT1,F10,F2,FAS,FGG,FKBP1A,FN1,FUT8,GBA1,GC,GP1BA,GPNMB,GRN,GSN,HGF,HLA-A,HMGB1,HMOX1,HPRT1,HPX,HRG,HSP90B1,HSPA1A/HSPA1B,HSPA4,HSPD1,HSPG2,HSPH1,HYOU1,ICA…	156
Cellular Assembly and Organization	Development of cytoplasm	3.27e-20	ACTB,ACTN1,ACTR2,ACTR3,ADIPOQ,AGT,AIMP1,ANG,ANXA1,APOA1,APOE,APOL1,APP,ARPC2,ARPC5,AXL,CALD1,CAPN1,CCL2,CCN2,CD44,CDH11,CDH13,CFL1,COL18A1,COL5A3,CRK,CTSD,CTTN,CUL3,CXCL12,DBN1,DCTN1,DPYSL2,DPYSL3,EGFR,ELN,EML2,ERP29,F2,FGF7,FKBP4,FLNA,FN1,GAS6,GDI1,GLUL,GNB1,GNPTG,GPI,GSN,HGF,HSPA8,ICAM1,IGF1,IGF2R,IPO9,ITGB1,KNG1,LAMP1,LMCD1,LPA,LRP1,MAP1A,MAP1B,MAPK1,MAPRE1,MGAT5,MIF,MMP2,MYL9,MYLK,NAGPA,NPM1,…	113
Cellular Movement	Migration of cancer cells	3.4e-20	ADAM10,ADIPOQ,AHCY,ALCAM,CCL2,CCN2,CCN5,CD44,CDH2,COL18A1,CSE1L,CSF1,CSPG4,CTNNB1,CTSB,CXCL12,DPP4,EGFR,EMILIN2,EZR,F2,FN1,GSN,HGF,HMGB1,IGF1,IL6,IQGAP1,ITGA5,ITGB1,LAMA5,LGALS3,LIPA,LUM,MGAT5,MIF,MMP14,MMP2,MMP9,NRP1,PARK7,PDGFD,PLAUR,RARRES2,RHOC,S100A6,SERPINE1,SFRP2,SIRPA,SLIT2,SPARC,TGFB1,THBS1,TNC,VCAM1,VCAN,VIM	57
Cellular Growth and Proliferation	Proliferation of vascular cells	3.43e-20	ADAM17,ADIPOQ,AGT,AKR1B1,ANG,APOE,C3,CCL2,CCN5,CD44,CDH13,COL18A1,COL1A1,COL1A2,COL4A3,CTNNB1,CXCL1,CXCL12,EIF4A3,ENG,F12,F2,FBLN5,FHL1,FN1,GAS6,GPC1,H2AX,HABP2,HGF,HMGB1,HMOX1,HSPA5,HSPD1,IGF1,IGFBP2,IGFBP4,IGFBP5,IL1RN,IL6,ILF3,IQGAP1,ITGB1,ITLN1,KNG1,LGALS1,LMCD1,LMNA,MDK,METAP2,MIF,MMP1,MMP9,MYOF,NOTCH3,NRP1,NRP2,PAPPA,PDGFRB,PF4,PKM,PLAUR,PLG,POSTN,PPIA,PROS1,PTGDS,PTN,RARRES2,RTN4,SCG2,SERP…	81
Cardiovascular Disease,Organismal Injury and Abnormalities,Tissue Morphology	Size of infarct	3.7e-20	ADIPOQ,AGT,ANXA1,ANXA5,APOA1,APOD,APOE,APP,C1QA,C3,CD44,CREG1,CSF1,CST3,CXCL12,F11,F12,FGB,FGG,FSTL3,GLO1,GP1BA,GPX3,GRN,GSN,HABP2,HGF,HLA-A,HMGB1,HMOX1,HSPH1,IL1RN,IL6,KLKB1,KNG1,LDLR,MAPK1,MDK,MIF,MMP2,MMP9,MYDGF,NAMPT,NT5E,PARP1,PKM,PPIA,PPIF,PRNP,PTGDS,SERPINF2,SERPING1,SERPINI1,SOD1,STIP1,TNFRSF11B,TXN,UBQLN1,VWF	59
Hematological System Development and Function,Tissue Morphology	Quantity of leukocytes	3.73e-20	ADAM10,ADAM12,ADAM17,ADAMTS12,ADIPOQ,AGT,ALCAM,AMBP,ANG,ANPEP,ANXA1,AP1G1,AP3B1,APOA1,APOB,APOE,APP,ARHGDIA,ARHGDIB,AXL,B2M,B4GALT1,BSG,BST1,C1QA,C1QBP,C3,C4A/C4B,C5,CCL2,CD44,CD5L,CDH13,CFH,CFP,CHI3L1,CHST3,CLEC11A,CLIC4,CLTA,CLU,CNN2,CSF1,CTNNB1,CTSB,CTSD,CTSK,CUL3,CXCL1,CXCL12,CXCL6,DBI,DCN,DDB1,DKK3,DNASE2,ECM1,EEF1D,EFNB1,EIF4B,F11,F13A1,FABP5,FAS,FERMT3,FGF7,FHL2,FKBP1A,FLNA,FUBP1,GBA1,GCNT…	181
Cancer,Organismal Injury and Abnormalities,Reproductive System Disease	Prostatic tumor	3.83e-20	A2M,ABI3BP,ACLY,ACO1,ADAM10,ADAM17,ADAM9,ADAMTS2,AEBP1,AFM,AGT,AHNAK,AKR1B1,AKR1C3,ALB,ALDH16A1,ANXA1,ANXA2,ANXA6,AP1G1,AP2A2,AP3B1,AP3D1,APEX1,API5,APOA1,APOA2,APOB,APOD,ARHGDIB,ASPH,ATP6V1A,AXL,B2M,B4GAT1,BCKDK,BTD,C1R,C1S,C2,C3,C4A/C4B,C5,C7,C8B,C9,CAD,CALD1,CALU,CAND1,CANT1,CAPZB,CASK,CBX3,CCDC80,CCL2,CCN5,CCT2,CD44,CDH11,CDH2,CFB,CFH,CFI,CFP,CHI3L1,CILP,CKAP4,CLSTN1,CLTC,CLU,COL11A1,COL12A1,…	445
Neurological Disease,Organismal Injury and Abnormalities	Progressive motor neuropathy	3.91e-20	ACTB,ADAM10,ADAM17,ADAMTS1,ADAMTSL1,AGT,ALB,ALCAM,ANG,ANXA1,ANXA2,ANXA5,APOD,APOE,APP,ARHGDIB,AXL,BCHE,BSG,C3,C4A/C4B,C5,CALM1 (includes others),CAPN2,CAPZB,CCL2,CCN1,CCT2,CD44,CLU,COL1A1,COL1A2,COL3A1,COPE,CSE1L,CSF1,CST3,CTSB,CXCL1,CXCL12,DBI,DCTN1,DPYSL3,DYNC1H1,EEF1A1,EIF4A1,EIF4G1,ELN,ENO2,ENO3,EZR,FABP3,FAS,FASN,FBLN1,FDPS,FHL3,FTH1,FTL,FUBP1,GBA1,GOT2,GPNMB,GPX3,GRN,GSN,GSTP1,HNRNPA1,HNRNP…	139
