# Supplementary material for: A novel therapeutic approach for endometriosis using adipose-derived stem cell-derived conditioned medium- A new hope for endometriotic patients in improving fertility
Source: Front Endocrinol (Lausanne). 2023 May 24;14:1158527. doi: 10.3389/fendo.2023.1158527 (PMC10244723; doi:10.3389/fendo.2023.1158527)
Supplement: Supplementary file 5 [file Table_5.xlsx]

## Sheet: Sheet0
© 2000-2023 QIAGEN. All rights reserved.
Upstream Regulator	Expr Intensity/RPKM/FPKM/Counts	Molecule Type	p-value of overlap	Target Molecules in Dataset	Mechanistic Network
TGFB1	12.66	growth factor	1.28e-108	ACAA2,ACE,ACLY,ACTA1,ACTN1,ADAM10,ADAM12,ADAM17,ADAMTS12,ADAMTS2,ADIPOQ,AFM,AHNAK,AK1,AKR1C1/AKR1C2,ALB,ALDOA,ANGPTL4,ANPEP,ANXA2,APOB,APOE,APP,ARHGDIA,ARPC2,AXL,B2M,B4GAT1,BCAT1,BGN,BMP1,BSG,C1QA,C1QB,C1QC,C1R,C1S,C2,C3,C4BPA,C4BPB,C5,CAB39,CALB2,CALD1,CALM1 (includes others),CALR,CAP1,CAPNS1,CAPRIN1,CARS1,CAT,CCL2,CCN1,CCN2,CCN5,CCT2,CCT5,CCT6A,CD44,CD55,CD59,CD9,CDH11,CDH2,CFB,CFD,CFH,CFI,CFL1…	783 (21)
TP53		transcription regulator	4.85e-95	A2M,ACAA2,ACE,ACLY,ACO1,ACTB,ACTN1,ACTN4,ADAM12,ADH5,AHCY,AK1,AKR1B1,ALB,ALDOA,ALDOC,ANXA1,ANXA2,ANXA6,AP3B1,APEX1,API5,APOA1,APOE,APOL1,APP,ARHGAP1,ARPC1B,ARPC2,ASL,ATP5F1A,BCAT1,BMP1,C1QC,C2,C9,CALU,CAND1,CAP1,CAPNS1,CARS1,CASP6,CAT,CCDC80,CCL2,CCN1,CCN2,CCN5,CD44,CD59,CLIC4,CLTA,CLTC,CLU,CNN2,COL14A1,COL18A1,COL1A1,COL1A2,COL2A1,COL3A1,COL4A1,COL4A2,COL5A2,COL6A2,COL7A1,COPB1,CP,CPOX,CS,CSF1,C…	758 (20)
MYC		transcription regulator	6.68e-91	ACLY,ACTA1,ACTB,ACTN1,ACTN4,ACTR3,ADAMTS1,AGRN,AHCY,AK2,ALB,ALCAM,ALDOA,ANGPTL4,ANXA5,ANXA6,APEX1,APOC3,APP,ARF3,AXL,BCAT1,C1QBP,CAD,CANX,CAPN2,CAPNS1,CAPZB,CAST,CCT3,CD44,CD9,CDH2,CKAP4,CLEC3B,CLIC4,CLU,CNBP,COL14A1,COL15A1,COL1A1,COL1A2,COL2A1,COL3A1,COL4A1,COL4A2,COL5A1,COL5A2,COL6A3,CRABP2,CSE1L,CSPG4,CSTB,CTBS,CTNNA1,CTNNB1,CTSB,CTSD,CYCS,DBI,DBN1,DDB2,ECM1,EEF2,EFEMP1,EIF2S2,EIF4A1,EIF4G1,E…	841 (20)
dexamethasone		chemical drug	1.35e-78	ACE,ACLY,ACTB,ACTR3,ADAM10,ADAM12,ADAM17,ADAM9,ADAMTS1,ADAMTS2,ADIPOQ,AEBP1,AGT,AKR1C1/AKR1C2,AKR1C3,ALB,ALCAM,ANGPTL4,ANPEP,ANXA1,AP1G1,APOA1,APOA2,APOA4,APOD,APOE,APP,ARHGDIA,ASPH,B2M,BCKDK,BGN,BLVRB,BMP1,BSG,C12orf42,C1QB,C3,C5,CALR,CANX,CAPN1,CARS1,CASP6,CAST,CAT,CBR1,CCL2,CCN1,CCN2,CCT2,CD44,CD55,CD59,CDH11,CDH2,CDV3,CFB,CFD,CFHR1,CFL1,CHI3L1,CHIT1,CILP,CLEC11A,CLIC1,CLIC4,CLU,CNN2,COL11A1,C…	807 (18)
beta-estradiol		chemical - endogenous mammalian	2.21e-76	A2M,AARS1,ACAA2,ACE,ACTA1,ACTB,ACTN4,ADAMTS1,ADIPOQ,AEBP1,AGRN,AGT,ALB,ALCAM,ALDOA,ANPEP,ANXA1,ANXA2,AP1G1,AP3D1,APEX1,APOA1,APOA4,APOD,APOE,APP,ARPC1B,ARPC4,ASAH1,ATP5F1B,ATP6AP1,B4GALT1,BCAT1,BGN,BSG,BUB3,C1QBP,C3,C4A/C4B,CA12,CAD,CALM1 (includes others),CALR,CAPN2,CAST,CCDC80,CCL2,CCN1,CCN2,CCN5,CCT2,CD44,CD55,CDH11,CDH2,CFB,CFD,CHI3L1,CLIC4,CLSTN1,CLU,CNBP,CNN2,COL11A1,COL1A1,COL1A2,COL3A1,CO…	892 (22)
lipopolysaccharide		chemical drug	5.19e-72	AARS1,ACAA2,ACE,ACLY,ACO1,ACTA1,ACTB,ACTN4,ADAM17,ADAMTS1,ADIPOQ,AGT,AHNAK,AKR1A1,AKR1C3,ALB,ALCAM,ALDOA,ALDOC,ANGPTL2,ANGPTL4,ANXA1,ANXA2,ANXA5,APCS,APEX1,API5,APOA1,APOA4,APOB,APOC1,APOE,APP,ARHGAP1,ARPC1B,ATP6AP1,AXL,AZGP1,B2M,BGN,C1QA,C1QC,C1R,C3,C5,CALM1 (includes others),CALR,CAPG,CAPN2,CASP6,CAT,CAVIN1,CBX3,CCL2,CCN1,CCN2,CCT4,CCT6A,CD44,CD55,CD59,CD9,CDH11,CDH2,CFB,CFD,CFH,CFP,CHI3L1,CHST…	724 (15)
KRAS		enzyme	2.23e-70	ACLY,ACTR3,ACY1,ADAMTS1,AGRN,AGT,AHNAK,ALDOA,ALDOC,ANPEP,APLP2,APP,ARHGDIB,ARPC3,ASPH,AXL,B2M,B4GAT1,BGN,BSG,CAD,CAVIN1,CCDC80,CCL2,CCN1,CCN2,CCT5,CD44,CDH11,CDH2,CFL1,CHI3L1,CHST3,CLU,COL1A1,COL1A2,COL3A1,COL4A1,COL4A3,COL5A1,COL6A1,CPOX,CRYZ,CS,CSE1L,CTNNB1,CXCL12,CXCL6,DBN1,DDAH1,DPYSL2,EEF1A1,EFEMP1,EGFR,EIF2S3,EIF5A,ELN,ENO1,ENO2,ENOPH1,ERAP1,ERO1A,EXT1,EXT2,FABP5,FAH,FAS,FASN,FBLN2,FBN1,FGF…	729 (22)
MAPT		other	1.66e-64	A2M,AARS1,ACLY,ACTA1,ACTB,ACTN1,ALB,ALDOA,ANXA5,ANXA6,AP2A1,APP,ATP5F1A,ATP5F1B,ATP6V1A,B4GALT1,BASP1,BSG,C1QB,C1QBP,C1R,C1S,C3,C4A/C4B,CANX,CAP1,CAPG,CAPN1,CAPN2,CAST,CCL2,CCT7,CCT8,CD44,CD9,CFL1,CLTA,CLTC,CP,CS,CTSC,CTSD,CTSZ,CYCS,DBI,DCTN1,DLD,DPYSL2,DPYSL3,DYNC1H1,DYNLL2,EEF1G,EEF2,ENO1,ENO2,EPRS1,FASN,FKBP1A,FLNC,GAPDH,GDI2,GLO1,GOT2,GPNMB,GSTP1,HK1,HLA-A,HMOX1,HSP90AA1,HSPA1A/HSPA1B,HSPA5,H…	741 (21)
HRAS		enzyme	5.2e-63	A2M,ACLY,ACTA1,ACTB,ANXA2,ANXA6,APP,ATP5F1B,B2M,BMP1,C1QC,CALD1,CALU,CAPG,CAPN2,CCDC80,CCN1,CCN2,CD44,CFB,CFH,CHST11,CLU,CNN2,COL18A1,COL1A1,COL1A2,COL2A1,COL3A1,COL4A1,COL5A2,COL6A2,COPB2,CRABP2,CSF1,CTNNB1,CTSB,CTSC,CTSZ,CXCL1,CXCL12,DPP4,EFEMP1,EFEMP2,EGFR,ELN,ERP29,FABP3,FAS,FASN,FAT1,FBLN2,FHL1,FLNA,FLRT2,FN1,FSTL1,FSTL3,GAS6,GNB1,GPX3,GRN,GSN,H2AX,HGF,HMGB1,HMOX1,HNRNPA2B1,HSP90AA1,HSPA8,HS…	706 (17)
APP	12.946	other	4.94e-61	ACTA1,ACTB,ACTN2,ADAM10,AK1,ALB,ALDOA,ALDOC,ANXA5,ANXA6,APLP2,APOE,APP,ATP5F1A,ATP5F1B,ATP6V1A,AXL,BASP1,BSG,C1QBP,C1R,C1S,C3,C4A/C4B,CA12,CALR,CANX,CAP1,CAPN1,CAST,CAT,CCL2,CCN2,CD44,CD59,CD5L,CDH2,CFH,CFL1,CLIC1,CLTA,CLTC,CLU,COL18A1,CP,CRABP2,CRK,CRLF1,CS,CSF1,CTNNB1,CTSB,CTSD,CTTN,CUL3,CXCL1,CXCL12,CXCL6,CYCS,DBI,DBN1,DCN,DDAH1,DPYSL2,DYNLL2,ECH1,EEA1,EEF1G,EGFR,ELN,ENG,ENO1,ENO2,ENPP2,EXT1,F…	774 (20)
MYCN		transcription regulator	6.09e-61	ACTB,ACTN4,ADAM12,ADAMTS1,ALDOA,APEX1,ARPC1B,B2M,BASP1,CAD,CCN2,CDH11,CKAP4,CLU,COL18A1,COL1A1,COL4A1,COL5A2,DKK3,DPYSL3,EEF1A1,EEF1D,EEF1G,EEF2,EGFR,EIF4A1,EIF5A,FBN1,FKBP9,FN1,GAPDH,HLA-A,HMGA1,HSP90AB1,HSPD1,IGFBP7,INHBA,ITGA2,ITGB1,ITIH3,LDHA,LGALS1,MAP4,MAT2A,MMP2,MRC2,MYH9,NACA,NCL,NME1,NME2,NPM1,NUCB1,P3H1,PA2G4,PDIA4,PSMA7,PSMB6,PSMB7,PTMA,PTPRK,RBBP7,RPL10,RPL11,RPL12,RPL13,RPL18,RPL18A,…	708 (24)
tretinoin		chemical drug	1.15e-56	A2M,ABI3BP,ADAM10,AGT,AHNAK,AIMP1,AKR1A1,ANGPTL4,ANPEP,ANXA1,ANXA2,ANXA5,ANXA6,APEX1,APOA2,APOC3,APOD,APOE,APP,ARHGAP1,C1QA,C1S,C3,CAD,CALM1 (includes others),CALR,CAPN2,CASP6,CBR1,CCL2,CCN1,CCN2,CCT5,CD44,CD9,CDH2,CFP,CLEC11A,CLTC,COL1A1,COL1A2,COL2A1,COL3A1,COL4A1,COL4A2,COL4A3,COL6A3,COTL1,CP,CPE,CRABP2,CREG1,CSE1L,CTNNB1,CTSB,CTSC,CTSD,CTSK,CTSL,CXCL1,CXCL6,DBI,DCN,DDAH2,DDB2,DES,DKK3,DPP4,DP…	705 (18)
AGT	13.252	growth factor	5.93e-51	ACAT2,ACE,ACTA1,ACTB,ADAM12,ADAM17,ADAMTS2,ADIPOQ,AEBP1,AGT,AMBP,ANGPTL2,ANXA1,APCS,ASL,BGN,BMP1,BSG,C3,C4A/C4B,CALR,CAT,CCDC80,CCL2,CCN2,CCN5,CD109,CD44,CD5L,CDH13,CFI,CILP,COL12A1,COL15A1,COL16A1,COL18A1,COL1A1,COL1A2,COL3A1,COL4A1,COL4A2,COL5A1,COL5A2,COL6A1,COL6A2,COL6A3,COMP,CP,CPE,CPN1,CPXM1,CPZ,CRABP2,CRLF1,CSPG4,CTHRC1,CTNNB1,CTSK,CUL3,CXCL12,DDAH2,DKK3,ECM1,EFEMP1,EGFR,ELN,ENG,FASN,FBLN5…	767 (20)
ESR2		ligand-dependent nuclear receptor	1.89e-50	ACTN1,ADAMTS1,AGT,ANGPTL2,ANPEP,ANXA1,APEX1,APOE,ARHGDIB,B4GALT1,BCAT1,C3,CA12,CALU,CANX,CAPN2,CBX3,CCL2,CCN1,CCN2,CCN5,CCT3,CCT4,CCT7,CDH13,CDH2,CLU,COL11A1,COL16A1,COL1A1,COL1A2,COL5A3,COL7A1,COMP,CRLF1,CRYZ,CSF1,CTHRC1,CTNNB1,CTSD,CXCL12,DBI,DDAH1,DDB2,DPYSL3,DUT,EFEMP2,EGFR,EIF4G1,ENPP2,FASN,FBLN1,FBLN2,FBLN5,FBN1,FDPS,FHL1,FMOD,FN1,FSCN1,FST,FSTL1,GLB1,GM2A,GPNMB,GPX3,GREM1,GSTP1,H1-0,H2AX,H…	729 (18)
TNF		cytokine	2.01e-50	A2M,ACE,ACTA1,ACTB,ADAM17,ADAM9,ADIPOQ,AEBP1,AGT,AIMP1,AK2,AKR1B1,ALAD,ALB,ALCAM,ANGPTL4,ANPEP,ANXA1,APCS,APLP2,APOA1,APOC4,APOE,APOL1,APP,ARHGDIB,B2M,B4GALT1,BGN,BLVRA,C1S,C3,C4A/C4B,C5,CA12,CALR,CASP6,CAT,CCDC80,CCL2,CCN1,CCN2,CCN5,CD44,CD55,CD59,CDH11,CDH13,CDH2,CFB,CFD,CFL1,CHI3L1,CHST11,CLEC11A,CLIC4,CLU,COL15A1,COL16A1,COL1A1,COL1A2,COL2A1,COL3A1,COL4A1,COL4A2,COL4A3,COL5A1,COL7A1,COTL1,CP,…	632 (15)
YAP1		transcription regulator	1.42e-48	ACAT2,ACLY,ACY1,ADAM9,ADAMTS1,APLP2,CAPN1,CCDC80,CCL2,CCN1,CCN2,CCN5,CD44,CDH2,COL1A1,COL4A1,COL4A2,COL5A1,COL7A1,COPG1,CSF1,CTNNB1,CTSD,CTSL,CXCL12,DCN,DDAH1,EGFR,EHD1,EIF4G1,FAS,FASN,FDPS,FLNA,FLNB,FN1,FST,GREM1,H2AX,HP,ICAM1,IGFBP4,IGHM,IL1RAP,IL6,IL6ST,INHBA,ITGA5,ITGB1,KITLG,LAMC1,LDHA,LMNA,LMNB1,LOX,LOXL2,LRP1,MAP1B,MATR3,MCM3,MMP14,MMP2,MYH9,MYL9,NEGR1,NPEPPS,P4HA1,PCMT1,PKM,PLOD2,PSMB8,PT…	593 (19)
HNF4A		transcription regulator	1.59e-48	A1BG,ACAA2,ACLY,ACO1,ACTN1,ACTR3,ACY1,ADSS2,AGA,AGT,AHNAK,AHSA1,AHSG,AIMP1,AK2,AKR1B1,AKR1C1/AKR1C2,AKR1C3,ALB,ALCAM,AMBP,ANG,ANPEP,ANXA5,AP1M1,AP2A1,AP3B1,APCS,APEH,APOA1,APOA2,APOA4,APOB,APOC1,APOC3,APOE,APOH,APOM,APP,ARPC5,ASAH1,B2M,BLVRB,BST1,C11orf54,C1S,C2,C3,C4A/C4B,C8G,CAP1,CAPN2,CAPZA2,CAT,CBX3,CCT8,CD55,CHI3L1,CLTA,CNBP,CNN2,COPB1,COPB2,COPS8,CP,CRABP2,CRYZ,CS,CTNNB1,CTSA,CTSB,CTSZ,CUTC…	726 (23)
ERBB2		kinase	1.6e-46	ACAA2,ACTA1,ACTB,ADAM12,ADAM17,AHNAK,ALAD,ALDOC,ANG,ANGPTL2,ANGPTL4,ANXA2,APLP2,ATP6V1A,B4GAT1,BMP1,C4BPB,CAPZA2,CAVIN1,CCDC80,CCL2,CCN2,CCN5,CD59,CD9,CDH11,CDH2,CHST3,CLEC11A,CLEC3B,CLU,COL18A1,COL1A1,COL3A1,COL4A1,COL5A1,COL5A2,COL6A1,COL6A2,COL6A3,COL7A1,CSE1L,CTNNB1,CTSB,CUL3,CXCL12,CXCL6,DAG1,DPT,EGFR,ERAP1,EXT1,EXT2,FAH,FASN,FBLN2,FGF7,FLNC,FN1,FSCN1,FSTL1,FSTL3,G3BP1,GART,GAS6,GBE1,GLO1,GL…	696 (18)
CTNNB1	11.62	transcription regulator	1.49e-45	ACAT2,ACLY,ACTB,ACTN4,ACTR3,ADAM17,ADIPOQ,ADSS2,AGRN,ALCAM,ANXA1,APOD,APP,ARHGDIA,BGN,BMP1,CALM1 (includes others),CAPN1,CAPNS1,CAPZB,CCL2,CCN1,CCN2,CD44,CDH11,CDH2,CFD,CLU,CNN2,COL1A1,COL2A1,COL3A1,COL4A1,COL4A2,CRABP2,CREG1,CTHRC1,CTNNA1,CTNNB1,CTSF,CTSZ,CXCL1,CXCL12,CXCL6,DES,ECM1,EDIL3,EGFR,EHD1,EIF5A,ENO2,ENO3,ENPP2,F13A1,FAS,FASN,FBLN2,FN1,FST,FSTL3,GALM,GAPDH,GLUL,GREM1,HDGF,HSPE1,HTRA1,ID…	691 (21)
NFE2L2		transcription regulator	7.32e-45	ACE,ADAMTS1,AGT,AKR1A1,AKR1C1/AKR1C2,ALDOA,ANG,APCS,APOA4,C5,CAT,CBR1,CCN2,CCT3,CCT7,CFD,COL1A1,COL3A1,COL4A2,CREG1,CS,CTSD,CTSK,CXCL6,ELN,ERP29,F10,FASN,FN1,FTH1,FTL,G6PD,GBE1,GOT1,GPX3,GSR,GSS,GSTO1,GSTP1,HMOX1,HPRT1,HSP90AA1,HSP90AB1,HSP90B1,HSPA9,HYOU1,ICAM1,IDH1,IGF2R,IL1RN,IL6,IL6ST,LAMP1,LMNA,MACROH2A1,MMP10,MMP14,MMP9,NDST1,NUCB2,PCBP1,PDIA3,PDIA4,PDIA6,PGD,PPIB,PRDX1,PREP,PSAT1,PSMA1,PSM…	464 (17)
dihydrotestosterone		chemical - endogenous mammalian	9.8e-45	ACE,ACLY,ACTA1,ACTB,ADAMTS1,ADIPOQ,AGT,ALDOA,APOD,APOE,APOM,APP,AZGP1,B2M,BASP1,BGN,C4A/C4B,CACYBP,CANX,CCN2,CCT3,CDH2,CHI3L1,CLU,COL3A1,COL4A1,COL5A2,COL5A3,COL6A1,CTNNB1,DBI,DCN,DHX9,DPP4,EGFR,ELN,ENO1,FASN,FGF7,FKBP4,FLNB,FN1,FST,FTH1,FTL,GAPDH,GAS6,GLUL,GPI,GPX3,GRN,GSN,GSTP1,HLA-A,HMGN1,HNRNPU,HSP90AA1,HSPA1A/HSPA1B,HSPB1,IGF1,IGFBP2,IGFBP3,IGFBP4,IGFBP5,IGFBP7,IL6,IL6ST,ITGA2,ITGB1,KITLG,KR…	871 (22)
sirolimus		chemical drug	1.84e-44	ACTB,ADSS2,ANXA5,APP,ARHGDIB,ATP6V1A,B2M,C3,CALD1,CCN2,CFB,CFD,CLIC1,COL1A1,COL1A2,CREG1,CSF1,CTSK,CYCS,DDT,DES,DPP7,DPYSL2,EEF1A1,EEF2,EIF4A1,ENO1,EPRS1,FAS,FASN,FN1,FSCN1,FTH1,G6PD,GLA,GSTP1,HGF,HMGB1,HMOX1,HNRNPU,HSP90AA1,HSP90AB1,HSP90B1,HSPA4,HSPA5,HSPD1,ICAM1,IDH1,IDI1,IGF1,IGFBP5,IL6,LAMB1,LDHA,LDHB,LGALS3,LMNA,LXN,MMP1,MMP14,MMP2,MMP3,MMP9,MYH11,NCL,NEU1,NPM1,NUDT1,PDGFRA,PDGFRB,PFKP,PGK1…	741 (21)
CD 437		chemical drug	1.87e-44	AK2,AKR1B1,ALDOA,AP2M1,API5,ARHGDIB,ARPC2,ARPC3,ATP5F1A,ATP5F1B,CCT2,CCT3,CCT6A,CLIC1,EEF2,EIF4A1,EIF4B,EIF5A,ENO1,ERH,FAS,FSCN1,FTH1,FTL,HLA-C,HMGB1,HMGN2,HNRNPA1,HNRNPC,HSP90AA1,HSPA8,ILF2,ITM2B,KARS1,LGALS1,LSM3,MAN1B1,NACA,NME1,NPM1,PABPC1,PCBP1,PCBP2,PDIA3,PFN1,PGAM1,PSMA4,PSMB1,RBMX,RPL10,RPL11,RPL13,RPL19,RPL24,RPL8,RPLP1,RPLP2,RPS16,RPS2,SEPTIN7,SH3BGRL3,SKP1,SNRPB,SNRPD2,SOD1,SSBP1,ST13,…
Immunoglobulin		complex	7.5e-44	ACLY,ACO1,ACTA1,ADAM10,ADAM17,ADAM9,ADAMTS12,ADAMTS2,AGT,ALDOA,ANPEP,APOC1,APOE,APP,ATP5F1A,ATP5F1B,AXL,B2M,BCAT1,BLVRB,BSG,C1QA,C1QB,C1QC,C3,C7,CALR,CAPG,CAT,CCL2,CCN2,CD44,CD9,CDH2,CFD,CFP,CLU,COL1A1,COL1A2,COL3A1,COL4A1,COL4A2,COL5A2,COL6A1,COL6A2,COL6A3,CRABP2,CSF1,CST3,CTBS,CTH,CTHRC1,CTNNB1,CTSA,CTSB,CTSD,CTSZ,CXCL1,CXCL12,CXCL6,DBI,DLD,DLST,DPYSL2,ELN,ENG,ENO1,ENO2,ENO3,EXT1,F13A1,FAP,FAS,…	719 (21)
1,2-dithiol-3-thione		chemical reagent	8.97e-44	AKR1A1,ALDOA,ANG,APCS,APOA4,C5,CBR1,CCT3,CCT7,CREG1,CTSD,ERP29,F10,FTH1,GBE1,GSR,GSTP1,HMOX1,HPRT1,HSP90AA1,HSP90AB1,HSP90B1,LMNA,NUCB2,PCBP1,PDIA3,PDIA4,PDIA6,PPIB,PRDX1,PSAT1,PSMA1,PSMA2,PSMA4,PSMA5,PSMA6,PSMA7,PSMB1,PSMB2,PSMB3,PSMB4,PSMB5,PSMB6,PSMC1,PSMC2,PSMC3,PSMC6,PSMD1,PSMD11,PSMD12,PSMD13,PSMD7,RACK1,RBBP7,RPL18,RPLP0,RPS16,RUVBL1,S100A13,SEC23A,SERPINA3,SERPINA6,SERPIND1,SOD1,SOD2,STIP…	337 (14)
D-glucose		chemical - endogenous mammalian	7.16e-42	AARS1,ACAA2,ACE,ACLY,ACTA1,ACTB,ACTN1,ADAM17,ADIPOQ,AGT,AKR1B1,ALDOA,ALDOC,ANXA1,APOB,APOC3,APP,ARF3,BCAT1,C1QBP,C3,CALD1,CALR,CANX,CAP1,CAPZA2,CARS1,CAT,CCL2,CCN2,CD55,CD59,CLU,COL1A1,COL1A2,COL2A1,COL3A1,COL4A1,CTH,CTNNB1,CTSB,CTSC,CTSD,DBI,DCN,DES,EIF5A,ENO1,ENPP2,ERO1A,ERO1B,FABP5,FAS,FASN,FN1,FST,G6PD,GALNT2,GAPDH,GART,GLUL,GOT1,GPI,GREM1,GRN,GSN,H6PD,HGF,HK1,HMGB1,HMOX1,HNRNPK,HP,HPRT1,HSPA…	746 (18)
5-fluorouracil		chemical drug	1.08e-41	AHSA1,ALDOA,ANXA2,ATP5F1B,CALU,CANX,CAPNS1,CCT3,CCT4,CCT6A,CLU,COL1A2,COPS8,CSTB,CTSD,CYCS,DDB2,EEF1G,EEF2,EIF2S2,EIF4A1,FAS,FDPS,FKBP1A,GAPDH,GARS1,GOT2,GSN,HMOX1,HNRNPA1,HNRNPA2B1,HNRNPAB,HNRNPC,HSP90AB1,HSPA8,HSPE1,IARS1,ILF2,KARS1,LDHA,MAT2A,MDH1,MIF,MMP9,MVP,NACA,NCL,NUCKS1,PCBP1,PGK1,PKM,PROCR,PSMA6,PSMA7,PSMB1,PSMB2,PSMB5,PSMB7,PSMD2,PSME1,PSME2,PTGES3,RBMX,RPL10,RPL10A,RPL11,RPL18,RPL19,R…	680 (15)
THZ1		chemical drug	1.25e-41	ACTA1,ADAMTS2,ANXA1,BGN,CAPG,CCDC80,CCN1,CCN2,CILP,CLEC11A,CLU,COL12A1,COL14A1,COL1A1,COL1A2,COL3A1,COMP,CTHRC1,DDAH1,DKK3,FBLN2,FBLN5,FBN1,FHL1,FMOD,FN1,FSTL1,HSPA1A/HSPA1B,IGF1,ITIH5,KRT18,KRT8,LGALS3,LOX,LOXL3,LTBP2,MFAP5,MMP2,OLFML3,PAMR1,PCOLCE,PDGFRL,PI16,POSTN,PRSS23,SERPINA3,SERPINB1,SERPINE1,SERPINE2,SERPINF1,SFRP2,SRPX2,SULF1,THBS1,TIMP1,TMEM119,TUBB3,VCAN	283 (7)
pirinixic acid		chemical toxicant	6.53e-41	ACAA2,ACAT2,AHSG,AKR1C3,ALDOC,ANGPTL4,ANXA2,APCS,APOA1,APOA2,APOA4,APOE,APOM,ASL,BSG,C3,C5,C9,CAT,CCL2,CCT3,CCT6A,CCT7,CD5L,CDH2,CFH,CFI,CLU,COL1A1,CTSB,CXCL12,DBI,DPP4,ECH1,EGFR,FABP5,FAS,FASN,FGB,FKBP1A,G6PD,GAPDH,GBE1,GLUL,GOT1,GOT2,GRPEL1,GSTM3,H1-2,HADH,HGF,HMGN1,HMOX1,HPX,HSD17B4,HSP90AA1,HSPB1,HSPD1,HSPE1,IL1RN,IL6,KRT8,LDHB,LDLR,LGALS3,MBL2,MMP9,NPC2,ORM1,PAICS,PCSK9,PFKL,PGM1,PLTP,PPIC,P…	479 (18)
nitrofurantoin		chemical drug	8.59e-41	A2M,ACTB,ADAMTS1,ALB,AMBP,ANXA2,ANXA5,APEX1,APOA2,APOE,ASL,C3,C4A/C4B,C4BPA,CAPN2,CASP6,CAT,CFI,CLU,COL2A1,CP,CST3,CTSB,DBI,EEF1A1,FAS,FGA,FGB,FGF7,GPNMB,GSR,GSS,GSTM3,GSTP1,HMOX1,HPX,HSD17B4,HSPA5,IGF1,IGFBP3,IL6,ITGB1,ITIH4,LGALS3,LOX,MMP14,ORM1,PRDX1,PRDX2,RPL13,RPL6,RPS8,S100A10,S100A11,SELENBP1,SELENOP,SERPINA1,TIMP1,TIMP3,TTR,TUBB,TXN,VCAM1,YWHAZ
MMP12		peptidase	1.08e-39	ACTN1,ACTN4,ACTR2,ACTR3,APP,ARPC1B,CAPZA2,CCT5,CORO1C,EIF3F,FSCN1,ICAM1,IL6,IL6ST,MAP4,MAPRE1,MMP14,MMP2,MMP9,MYH9,NPEPPS,PGM1,PKM,PLS3,PRKACA,PSAP,PSMA1,PSMA3,PSMA5,PSMA6,PSMB2,PSMB7,PSMC3,PSMD1,PSMD11,RDX,TBCA,TLN1,TPM3,TPM4,VCL,VCP,YWHAG	629 (21)
EGFR	12.873	kinase	1.22e-39	ACO1,ACTA1,ACTB,ACY1,ADSS2,ANXA1,APLP2,APP,ARHGAP1,ASAH1,B4GAT1,CAD,CAPZA2,CCL2,CCN2,CCT5,CD109,CHI3L1,COL1A1,COL3A1,COL5A2,COL6A1,COL6A2,CST3,CTNNB1,CTSK,CUL3,CXCL12,DAG1,EFEMP1,EGFR,EHD1,EIF4A1,EIF5A,ENOPH1,ERAP1,EXT2,FAP,FASN,FBLN2,FBN1,FGF7,FN1,GALNT10,GNPDA1,GNPDA2,GPC1,GRN,HMGA1,HNRNPA1,HNRNPA2B1,HNRNPD,HNRNPH1,HNRNPK,HP,HSP90B1,HSPA5,HSPB1,HSPE1,ICAM1,IGF1,IGFBP3,IGFBP4,IGFBP5,IL6,ITGA2,KP…	762 (22)
methylprednisolone		chemical drug	4.89e-39	A2M,ADAM17,AHCY,AKR1C3,ALAD,ANGPTL2,ANPEP,ANXA1,ANXA2,AP2A2,APEX1,APOC4,ASAH1,ATIC,ATRN,B2M,C1QB,C1QBP,C9,CCN2,CCT6A,CD44,CD9,CDH13,CDH2,CREG1,CST3,CTSC,CYCS,EIF3B,ENPP2,FABP5,FAH,FBLN5,FGF7,FKBP4,FN1,FSTL1,GC,GOT1,GPC1,GSTP1,HMOX1,HSP90B1,HSPA1A/HSPA1B,HSPH1,IDH1,IGF1,IGF2R,IGFALS,IGHA1,IGHG2,IGHG3,IGHG4,IGHM,IGHV1-18,IGHV3-33,IGHV3-7,IGHV4-34,IGKC,IGKV1-17,IGKV1-27,IGKV1-33,IGKV2-24,IGKV3-15,IG…	733 (18)
SORL1		transporter	5.77e-39	ADAM12,ADAM9,AGT,APOE,APP,AZGP1,B2M,BGN,C3,COL11A1,COL18A1,COL1A1,COL1A2,COL2A1,COL3A1,COL4A1,COL5A1,COL5A2,COL6A1,CTHRC1,CXCL12,DCN,ECM1,EEA1,EFEMP2,ENG,F10,FAP,FBLN1,FGF7,FGG,FN1,HGF,HSP90AB1,HYOU1,ICAM1,INHBA,ITGA2,ITGA5,ITGAV,ITGB1,LAMA2,LAMA4,LAMB1,LAMC1,LAMP1,MDK,MFGE8,MMP1,MRC2,NID1,NID2,NRP2,PDGFC,PDGFRA,PDGFRB,PLTP,RARRES2,TFPI,TGFB1,TGFBR3,TNC,TNFRSF11B,WNT2	686 (19)
LARP1		translation regulator	2.62e-38	EEF1A1,EEF1B2,EEF1D,EEF1G,EEF2,EIF3A,EIF3F,EIF4B,HNRNPA1,PABPC1,RACK1,RPL10,RPL10A,RPL11,RPL12,RPL13,RPL14,RPL18,RPL19,RPL24,RPL3,RPL30,RPL31,RPL4,RPL5,RPL6,RPL7,RPL7A,RPL8,RPS11,RPS12,RPS13,RPS15A,RPS16,RPS18,RPS19,RPS2,RPS20,RPS23,RPS25,RPS3,RPS4X,RPS6,RPS8,TPT1,VIM
PD98059		chemical - kinase inhibitor	2.33e-37	ACAT2,ACE,ACTR3,ADIPOQ,AGT,ALDOA,ANPEP,ANXA1,AP2B1,APOA1,BGN,C3,CCL2,CCN2,CCN5,CD44,CD55,CDH2,CLU,COL1A1,COL1A2,COL3A1,COL4A1,CTNNB1,CTSB,CTSK,CTSL,CXCL1,CYCS,DCBLD2,DES,EEF1A1,EGFR,ELN,ENG,ENO1,ENO2,FAH,FAS,FASN,FN1,FTH1,GP1BA,GPI,GRN,HGF,HMOX1,HNRNPA2B1,HNRNPAB,HNRNPK,HSPA5,HYOU1,ICAM1,IGF1,IGFBP3,IL1RN,IL6,ITGA2,ITGAV,ITGB1,KRT8,LAMA5,LAMP1,LDHA,LDLR,MAPK1,MAT2A,MIF,MMP1,MMP10,MMP14,MMP2,MMP3,…	488 (15)
trichostatin A		chemical drug	5.92e-37	ACTB,ADAMTS1,AGRN,AGT,AKR1B1,ANP32A,ANXA6,APOE,APP,ARHGAP1,B2M,BCAT1,BLVRA,BLVRB,CA12,CAD,CAST,CBR1,CCL2,CD44,CD9,CDH2,CLEC3B,CLU,COL1A2,COL2A1,COL6A3,COLEC12,CRABP2,CSE1L,CTNNB1,CTSB,CXCL1,CXCL12,DAG1,DDT,EFNB1,EGFR,EHD1,EIF4B,EIF4G1,ENPP2,EZR,FAS,FASN,FBLN1,FGF7,FN1,FST,FTH1,FTL,FUBP1,FUT8,G6PD,GDI1,GSN,GSTP1,HBB,HDGF,HMGB1,HMOX1,HNRNPA2B1,HNRNPD,HSPA5,HSPA9,ICAM1,IDH1,IGFBP2,IGFBP3,IGFBP4,IGFB…	690 (21)
torin1		chemical reagent	5.12e-36	ALDOA,ALDOC,ATP5F1B,ATP6AP1,CDH2,EEF1A1,EEF1B2,EEF1D,EEF1G,EEF2,EIF3A,EIF3F,EIF4B,ENO1,FASN,GAPDH,GPI,HK1,HNRNPA1,LDHA,PABPC1,PFKL,PFKP,PGAM1,PGK1,PKM,RACK1,RPL10,RPL10A,RPL11,RPL12,RPL13,RPL14,RPL18,RPL19,RPL24,RPL3,RPL30,RPL31,RPL4,RPL5,RPL6,RPL7,RPL7A,RPL8,RPS11,RPS12,RPS13,RPS15A,RPS16,RPS18,RPS19,RPS2,RPS20,RPS23,RPS25,RPS3,RPS4X,RPS6,RPS8,TAGLN,TPI1,TPT1,VIM	336 (13)
ST1926		chemical drug	7.02e-36	ACTB,AK2,AKR1B1,AP2M1,ARPC2,ARPC3,ATP5F1A,ATP5F1B,CCT2,CCT3,CCT6A,CFL1,CLIC1,EEF2,EIF4A1,EIF4B,EIF5A,ENO1,HMGN2,HSP90AA1,ILF2,ITM2B,KARS1,LGALS1,LSM3,MAN1B1,NACA,NME1,NPM1,PABPC1,PCBP2,PDIA3,PFN1,PSMA4,PSMB1,RPL10,RPL13,RPL18A,RPL19,RPL24,RPL6,RPL8,RPLP1,RPS2,RPS26,SEPTIN7,SKP1,SNRPB,SNRPD2,SOD1,SSBP1,ST13,TMSB10/TMSB4X,TPT1,TXN,UBA52,YBX1,YWHAE,YWHAZ
Insulin		group	9.42e-36	ACLY,ACTA1,ACTB,ADAM10,ADAM12,ADIPOQ,AEBP1,AGT,ALAD,ALB,ALDOA,ANGPTL4,AP2M1,APOA1,APOC3,APOE,APOM,APP,CANX,CCL2,CCN2,CCT2,CCT4,CCT5,CCT6A,CCT7,CCT8,CD44,CFD,COL18A1,COL1A1,COL1A2,COL3A1,COL4A1,COL5A1,COL6A1,CRABP2,CTH,CTNNB1,CXCL1,CYCS,DBI,EGFR,ENPP2,ERO1A,ERP29,FABP3,FASN,FBN1,FGB,FN1,FTL,G6PD,GAPDH,GDI2,GSTP1,HMOX1,HNRNPK,HP,HSD17B4,HSP90AA1,HSP90B1,HSPA4,HSPA5,HSPA8,HSPA9,HSPE1,ICAM1,IDH1,IGF1…	807 (22)
PPARGC1A		transcription regulator	1.48e-35	A2M,ADAMTS1,ADAMTS2,ADIPOQ,AGT,AK1,ANG,APOA4,APOC3,APOD,ATP5F1A,ATP5F1B,C2,C3,CALM1 (includes others),CAT,CCN2,COL1A2,COL2A1,COL6A2,COL6A3,COMP,CPN1,CPXM1,CS,CTSA,CTSC,CYCS,DCN,DPT,EGFR,EMILIN2,ENO1,FABP3,FAM20A,FAS,FASN,FBLN1,FBLN2,FDPS,FH,GAS6,GFRA1,GOT2,GPC6,HMOX1,ICAM1,IGF1,IGFBP3,IGFBP5,IGFBP6,IGFBP7,IL1RAP,IL1RN,IL6,IMPA1,INHBA,ITGB1,LAMA2,LAMA4,LAMB1,LDHA,LDHB,LDLR,LIPA,LUM,MCM3,MDH2,MFAP5…	568 (20)
VCAN	13.015	other	3.4e-35	ACTA1,AEBP1,AGRN,ANG,ANGPTL4,APOE,ATRN,C1R,C1S,C3,C4A/C4B,CCL2,CD59,CDH13,CLU,COMP,CPE,CXCL12,CXCL6,DAG1,DCN,EGFR,ELN,ENPP2,FABP5,FAS,FBLN5,FN1,FNDC1,FST,GLB1,GPC6,ICAM1,IGFBP4,IL1RN,IL6,ITGA5,ITGB1,LAMB1,LGALS3,LOXL4,MAP1B,METRNL,MIF,MMP9,NOTCH3,OGN,OLFML2B,PAM,PRDX5,RNASE4,SERPING1,SOD2,TGFB1,TIMP1,TWSG1,VCAM1,VCAN,VCL	374 (16)
decitabine		chemical drug	6.28e-35	ADAMTS1,AGRN,ANGPTL4,ANP32A,ANXA2,APOE,ARHGDIB,B2M,BCAT1,CA12,CAB39L,CCN2,CD44,CD59,CD9,CDH11,CDH13,CDH2,CHI3L1,CLU,COL1A1,COL1A2,COL3A1,COL6A3,COL7A1,COPA,CRABP2,CSE1L,CTNNB1,CXCL12,EEF1A1,EEF1B2,EEF1G,EFNB1,EGFR,EHD1,EIF3F,EIF4B,EIF4G1,EZR,FAS,FBN2,FLNC,FN1,FUBP1,GDI1,GFRA1,GLB1,GSN,GSTP1,HDGF,HLA-A,HLA-C,HMGB1,HNRNPA2B1,HNRNPD,HPRT1,HSPA1A/HSPA1B,HSPA5,HSPA9,ICAM1,IGFBP2,IGFBP3,IGFBP7,IL1RAP,I…	737 (19)
FOS		transcription regulator	2.08e-34	A2M,ADAM12,AGT,AKR1C3,AP3D1,APLP2,ARPC5,ASL,B4GALT1,BLMH,C3,C5,CALU,CAPN2,CAST,CAT,CCL2,CCN2,CD44,CDH11,CFD,CFP,CHI3L1,CLU,COL16A1,COL18A1,COL1A1,COL6A1,CRABP2,CTH,CTSB,CYCS,EEA1,ENO1,EZR,FASN,FBN1,FGA,FLRT2,FN1,FSTL1,FTH1,GBA1,GM2A,GSR,GSTP1,HMOX1,HSP90B1,HSPA5,ICAM1,IGFBP5,IGFBP6,IL6,ITGA2,ITGB1,KITLG,KRT8,LGALS3,LGALS3BP,LOX,LTBP1,LTBP2,LTBP3,MMP1,MMP10,MMP2,MMP3,MMP9,MMRN1,MT2A,MYH9,NAE1,NAMP…	475 (14)
TAFAZZIN		enzyme	2.45e-34	ADAMTS1,ALDOC,ANXA1,ANXA2,ANXA5,AXL,BASP1,C7,CASP6,CCL2,CCN1,CCN2,CCT4,CCT6A,CD44,CDH2,COL1A1,COL5A1,COL5A2,COL6A2,CXCL12,DCN,ENPP2,FBLN2,FN1,GBE1,H2AX,HLA-A,HMOX1,HP,HSP90AA1,IDH1,IGFBP4,IGHM,IGKC,IL6,LDHA,LDLR,LOX,LOXL2,LUM,MANF,MFAP5,MYOF,P4HA1,PDCD6,PGM1,PKM,PLOD2,PRSS23,PSMA4,PSMA6,PSMA7,PSMB1,PSMB4,PSMC1,PSMD11,PSMD6,PSME1,PTX3,SEMA3C,SERPINB1,SERPINB7,SERPINE1,TAGLN,TFPI2,TFRC,TGFB1,THBS1,…	552 (17)
IFNG		cytokine	2.87e-34	A2M,ACE,ACLY,ACO1,ACTB,ADAM17,ADIPOQ,AGRN,AGT,AHCY,ANGPTL4,APOL1,APP,AZGP1,B2M,BST1,C1QA,C1QB,C1QC,C1R,C2,C3,C4A/C4B,CALB2,CAPN1,CASP6,CAT,CCL2,CCN2,CD44,CD55,CD5L,CDH13,CDH2,CFB,CFH,CFP,CHST11,CHST3,CLIC4,COL1A1,COL1A2,COL5A2,CP,CRLF1,CSE1L,CSF1,CTNNB1,CTSB,CTSC,CTSD,CTSK,CTSZ,CXCL1,CXCL12,CXCL6,DCN,DDB1,DDB2,DHX9,DPP4,EEF1A1,ELN,ENO1,ERAP1,EXT1,FABP5,FAH,FAS,FASN,FBLN1,FGG,FHL2,FKBP1A,FLRT2,FN1…	687 (19)
NFKBIA		transcription regulator	8.38e-34	A2M,AEBP1,AK2,APOA1,AXL,AZGP1,BCKDK,C3,CAPZA2,CCL2,CD44,CDH13,CHI3L1,CLU,COL1A2,COL2A1,COL3A1,COL5A2,CP,CSF1,CTNNA1,CTNNB1,CTSB,CTSF,CTSZ,CXCL1,CXCL12,CXCL6,DAG1,DCN,ENPP2,ERAP1,ERO1A,FAS,FHL2,FN1,FSCN1,GM2A,GPX3,GRN,HLA-A,HMGA1,HMOX1,HSPA5,HSPA8,ICAM1,IGF2R,IGFBP6,IL1RN,IL6,IPO9,ITGA2,ITGAV,ITGB1,KRT18,KRT8,LAMA5,LYZ,MFGE8,MMP1,MMP14,MMP3,MMP9,NAGLU,NID1,NOTCH3,OGN,PARK7,PEA15,PICALM,PTX3,RPL8,R…	445 (14)
TWIST1		transcription regulator	5.73e-33	ADAMTS1,ALCAM,APOD,AXL,C3,CCL2,CD44,CDH2,CHI3L1,CLU,COL1A1,COL2A1,COL4A1,COL6A1,CXCL12,DCN,DKK3,DPYSL3,EMILIN1,FAS,FBN2,FCGBP,FMOD,FN1,GPC1,GSN,IGFBP4,IGFBP5,IL6,LGALS3,LMNA,LRG1,MFGE8,MME,MMP1,MMP2,MRC2,MXRA8,NT5E,OLFML3,PAM,PAMR1,PCOLCE,PDGFRA,PXDN,RHOC,S100A4,SEMA5A,TF,TGFB1,TGFBI,THBS2,TIMP3,TLL2,TNFRSF21,VCAN,VIM,YBX1,ZYX	713 (19)
CCR2		G-protein coupled receptor	8.26e-33	ADIPOQ,AEBP1,APP,BGN,C1QA,C1QB,C1QC,CCL2,COL12A1,COL14A1,COL1A1,COL1A2,COL4A1,COL4A2,COL6A1,COL6A2,COL6A3,CSF1,CXCL12,CXCL6,DCN,DPT,F13A1,FBLN1,FBLN2,FBN1,FN1,HSPG2,IGF1,IL6,ITIH3,LAMB2,LUM,MMP2,MMP9,OGN,P4HA1,PCOLCE,PLOD1,PLOD3,SPARC,TGFB1,TGFBI,THBS1,TIMP1,TIMP2,TNC,VCAN	708 (21)
PSEN1		peptidase	1.13e-32	ACTA1,ACTB,ALB,ALDOA,APOE,APP,ATP5F1A,ATP5F1B,ATP6V1A,AXL,BASP1,BSG,C1QA,C1QB,C1QBP,C1QC,C1R,C1S,C3,CANX,CAP1,CD9,CDH2,CFL1,CLTA,CLTC,CS,CTNNB1,CTSC,CTSD,CTSZ,CYCS,DBI,DPYSL2,DYNLL2,EEF1G,EGFR,ENO1,ENO2,ENPP2,FKBP1A,GAPDH,GDI2,GNB1,GOT2,GSTP1,HK1,HSP90AA1,HSPA5,HSPA8,HSPD1,HSPE1,IGF1,IL6,LRP1,MAPK1,MME,MMP9,NME1,PAFAH1B2,PAK3,PDGFRA,PDGFRB,PEA15,PEBP1,PGAM1,PGK1,PKM,PPIA,PRDX5,PRDX6,QDPR,SOD1,SPT…	704 (17)
JUN		transcription regulator	1.96e-32	A2M,ACAT2,ANGPTL2,ANXA1,ANXA2,APEX1,APOC3,APOE,APOM,APP,AXL,C1QB,C3,C5,CALM1 (includes others),CAPN2,CAPNS1,CCL2,CCN1,CCN2,CD44,CDH11,CDH2,CFD,CFP,CLU,COL1A1,COL1A2,CSF1,CTSL,CXCL1,CYCS,DARS1,EEF2,EGFR,EIF4A1,EZR,FAS,FBLN5,FLNC,FN1,FTH1,GAS6,GOT1,GSTP1,HK1,HMGA1,HMOX1,HNRNPA2B1,HNRNPU,ICAM1,IGF1,IGF2R,IGFBP2,IGFBP3,IGFBP4,IGFBP6,IGFBP7,IL6,ITGAV,ITGB1,LGALS3,LMNA,LTBP1,MAT2A,MMP1,MMP10,MMP2,MMP3,…	575 (14)
molybdenum disulfide		chemical reagent	2.03e-32	AGRN,AKR1C1/AKR1C2,AKR1C3,BST1,CCL2,CD248,CFB,COL11A1,COL12A1,COL16A1,COL1A1,COL4A1,COL4A2,COL5A1,COL5A2,COL5A3,CTSC,CTSK,DAG1,DCBLD2,ELN,FBN1,FHL1,FN1,FNDC1,FSTL1,FTH1,GPNMB,GREM1,HMGA1,HMOX1,IGFBP5,LAMA5,LMCD1,LXN,MASP1,MEGF6,MYH9,NID2,PDGFRB,PLTP,PODN,PVR,PXDN,RARRES1,SERPINB2,SIRPA,SPARC,TFPI2,THBS1,TPM1,TPM2
IL4		cytokine	2.58e-32	ACTB,ADAM17,AHCYL1,AHNAK,AK2,ALDOC,ANXA1,ANXA2,ANXA6,APOE,APP,BCAT1,C3,CAD,CAND1,CAPG,CASP6,CAT,CBX3,CCL2,CCT3,CD44,CD55,CHST3,CKAP4,CLTC,COL18A1,COL1A1,COL1A2,COL3A1,COL6A2,COL6A3,CPOX,CSF1,CSTB,CTNNA1,CTSC,CTSK,CTSL,CXCL1,CXCL6,DCTN1,DDAH1,DPP4,DYNC1H1,EEA1,EFHD2,EIF4A1,EPRS1,EXT1,F13A1,FAM20B,FAS,FASN,FGB,FGG,FLNA,FLNB,FLRT2,FN1,FSCN1,GBE1,GPC1,GSR,H1-0,H2AX,HGF,HP,HSPA1A/HSPA1B,ICAM1,IFI30,IG…	659 (16)
HIF1A		transcription regulator	4.11e-32	ACE,ACO1,ADAM10,ADAM17,ADAMTS1,ADIPOQ,AGT,ALDOA,ALDOC,ANGPTL4,APOE,ARPC2,ATP5F1A,ATP5F1B,AXL,BGN,CARS1,CAVIN1,CCL2,CCN1,CCN2,CD44,CDH2,COL1A2,CSF1,CTSD,CXCL12,EGFR,EHD2,EIF4G1,EIF5A,ENG,ENO1,ENO2,ENO3,ERO1A,FAS,FHL1,FHL2,FHL3,FN1,FSCN1,GAPDH,GBE1,GPI,GSTM3,H1-2,H2AX,HMOX1,HP,HSPA4,HSPA5,HSPB1,HUWE1,ICAM1,IGF1,IGFBP2,IGFBP3,IGFBP5,IL6,ITGA5,ITGAV,KITLG,KRT18,LDHA,LGALS1,LOX,LOXL2,MANF,MIF,MMP1,MMP…	640 (15)
GABA		chemical - endogenous mammalian	4.88e-32	ACLY,ACTB,ADIPOQ,AP2A2,AP2M1,APOE,APP,ASAH1,ATP5F1A,ATP5F1B,ATP6AP1,CKAP4,CLTC,COL6A3,CUL3,EEF1A1,EIF2S2,EIF2S3,EIF3A,ENO2,ERO1B,FAH,FASN,FN1,FUT8,GAA,GANAB,GLB1,GM2A,GNB1,HADH,HEXA,HNRNPC,HNRNPK,HNRNPM,HSPA5,HYOU1,IDH1,LAMP1,LDHA,LMAN1,LTA4H,MAN2A1,MAPK1,MMP2,MMP3,MMP9,NME2,NUDT5,OS9,P4HA1,PARK7,PCBP1,PDIA3,PDIA4,PDIA6,PDXK,PLRG1,PPP1CA,PRDX1,PRDX6,PRKAR1A,PRKCSH,PSAP,RAP1B,RDX,RPIA,RPL13,RPL18,…	573 (16)
hydrogen peroxide		chemical - endogenous mammalian	5.97e-32	ACAT2,ACE,ADAM17,ADAM9,ADH5,ADIPOQ,AEBP1,AGT,AKR1C1/AKR1C2,ANXA1,ANXA2,APEX1,APP,ATP6V1A,BSG,C4BPA,CAT,CCL2,CCN2,CD55,CD59,CDH13,CFD,CLU,COL1A1,COL1A2,COL3A1,CSF1,CST3,CTNNB1,CTSB,CTSD,CXCL6,CYCS,DDAH2,DUT,EEF1A1,EEF1B2,EGFR,ELN,ENG,ENPP2,EZR,FAS,FASN,FDPS,FN1,FTH1,GSTM3,H2AX,HMGB1,HMOX1,HNRNPA1,HSPA5,ICAM1,IL6,ITGA2,KITLG,LDLR,MDK,MIF,MMP1,MMP10,MMP2,MMP3,MMP9,MYH11,NOTCH3,NUCKS1,PARK7,PARP1,PCB…	738 (22)
SMAD3		transcription regulator	2.02e-31	ACLY,ADAM12,ADAM9,ADAMTS1,ADAMTS2,ALB,APOA1,APOA2,APOA4,APOB,APOC3,BGN,C3,CCL2,CCN2,CD59,CDH11,CDH2,CHRDL1,COL1A1,COL1A2,COL2A1,COL3A1,COL4A1,COL4A2,COL6A1,COL6A2,COL6A3,COL7A1,CTNNB1,DDB1,DES,ELN,ENG,F12,FASN,FBN1,FBN2,FN1,FST,FSTL3,HMOX1,HP,HSP90B1,HSPA5,IL6,ITGB1,LAMA4,LAMB1,LAMC1,LDLR,LOX,LUM,MMP1,MMP2,MMP9,PCOLCE,PTPRK,PTX3,RPS6,RPS8,SERPINE1,SPARC,SPON1,TAGLN,TF,TGFB1,THBS1,THBS2,TIMP1,TIMP…	699 (17)
IL1B		cytokine	5.69e-31	A2M,ACE,ADAM12,ADAMTS1,AKR1B1,ANGPTL2,ANGPTL4,ANXA1,APCS,APOB,APOE,APP,B2M,BGN,C1R,C2,C3,C4A/C4B,C5,CA12,CAT,CCL2,CCN2,CD44,CD55,CDH2,CFB,CHI3L1,CLU,COL1A1,COL1A2,COL2A1,CP,CSF1,CTNNB1,CTSB,CTSF,CTSZ,CXCL1,CXCL12,CXCL6,DBI,DCN,DPP4,EGFR,EHD1,ELN,ENG,ENPP2,F13A1,FABP5,FAS,FERMT3,FGB,FGF7,FGG,FN1,FST,G6PD,GAS6,GC,GFRA1,GLA,GM2A,GRN,HEXA,HEXB,HGF,HLA-A,HMGA1,HMGB1,HMOX1,HP,HPRT1,HSPA1A/HSPA1B,HSPA5,…	649 (16)
medroxyprogesterone acetate		chemical drug	2.43e-30	ACTN4,ADAMTS1,ARPC1B,ASAH1,ATP6AP1,B4GALT1,CAPN2,CCL2,CCN1,CD44,CFD,CLSTN1,COL11A1,COL3A1,COL4A3,COL5A1,COL5A2,CTNNA1,CTSB,CTSK,CTSL,DCN,DDB2,ENPP2,EZR,FAS,FASN,FLNB,FLNC,FMOD,FN1,FST,FUT8,GAA,GANAB,GLA,GLB1,GLUL,GM2A,GNS,GPX3,GSN,HGF,HSP90B1,HTRA1,ICAM1,IGF1,IGFBP7,IL6,IL6ST,INHBA,ITGA2,ITGAV,ITGB1,KRT18,LAMA1,LAMA2,LAMB2,LGMN,LIPA,LMNA,LTBP1,MANBA,MCM3,MGAT5,MMP1,MYH9,MYLK,MYLK3,NAGLU,P4HA1,P4H…	613 (14)
IGF1	12.711	growth factor	7.84e-30	A2M,ACTA1,ACTN2,ADAMTS2,ADIPOQ,AKR1B1,AKR1C1/AKR1C2,ANPEP,APP,AXL,BGN,BSG,C1QA,C4A/C4B,CCDC80,CCN1,CCN2,CCN5,CD44,CLEC11A,CLU,COL14A1,COL16A1,COL1A1,COL1A2,COL2A1,COL3A1,COL5A2,CP,CSF1,CTNNB1,CTSD,CXCL6,DCN,EGFR,EIF4B,ELN,FASN,FBLN1,FBLN2,FN1,GAPDH,GAS6,H2AX,HBB,HGF,HMGA1,HMOX1,HSPA1A/HSPA1B,HSPA4,HSPA5,HTRA1,ICAM1,IGF1,IGFBP2,IGFBP3,IGFBP4,IGFBP5,IGFBP6,IL6,ITGA5,ITGAV,LAMP1,LDHA,LOXL2,LOXL3,MAP…	662 (16)
EDN1		cytokine	9.33e-30	ACTA1,ACTB,ADAM12,ADIPOQ,ANXA1,ANXA5,ANXA6,CAT,CCL2,CCN1,CCN2,CDH2,COL1A2,COL4A1,COL5A1,COL7A1,COMP,CST3,CTNNB1,EGFR,EIF3J,EZR,FABP3,FN1,FST,GRN,HSPA5,HSPA8,ICAM1,IL6,INHBA,ITGA2,ITGA5,ITGAV,ITGB1,MMP1,MMP2,MMP3,MMP9,MSN,MYL6,NPM1,PDIA6,PLAUR,PLOD1,RPSA,SERPINB2,SERPINE1,SOD1,THBS1,TIMP1,TIMP3,TNC,TPM2,TPM3,TPM4,TPT1,VCAM1,VCAN,VCL,VIM,VWF,YWHAE	733 (18)
FN1	13.128	enzyme	1.26e-29	ACE,ACTN4,ACTR2,AHCY,APLP2,APOE,APP,BCAT1,CANX,CAPN2,CCL2,CCN1,CCN2,CCT4,CDH2,CLIC4,COL1A1,CTSD,CXCL1,EGFR,EIF2S3,EIF4B,EIF5A,FLNA,FN1,G3BP1,GDI2,HK1,IL6,ITGA5,ITGAV,ITGB1,LAMP1,MARCKS,MAT2A,MMP1,MMP14,MMP2,MMP3,MMP9,NES,PDGFRA,PLAUR,PRKAR1A,PSMC1,RDX,RECK,SCRN1,SDCBP,SERPINE1,SPARC,TAGLN,TGFB1,THBS1,TIMP2,TLN1,U2AF2,VCL,VIM,YWHAZ,ZYX	542 (21)
Lh		complex	2.06e-29	ACTA1,ACTB,ACTN1,ACTR2,ADAMTS1,ARHGAP1,ARPC1A,ARPC4,AXL,CD55,COL15A1,COL18A1,CTNNB1,EEF1A1,EEF1B2,EEF2,EGFR,EIF3F,EZR,FLNC,FST,GNB1,IL6,KRT18,LDLR,MMP2,MMP9,NPC2,P4HA2,PDXK,PGK1,PLIN3,PPP2R1A,PRKACA,PRKAR1A,PSMD1,PTX3,RPL10,RPL10A,RPL12,RPL13,RPL18A,RPL24,RPL3,RPL30,RPL31,RPL5,RPL6,RPL7,RPL8,RPLP2,RPS11,RPS13,RPS15A,RPS16,RPS18,RPS19,RPS2,RPS20,RPS23,RPS25,RPS26,RPS6,RPS8,RPSA,SFRP4,SLIT2,SOD2,ST…	715 (18)
SMARCA4		transcription regulator	3.72e-29	A2M,ACE,ACTA1,ACTN4,ADIPOQ,AGT,AHNAK,ALB,ALDOC,ANGPTL2,APOA1,ARHGDIB,AZGP1,CALB2,CCL2,CCN2,CD44,CDH11,CDH2,CFP,COL1A1,COL7A1,COTL1,CP,CSF1,CTNNB1,CTSB,CXCL1,DES,DYNC1H1,ECM2,EFNB1,ENO2,ENO3,FAS,FGG,FHL2,FLNB,FN1,GAPDH,GMFG,GSTO1,GSTP1,HBB,HEXB,HK1,HLA-C,HYI,ICAM1,IFI30,IGF1,IGFBP3,IGFBP4,IGFBP5,IGFBP7,IL6,INHBA,ITGA5,ITGAV,ITGB1,KRT18,LGALS1,LGALS3,LMNA,LOX,LOXL2,LUM,MAP1B,MAPK1,MFGE8,MMP1,MMP2,M…	430 (20)
HTT		transcription regulator	3.75e-29	ACAT2,ACTA1,ACTN2,ADAMTS2,AGRN,AGT,ALDOA,ALDOC,APOA1,APOE,APP,ATP5F1A,ATP5F1B,B2M,B4GAT1,BASP1,BMP1,C1R,CA12,CANX,CAST,CBR1,CCN2,CD9,CDH11,COL16A1,COL18A1,COL4A1,COL4A2,COL6A1,COL6A3,CTNNB1,CTSD,CTTN,CYCS,DCN,DKK3,DLST,EEF1A1,EEF2,ENO2,ENO3,ENPP2,FASN,FDPS,FHL1,FKBP4,FN1,GAPDH,GLO1,GLUL,GPC1,GPI,GPX3,GSN,GSR,GSS,HMGA1,HSP90AB1,HSPA5,HSPA8,HSPA9,HSPD1,HSPE1,HUWE1,IGFBP5,ITGB1,KRT1,LDHA,LDHB,LDLR,L…	750 (20)
AHR		ligand-dependent nuclear receptor	5.05e-29	A2M,ACLY,ACTN1,ADAM9,ADAMTS2,AHSG,AKR1A1,ALB,ALDOA,APP,C1QA,C1QB,C1QC,CAPN2,CBR1,CDH2,CHI3L1,COL11A1,COL12A1,COL14A1,COL16A1,COL1A1,COL1A2,COL3A1,COL4A1,COL4A2,COL5A1,COL5A2,COL6A1,COL6A3,CTNNB1,CTSD,DCN,EFEMP1,EHD1,ELN,EMILIN1,EMILIN2,ENO1,FAS,FASN,FBLN2,FBLN5,FBN1,FBN2,FN1,GAS6,GOT1,GREM1,HP,HSP90AA1,HSPA5,HSPH1,IGHM,IL6,ITGA5,ITGBL1,ITIH4,LAMA5,LAMB2,LDHA,LTBP1,LTBP2,LTBP3,MMP1,MMP2,MT2A,MYH11…	704 (21)
PAX3-FOXO1		fusion gene/product	1.13e-28	ACTA1,ACTN1,AHCY,AKR1B1,ANXA1,ANXA5,ARHGDIB,AXL,BSG,CALR,CCN1,CCT5,CCT6A,CCT8,CLIC1,CNBP,CORO1C,CSF1,DBI,DDAH2,DYNC1H1,EDIL3,EEF2,ENO1,FABP5,FLNA,FLNC,GAPDH,GPS1,GREM1,GRN,GSTP1,HDGF,HMOX1,HSP90AA1,HSPA1A/HSPA1B,HTRA1,IGFBP2,IGFBP5,IL6ST,ITGA5,ITIH3,MDH1,MVP,MYH9,NME2,OGN,P4HB,PGD,PPIC,PPP2R1A,PRSS23,QDPR,RPL6,RPS6,SERPINB1,SMPDL3A,SOD1,ST13,TCP1,TIMP2,TLN1,TPM3,VCP,VIM,XRCC6,YWHAE,YWHAZ
PTP4A1		phosphatase	1.27e-28	AARS1,ACLY,ACTN1,ACTN4,ACTR2,ACTR3,AHCY,ALDOA,ANXA5,ARHGDIA,CLTC,COL15A1,COL5A1,COL6A1,COL6A2,CRK,EEF1A1,EEF2,FASN,FKBP1A,FLNA,GDI2,GSTP1,HNRNPH1,HSPA1A/HSPA1B,IGFBP7,IMPDH2,LAMA2,MMP14,MMP2,NME1,PKM,PRDX1,PRDX2,RAB35,RUVBL1,RUVBL2,SEPTIN11,SPARC,TAGLN2,TKT,TUBA1C,UBA1,VCAN,VIM
RICTOR		other	2.04e-28	ATP5F1A,ATP5F1B,ATP6AP1,ATP6V1A,BSG,CTNNB1,ENO2,FABP5,IL6,LHPP,PFKL,PSMA1,PSMA2,PSMA3,PSMA4,PSMA5,PSMA6,PSMA7,PSMB1,PSMB2,PSMB3,PSMB4,PSMB5,PSMB6,PSMB7,PSMB8,PSMB9,PSMC1,PSMC2,PSMC3,PSMC4,PSMC5,PSMC6,PSMD1,PSMD11,PSMD12,PSMD13,PSMD2,PSMD6,PSMD7,PSME1,PSME2,RPL10,RPL10A,RPL11,RPL12,RPL14,RPL18,RPL30,RPL4,RPL6,RPL7,RPL7A,RPL8,RPLP0,RPLP2,RPS11,RPS13,RPS18,RPS19,RPS2,RPS23,RPS26,RPS3,RPS6,RPS8,RPSA,…	703 (17)
ESR1		ligand-dependent nuclear receptor	2.25e-28	ACE,ACLY,ACTR2,ADAM17,AGT,AHNAK,AK1,ALCAM,ANGPTL2,ANP32A,AP1M1,AP2B1,AP3B1,APEX1,APOA1,APOE,ARHGAP1,ATP6V1A,BCAT1,BUB3,C3,C5,CA12,CALD1,CAPN2,CASP6,CCL2,CCN1,CCN5,CD55,CD59,COL16A1,COL5A2,COPA,COPE,COPG1,COTL1,CP,CPE,CRABP2,CRK,CTH,CTNNB1,CTSB,CTSC,CTSD,CXCL1,CXCL12,DCBLD2,DDB2,EEA1,EFEMP1,EGFR,EIF3F,EIF5A,ELN,ENO1,ENPP2,F12,FAP,FAS,FASN,FBLN1,FHL1,FKBP4,FLNA,FST,G6PD,GLB1,GM2A,GNB1,GOLM1,GREM1,G…	719 (19)
8-bromo-cAMP		chemical reagent	8.66e-28	ACE,ACTN4,APOA1,APP,ARPC1B,ASAH1,ATP6AP1,B4GALT1,CAPN2,CCN2,CFD,CLEC11A,CLSTN1,CLU,COL11A1,COL3A1,COL5A1,COL5A2,CTNNA1,CTSB,CTSD,CTSK,CTSL,DCN,DDB2,EGFR,EZR,FAS,FLNB,FLNC,FN1,FST,FUT8,GAA,GANAB,GLA,GLB1,GLUL,GM2A,GNS,GPX3,GSN,GSTP1,HSP90B1,IGF1,IL6,IL6ST,INHBA,ITGA2,ITGAV,KITLG,KRT18,KRT8,LAMA1,LAMA2,LAMB2,LDLR,LGMN,LIPA,LOX,LTBP1,MANBA,MAT2A,MCM3,MGAT5,MMP1,MMP9,MYH9,MYLK,MYLK3,NAGLU,NRP1,P4HA1,…	689 (19)
gentamicin		chemical drug	1.15e-27	AHCYL1,AK1,ALAD,ALCAM,APCS,APEX1,APOD,ASL,ATIC,BMP1,C1QA,C1QB,C4A/C4B,CALR,CAND1,CCL2,CD9,CFP,CLU,CPQ,CSF1,CST3,CTSB,CTSD,DDX39A,DPP4,EEF1A1,EIF3B,ENPP2,FTH1,GAS6,GUK1,H2AX,HBB,HMOX1,HNRNPU,HSD17B4,HSP90AA1,HSP90B1,HSPA1A/HSPA1B,HSPA5,HSPB1,HYOU1,ICAM1,IDH1,IGFBP3,IGFBP5,IL6,LGALS1,LGALS3,MMP2,NCL,NME1,NPM1,NUDC,PDIA4,PFDN2,PSAT1,PSMB8,PTGDS,PTN,QDPR,RBP4,RUVBL1,SFPQ,SSB,TARS1,TFRC,TGFB1,THY1,TIM…	428 (19)
OSM		cytokine	1.32e-27	A2M,ACE,ADAM17,ADAMTS1,ADH5,AHCYL1,AKR1C1/AKR1C2,AKR1C3,ALB,ANXA1,ANXA2,ASAH1,B2M,BLMH,C1R,C1S,C4BPA,CALB2,CASK,CAT,CBX3,CCL2,CDH2,CHI3L1,COL1A1,COL1A2,COL2A1,COL3A1,COL6A1,CRLF1,CTSL,CXCL1,CXCL12,CXCL6,DCTN1,ECM1,ECM2,FASN,FGA,FGB,FN1,GART,GFUS,GLUL,GNS,GPNMB,HGF,HLA-A,HLA-C,HMGN4,HMOX1,HP,HSPA5,ICAM1,IGFBP3,IGFBP6,IL6,IL6ST,KRT2,KRT9,LDLR,LRG1,MARCKS,MMP1,MMP10,MMP2,MMP3,MMP9,MT2A,NAMPT,NOMO1 (…	437 (16)
F2	12.736	peptidase	2.43e-27	ADIPOQ,AKR1B1,ANGPTL4,B4GALT1,BSG,CAD,CALD1,CALR,CCL2,CCN1,CCN2,CD44,CD55,CKAP4,CLIC1,CLU,COL1A1,COL4A1,CORO1C,COTL1,CXCL1,DKK3,EIF4A1,ERP29,FHL1,FN1,GREM1,HMGA1,HMOX1,HSP90AA1,ICAM1,IGF1,IGFBP4,IGFBP5,IL6,ITGB1,LAMP1,LMCD1,LOXL2,MIF,MMP1,MMP10,MMP2,MMP9,MYH11,MYH9,PDGFRA,PDIA4,PLAUR,PPIF,PROCR,PROS1,RNH1,SERPINC1,SERPINE1,SLIT2,SOD2,TAGLN2,TFPI,TFPI2,THBS1,TIMP2,TUBB3,TXNDC5,TXNRD2,VCAM1,VTN,VWF	686 (18)
thioacetamide		chemical toxicant	2.77e-27	ADAMTS1,AKR1C3,ANXA1,ANXA2,BGN,C4A/C4B,CCN2,CD44,CD55,CLU,COL1A1,COL1A2,COL3A1,CP,CPQ,CTSF,DBN1,DKK3,EHD3,ELN,FBLN5,FBN1,FGA,FGB,FSTL1,GOT1,GPNMB,GPX3,GSTM3,HGF,HK1,HSPA4,IGF1,IGFBP3,IL6,LGALS1,LGALS3,LGALS3BP,LOX,LTBP1,LXN,MCM3,MMP14,MMP2,PCOLCE,PDGFD,PDGFRA,PKM,PRMT1,PSMB8,PTGFRN,PTPRS,RCN1,S100A10,S100A11,SCPEP1,SERPINA7,SPARC,TAGLN,TGFB1,TIMP1,TIMP2,TMSB10/TMSB4X,UBLCP1	718 (16)
Alpha catenin		group	5.25e-27	ADAMTS1,ADAMTS12,ADAMTS2,BGN,CDH11,COL15A1,COL1A1,COL1A2,COL3A1,COL5A1,COL5A2,COL6A1,COL6A2,COL6A3,CTSB,CXCL12,CXCL6,ELN,ENG,FSTL1,IGF1,IGFBP2,IGFBP4,IGFBP6,IGFBP7,IL6,IL6ST,ITGA5,LAMA2,LAMA4,LUM,LYZ,MMP2,MMP9,PDGFRA,PTX3,RHOC,THBS2,TIMP1,TNC,TNFAIP6,VCAM1,VIM,ZYX	639 (21)
IL3		cytokine	5.33e-27	AKR1A1,ARHGDIB,C1QA,CALR,CAPZB,CAT,CCL2,CCT5,CIAPIN1,CLEC11A,COPS4,CSF1,CTNNB1,CTTN,ECH1,EEF1A1,FAS,FASN,FKBP3,GART,GP1BA,HDGF,HGF,HK1,HLA-A,HNRNPA2B1,HSP90B1,HSPA5,HSPA9,ICAM1,IL6,IMPDH2,ITGAV,JCHAIN,KPNB1,MAN2B1,MMP1,MMP3,NACA,NCL,NRP1,PAPPA2,PFKL,PSMA5,PSMB3,PSMB7,PSMC4,PSME1,RANBP1,RPL10,RPL11,RPL13,RPL3,RPL4,RPL5,RPL6,RPL7,RPS12,RPS16,RPS19,RPS20,RPS3,RPS6,SEMA7A,SERPINA3,SERPINB2,SLC3A2,SNR…	613 (19)
Tgf beta		group	5.91e-27	ACY1,ADAM12,ALDOA,ANGPTL4,AXL,BASP1,BGN,BLVRB,BST1,CCL2,CCN1,CCN2,CDH11,CDH2,CHID1,CHST11,CLU,COL12A1,COL1A1,COL1A2,COL3A1,COL4A1,COL4A2,COL5A1,COL6A2,COL7A1,CSF1,CTNNB1,CTSK,DCN,ENG,F10,FBLN2,FGG,FN1,FSCN1,FST,FSTL1,FSTL3,GREM1,HMOX1,HNRNPAB,HSP90AA1,HSPG2,IGF1,IGFBP3,IGFBP4,IGFBP5,IL1RN,IL6,ITGA2,ITGA5,ITGAV,ITGB1,KRT1,LDHA,LMCD1,LOX,LOXL2,MIF,MMP1,MMP10,MMP14,MMP2,MMP3,MMP9,NID2,PGK1,POSTN,PPB…	730 (18)
COL5A1	12.893	other	7.59e-27	APOE,CALR,CNN2,COL11A1,COL12A1,COL5A2,CTSC,CTSD,EMILIN1,FBLN2,FBLN5,FBN1,FN1,ITGAV,ITGB1,LGALS1,LGALS3,LOX,LOXL2,LTBP2,PF4,PKM,PLOD3,S100A6,SRPX2,TF	256 (7)
mifepristone		chemical drug	7.89e-27	ACE,ADIPOQ,ANXA1,APOE,B2M,BCAT1,C1QB,C3,CAST,CBR1,CCL2,CCN2,CDH2,CHI3L1,CLEC3B,CLU,COL15A1,COL18A1,COL2A1,COL5A2,CTNNA1,CTSD,CTSF,DKK3,DPP4,FAS,FBLN2,FN1,FST,FTH1,GAS6,GLB1,H6PD,HLA-A,HLA-C,HSPA4,HSPA5,HSPD1,ICAM1,IGFBP3,IL6,IQGAP1,ITGA2,LAMA2,LAMA5,LDLR,LOX,LRP1,MME,MMP1,MMP3,MMP9,NME2,OGN,PDGFRA,PEPD,POSTN,PSMA1,PTN,PTX3,RHOC,S100A6,SERPINE1,SERPING1,SFRP2,SFRP4,TFPI,TGFB1,THBS2,TIMP1,TIMP3,TNF…	735 (22)
HMG20A		transcription regulator	8.15e-27	ALDOC,AXL,CCN1,CCN2,CD44,CD9,CLU,CSF1,DCN,ECM1,ELN,FASN,FDPS,FLNA,IGFBP3,IGFBP4,IL6,INHBA,ITGA2,ITGA5,KRT18,LAMA1,LDLR,MMP14,MMP3,MYLK,NNMT,NT5E,P3H1,PDGFRB,PLAUR,POSTN,SERPINE1,SLIT3,TAGLN,TGFB1,THY1,TIMP1,TIMP3,TNFRSF11B,VCAM1,VCAN	350 (13)
COLQ		other	1.29e-26	ADAMTS2,AGRN,BGN,BMP1,CLSTN1,COL11A1,COL2A1,COL4A1,COL4A2,COL5A2,COL6A3,COL7A1,DAG1,DCN,ECM1,EXT1,FBLN5,FGF7,FN1,GPC1,HSPG2,LAMA4,LAMB1,LAMB2,LTBP1,LTBP3,MFAP2,MMP2,MMP9,NID1,NID2,TGFB1,TIMP1,VCAN
CD3		complex	1.55e-26	AARS1,ACTN4,ACTR3,AHCYL1,AIMP1,ANG,ANXA1,ARHGDIB,C1R,C2,CALM1 (includes others),CASP6,CD44,COPB2,CS,CYCS,DDT,DPP4,EDIL3,EIF4A3,FAS,FDPS,FKBP1A,FKBP3,FTL,G6PD,GAPDH,GDI2,GFUS,HMCN1,HMGN1,HMGN2,HNRNPA1,HNRNPA2B1,HPX,HSP90AA1,HSP90B1,HSPA1A/HSPA1B,HSPA5,HSPA8,HSPE1,HUWE1,ICAM1,IGF1,IGFBP5,IGFBP6,IGLL1/IGLL5,IL1RAP,IL6,ILF2,LAMP1,LRP1,LTBP1,MACROH2A1,MAPK1,MDH2,MMP2,MMRN1,NAGA,NAMPT,NASP,NCL,NME1,NPM…	614 (19)
FMR1		translation regulator	1.62e-26	ALDOA,APP,BASP1,CFL1,COL5A2,CPQ,CTNNB1,DAG1,EEF2,ENO1,GAPDH,IGFBP4,MAP1B,MMP9,MRPL12,MYL9,PFKP,PFN1,PPIA,PRKACA,PTGR2,QPCT,RACK1,RPL10A,RPL11,RPL12,RPL13,RPL14,RPL18,RPL18A,RPL19,RPL3,RPL30,RPL31,RPL4,RPL5,RPL7,RPL7A,RPL8,RPLP0,RPLP2,RPS11,RPS12,RPS13,RPS15A,RPS16,RPS18,RPS19,RPS2,RPS20,RPS23,RPS25,RPS26,RPS6,RPS8,RPSA,SPON1,TAGLN2,TF	485 (10)
Z-LLL-CHO		chemical - protease inhibitor	2.08e-26	ACTB,AK2,AKR1B1,AKR1C1/AKR1C2,APOA2,APP,ARHGDIB,CAT,CCL2,CCN2,CCT2,CFB,CFL1,CLIC1,CLU,CTNNB1,CTSB,DAG1,DCN,DDB2,EIF5A,ENO1,FAS,FASN,FKBP4,GSTP1,HBB,HMOX1,HNRNPA2B1,HSP90AA1,HSP90B1,HSPA4,HSPA5,HSPA8,HSPA9,HSPB1,HSPD1,ICAM1,IL6,ITGB1,LMAN1,MAT2A,MMP1,MMP14,MMP2,MMP9,NOTCH3,PARP1,PDGFRA,PEBP1,PFN1,PPIA,PSMA3,PSMB3,PSMB7,PSMC1,PSMC4,PSMC6,PSMD1,PSMD12,PSMD13,PSMD2,PSMD6,RANBP1,RPLP0,RPLP2,SOD1,SOD2,…	552 (17)
FGF2		growth factor	3.26e-26	ACE,AKR1B1,ALB,ANG,ANGPTL4,ANPEP,B2M,BGN,CAPZA2,CCL2,CCN1,CDH11,COL1A1,COL1A2,COL3A1,CRABP2,CSF1,CSPG4,CTNNB1,CTSK,CTSL,CXCL12,CXCL6,DCN,DES,EGFR,ELN,ENO1,ENPP2,FAH,FAS,FBN1,FLNA,FN1,FTH1,GPNMB,GREM1,HGF,HMGA1,ICAM1,IGF1,IGFBP2,IGFBP3,IGFBP4,IGFBP5,IL6,INHBA,ITGA5,ITGB1,KRT1,LAMA1,LAMB1,LMNA,LOX,MIF,MMP1,MMP2,MMP3,MMP9,NES,PDGFC,PDGFRA,PDGFRB,PGK1,PLAUR,S100A10,S100A4,SCG2,SERPINA1,SERPINE1,SFRP2…	632 (20)
HSF1		transcription regulator	3.53e-26	ACLY,AHSA1,B2M,CBX3,CCN2,CCT2,CCT3,CCT4,CCT5,CCT6A,CCT7,CCT8,CLU,COL18A1,COL6A2,CTNNB1,DPT,EFEMP1,EGFR,FASN,FBLN1,FGF7,FKBP4,FMOD,HMGB1,HMOX1,HNRNPA2B1,HSBP1,HSP90AA1,HSP90AB1,HSPA1A/HSPA1B,HSPA4,HSPA8,HSPB1,HSPD1,HSPE1,HSPH1,ICAM1,IGFBP4,IL6,INHBA,LAMA4,LDHA,LDLR,MAT2A,MCM3,NASP,PGK1,POSTN,PPP3CA,RANBP1,SEMA3C,SERPINH1,SLIT3,SPTAN1,SSBP1,ST13,STIP1,TCP1,THBS2,TTR,VCAM1,VCAN	698 (19)
IL6	12.305	cytokine	3.6e-26	A2M,ADAMTS1,AGT,AHNAK,ALB,ANG,ANPEP,ANXA1,APCS,APOA1,APOB,APOE,APP,BGN,BUB3,C3,CAPRIN1,CCL2,CCN2,CD44,CFD,CFH,CFP,CLU,COL1A1,COL2A1,COL3A1,COMP,CP,CRLF1,CSF1,CST3,CTNNB1,CTSB,CTSC,CTSK,CXCL1,CXCL6,DCN,DPP3,EGFR,ENO2,ENPP2,F12,FAH,FAS,FGA,FGB,FGG,FN1,FSCN1,GP1BA,GREM1,HGF,HLA-A,HMOX1,HP,HPX,HSPA5,ICAM1,IGF1,IGFBP3,IGFBP4,IGFBP5,IGFBP6,IGHM,IL1RN,IL6,IL6ST,ITGAV,ITGB1,ITLN1,JCHAIN,KRT18,KRT8,LDLR,L…	491 (14)
mibolerone		chemical drug	3.72e-26	AHNAK,ALCAM,C4A/C4B,CALR,CALU,CCDC80,CLEC11A,CLTA,CLTC,CLU,COL1A1,COL1A2,COL6A3,DBI,EIF4A1,ERP29,FASN,FDPS,FHL1,FKBP1A,GOT2,GPNMB,HEXB,HSP90B1,HSPA5,HYOU1,IGF1,IGFBP3,LDLR,LRG1,MAN2A1,MAT2A,MME,MMP1,NME1,NME2,P4HB,PGK1,PPIA,PPIB,SMPDL3A,SPOCK1,TF,TGFBI,TIMP3,UFM1
enalapril		biologic drug	4.77e-26	A2M,ACE,ADAMTS1,AGT,C4A/C4B,CCN1,CCN2,CCN5,CLU,COL1A1,COL3A1,COL4A1,CP,EFEMP2,FBLN2,FBN1,FGA,FN1,GPX3,GSTM3,HGF,HMOX1,HSPB1,LGALS3,LOX,LTBP2,MFGE8,MMP14,MMP2,S100A10,S100A4,S100A6,SERPINE1,SOD2,TGFB1,TIMP1,TIMP2,VCAM1	666 (18)
APOE	12.869	transporter	6.16e-26	ACTB,ADAM10,ADIPOQ,ANGPTL4,APOA1,APOB,APOD,APOE,APP,BGN,C1QA,C1QB,C1QC,C2,CALR,CAPNS1,CAT,CCN1,CCN2,CD44,CLU,COL18A1,COL1A1,CSF1,CTNNB1,CTSB,CTSD,CTSK,CXCL6,DBI,ECM1,EMILIN1,ENG,F10,FABP5,FKBP4,GLUL,GPX3,HABP2,HMOX1,HSP90AB1,HSP90B1,HSPA1A/HSPA1B,HSPA5,HSPD1,HSPG2,ICAM1,IGF1,IGFBP6,IL1RN,IL6,ITGA5,LAMA1,LDLR,LIPA,LRP1,LTBP1,LTBP2,MMP2,MMP3,MMP9,P4HB,PCSK9,PEA15,PSMC4,PTX3,RPL10A,SERPINA3,SERPINE1…	733 (20)
ANGPT2		growth factor	6.97e-26	ACTA1,ADAM12,AGT,C1R,CALR,CAT,CCT7,CFB,COL18A1,COL1A1,COL1A2,COL3A1,CTNNB1,EEF1B2,EGFR,EXT2,FAS,FGF7,FKBP10,FKBP4,FN1,HMOX1,HSP90AA1,HSPA1A/HSPA1B,HSPA4,HSPA5,HSPD1,ICAM1,IL6,LMNB2,MFGE8,MIF,MMP1,MMP2,MMP9,NME1,P4HB,PDGFRB,PDIA3,PDIA6,PLG,POSTN,PROS1,RPS6,SERPINE1,SERPING1,SOD1,SOD2,SOD3,ST13,TCN2,TGFB1,THBS1,THBS2,TOP1,TUBB3,VCAM1,VIM	599 (21)
PGR		ligand-dependent nuclear receptor	9e-26	A2M,ACE,ADAMTS1,AHCYL1,AKR1C3,AP1G1,BGN,BMP1,CA12,CALD1,CAPN2,CCN5,CD44,CD59,CDH13,CDH2,CKAP4,COL12A1,COL14A1,COL1A1,COL1A2,COL5A1,COL5A2,COL5A3,COL6A1,COL6A2,COL6A3,COL7A1,CTBS,CTSD,CTSK,DPYSL2,EGFR,ELN,EZR,FBN1,FHL1,FLNA,FLRT2,FN1,GAS6,GLUL,GOT1,GSTM3,HSPG2,ICAM1,IGFBP5,ITGA2,ITGB1,KRT18,LAMA4,LAMB2,LOX,LOXL2,MAT2A,MFAP5,MMP10,MMP2,MMP9,MVP,NRP1,P4HA2,PDGFRB,PFKP,POSTN,PPIF,PXDN,RHOC,S100A6,SEL…	903 (21)
BRAF		kinase	1.05e-25	ANG,APLP2,APP,B4GAT1,CCN1,CDH2,COL14A1,COL15A1,COL16A1,COL18A1,COL1A1,COL3A1,COL4A1,COL4A2,COL5A1,COL5A2,COL5A3,CSF1,CTSB,CXCL1,DAG1,EGFR,EXT2,FAP,FGF7,FN1,GPC1,HGF,HSPG2,ICAM1,IGFBP6,IGFBP7,IL6,ITGB1,LAMB1,LAMP1,LOXL2,LOXL3,LOXL4,MAPK1,MGAT5,MME,MMP1,MMP10,MMP14,MMP2,MMP3,MMP9,NAGPA,NT5E,PLAUR,PSMB8,PSMB9,PTPRS,SERPINE1,SERPINE2,THBS1,TIMP1,TIMP2,TMEM132A,TNFRSF11B,TTYH3,VIM	661 (19)
progesterone		chemical - endogenous mammalian	1.12e-25	ACE,ACTA1,ACTB,ADAMTS1,ADH5,ADIPOQ,AEBP1,AKR1C3,AP1G1,APOD,APOE,BCAT1,BSG,C3,CA12,CCL2,CCN5,CD248,CDH11,CDH2,CFB,CFD,CNDP2,COL12A1,COL15A1,CP,CSF1,CST3,CTNNA1,CTNNB1,CTSD,CTSF,CXCL12,CXCL6,DPP4,EGFR,ENG,ENPP2,EZR,F2,FKBP3,FKBP4,FN1,FST,FTH1,G6PD,GARS1,GAS6,HGF,HLA-A,HSD17B4,HSPA8,ICAM1,IGF1,IGFBP2,IGFBP3,IGFBP5,IL6,INHBA,ITGA2,ITGA5,ITGB1,LAMA2,LDHA,LGALS1,LGALS3,LXN,MCM3,MDK,MME,MMP1,MMP2,MMP3,M…	703 (19)
PDGF BB		complex	1.47e-25	ACAT2,C3,CALD1,CALM1 (includes others),CCL2,CCN1,CCN2,CD44,COL12A1,COL18A1,COL1A1,COL1A2,COL3A1,COL5A1,CP,CSF1,CTH,CYCS,DCBLD2,DCN,EGFR,EIF4G1,FASN,FBLN5,FGF7,FHL1,FHL2,FLNA,FN1,GLUL,GREM1,GSS,HMOX1,IGF1,IGFBP4,IL6,INHBA,ITGA5,ITGB1,LAMB2,LDLR,LGALS3,LMNA,MAT2A,MMP1,MMP14,MMP2,MMP3,MMP9,MYH11,NAMPT,PCOLCE,PDGFRA,PDGFRB,POSTN,PSMB4,RACK1,RPL13,RPS6,SERPINA3,SERPINE1,SOD2,TAGLN,TGFB1,THBS1,TIMP1,TN…	701 (21)
CEBPB		transcription regulator	1.64e-25	ADIPOQ,AEBP1,AGT,AKR1C3,ALB,APCS,APOB,APOC3,APP,C1QA,C1QC,C2,C3,CCL2,CFD,CHIT1,CLU,COL1A1,COL1A2,COL5A2,CP,CSE1L,CTNNB1,CTSC,DCN,DDB2,DDX39A,DHX9,DUT,EDIL3,FAS,FBLN1,FHL1,FHL2,FN1,FTL,H2AX,HBB,HGF,HLA-A,HMGA1,HNRNPD,HP,HPX,HSD17B4,HSP90AA1,HSPA8,HSPD1,HSPE1,ICAM1,IGF1,IGFBP3,IGFBP4,IGKC,IL1RN,IL6,KRT18,LAMC1,LDLR,LGMN,LMNB1,LSM8,LY96,MBL2,MCM3,MMP1,MMP10,MMP3,NASP,NRP1,ORM1,PA2G4,PAICS,PDGFRA,PEA…	745 (19)
PTEN		phosphatase	2.27e-25	ACAA2,ADIPOQ,AKR1C3,ANXA1,ARHGDIA,ASPH,ATP5F1A,BMP1,C3,CA12,CAD,CD44,CDH2,CFD,CLTA,CLTC,COL14A1,COL15A1,COL16A1,COL18A1,COL1A1,COL3A1,COL4A1,COL4A2,COL5A1,COL5A2,COL5A3,CS,CTNNA1,CTNNB1,CTSB,CTSZ,DENR,DKK3,DLD,EGFR,FAP,FAS,FASN,FDPS,FGF7,FN1,FTH1,G3BP1,GAPDH,GART,GPX3,GSR,GSS,HADH,HEXB,HGF,HMGN1,HSPA1A/HSPA1B,IDI1,IFI30,IGF1,IGFBP2,IGFBP3,IGFBP5,IGFBP6,IL6,ITGB1,LAMP1,LDHB,LDLR,LGALS3,LHPP,LOXL2,…	761 (18)
vancomycin		biologic drug	2.32e-25	A2M,ADAMTS1,AHCYL1,AK1,ALCAM,ANXA1,ANXA2,APOD,ARPC3,BMP1,C1QA,C1QB,C3,C4A/C4B,CAT,CD44,CD9,CFP,CLU,COL3A1,CP,CSF1,CST3,CTSB,EEF1G,EFEMP2,FGA,FGB,FTH1,GAS6,GPNMB,GSTM3,HMOX1,IGFBP5,IL6,LGALS1,LGALS3,LXN,MCM3,MMP2,NIBAN2,PA2G4,PDCD6IP,PSMB8,PTGDS,QDPR,RCN1,RTN4,S100A10,S100A11,SOD2,SOD3,TIMP1,TMSB10/TMSB4X,TUBB,VIM	378 (11)
ADAM12	13.02	peptidase	4.37e-25	ADIPOQ,AEBP1,CCN2,CFD,COL11A1,COL4A2,COL5A2,COL5A3,COL6A3,DCN,DPT,EGFR,FBLN7,FBN1,GAS6,GREM1,HGF,IGFBP3,IGFBP5,IGFBP6,LAMA5,LOXL4,LUM,MFAP5,MMP3,NID2,OGN,OMD,SERPINE1,SERPINE2,SFRP2,SVEP1,TGFBI,VWF	555 (15)
CD44	12.843	other	4.43e-25	ACTA1,ACTB,ALDOA,ALDOC,BGN,CALR,CD44,CLU,COL18A1,COL1A1,COL3A1,COL5A2,CRABP2,CTSK,CTTN,CXCL6,ECM1,EMILIN1,ENO1,ENO2,FAS,FASN,FKBP4,FN1,HDGF,HK1,HSP90AB1,IL1RN,IL6,ITGA5,ITGAV,ITGBL1,LAMB1,LAMC1,LGALS1,LGALS3,LTBP1,LTBP2,MMP14,MMP2,MMP3,MMP9,PFKL,PFKP,PGAM1,PGK1,PGM2,PKM,PPBP,SERPINA1,SFRP2,THBS1,THBS2,THY1,VCAM1,VCP,VIM,WNT2,ZYX	781 (20)
cardiotoxin		chemical - other	6.96e-25	ADAM10,ANG,ANGPTL4,ATP6V1A,B2M,BGN,CCL2,COL1A1,COL1A2,COL6A2,CSF1,CTSB,DCN,DPP4,EZR,FGF7,FST,FSTL1,G6PD,GM2A,GSN,HGF,HP,HSP90AA1,HSPA5,IGF1,IGFBP3,IGFBP7,IL1RN,IL6,INHBA,ITGA5,KARS1,LRG1,LTBP1,MCM3,METRNL,MMP10,MMP2,MMP3,MYH9,NAMPT,NASP,NPM1,PGAM1,PLG,PTN,RANBP1,RPSA,SERPINB2,SERPINE1,SERPINF1,SFRP2,SNRPD1,TGFB1,THBS1,TIMP1,TNFRSF11B,TXNRD1
NPM1	12.452	transcription regulator	7.46e-25	AKR1C1/AKR1C2,AKR1C3,ANG,CALR,CCL2,CCN1,CCN2,CDH11,COL12A1,COL16A1,COL4A1,COL4A2,COL5A1,COL6A2,COL7A1,CSF1,CTNNB1,CXCL1,DDB2,ECM1,EDIL3,ENO2,FN1,FTH1,HMOX1,HSPA5,ICAM1,IGFBP3,IGFBP5,IL6,IL6ST,INHBA,ITGAV,LOX,LOXL2,MMP2,MMP9,MXRA5,NPM1,PLOD1,PLOD2,SEMA5A,SERPINE2,SERPINF2,SOD2,STC1,TGFBI,TOP1	729 (19)
EGF		growth factor	8.26e-25	ACTN1,ADAM17,ADAMTS1,ALCAM,ANGPTL4,ANPEP,APOA1,B4GALT1,CCL2,CCN1,CCN2,CD44,CDH11,CLU,COL1A1,COL1A2,COL3A1,COL4A2,CRABP2,CSPG4,CTSD,CXCL1,CXCL6,DCN,DES,DPP4,EEF1A1,EGFR,EZR,FASN,FN1,FST,FSTL1,GLG1,GLUL,GSTP1,HGF,HMOX1,HNRNPK,ICAM1,IDH1,IDI1,IGF1,IGFALS,IGFBP2,IGFBP3,IGFBP4,IGFBP5,IL6,INHBA,ITGA2,ITGB1,KRT1,LAMA1,LAMB1,LDHA,MAPK1,MMP1,MMP10,MMP2,MMP3,MMP9,NCL,NES,NRP1,PDGFRB,PLAUR,PPIB,PSMB1,PSMB2,…	659 (17)
3,5-dihydroxyphenylglycine		chemical reagent	1.93e-24	ACTR3,APP,CST3,DBI,FKBP9,INHBA,RACK1,RPL10,RPL10A,RPL11,RPL12,RPL13,RPL14,RPL18,RPL18A,RPL19,RPL24,RPL3,RPL30,RPL31,RPL4,RPL5,RPL6,RPL7,RPL7A,RPL8,RPLP0,RPLP2,RPS11,RPS12,RPS13,RPS15A,RPS16,RPS18,RPS19,RPS2,RPS20,RPS23,RPS25,RPS26,RPS3,RPS6,RPS8,SLIT2,TPT1
genistein		chemical drug	1.98e-24	A2M,ACE,AGA,AKR1C3,ANGPTL4,APEH,APOA1,APOB,ASAH1,ATP6AP1,ATP6V1A,C3,CAT,CCL2,CCN2,CD44,CFD,CLN5,CLU,COL1A1,CTSA,CTSB,CTSD,CTSF,CTSK,CTSL,CTSO,CXCL12,CXCL6,DNASE2,EXT1,FERMT3,GBA1,GLB1,GM2A,GNS,HEXA,HEXB,HLA-A,HMOX1,HSPA1A/HSPA1B,HSPA5,ICAM1,IDUA,IGF1,IGF2R,IL6,LAMP1,LDLR,LGMN,LIPA,MAN2B1,MANBA,MMP1,MMP2,MMP3,MMP9,MMRN1,NAGLU,NAGPA,NEU1,NPC2,PLA2G15,PLBD2,PLTP,PSAP,SCPEP1,SERPINE1,SGSH,SMPD1,SOD1,…	484 (16)
resiquimod		chemical drug	1.99e-24	ACTB,ACTR2,ACTR3,ARPC1B,ARPC2,ARPC4,ARPC5,ATP5F1A,C1QBP,C3,C4A/C4B,CAT,CCL2,CD44,CD55,CXCL1,CXCL12,DLD,EZR,FAS,FH,GM2A,GPNMB,HSP90AA1,HSP90AB1,HSPA5,HSPB1,HSPD1,ICAM1,IGFBP4,IGLL1/IGLL5,IL6,INHBA,ITGB1,KHDRBS1,LAP3,LGALS1,LGALS3,LMNA,MSN,MVP,NAMPT,PARK7,PKM,PRDX1,PRDX6,PSMA1,PSMA2,PSMA3,PSMA4,PSMA5,PSMA6,PSMB1,PSMB2,PSMB3,PSMB4,PSMB5,PSMB6,PSMB7,PSMC1,PSMC2,PSMC3,PSMC4,PSMC5,PSMD1,PSMD11,PSMD13,P…	610 (16)
rosiglitazone		chemical drug	2.22e-24	ACAA2,ACLY,ACTA1,ADAM17,ADAMTS1,ADIPOQ,AGT,AHSG,ANGPTL4,APOA2,APOC1,APOC4,APOE,ASAH1,C1QA,C1QB,C1QC,C3,C4A/C4B,CAT,CCL2,CCN2,CCN5,CFD,COL1A1,COL1A2,COL3A1,COL6A1,CS,CSF1,CTNNB1,CYCS,DLD,ECH1,EGFR,ERP44,FABP3,FABP5,FASN,FGB,FN1,GAPDH,GOT1,H6PD,HADH,HGF,HMOX1,HP,HSPA5,HSPA9,ICAM1,IDH1,IGF1,IGFBP2,IGFBP5,IGFBP6,IL1RN,IL6,INHBA,KRT18,LDHA,LOX,LRG1,LRP1,MAT2A,MDH2,MMP9,PDGFRA,PDGFRB,PEA15,PLA2G15,PLTP…	770 (21)
diethylstilbestrol		chemical drug	5.15e-24	ACTA1,ADIPOQ,AMBP,ARHGDIB,BCAT1,BCHE,C1QA,C3,CCN2,CD55,CDH13,CFB,CLU,COL1A1,COMP,CPE,CPXM1,CRABP2,CTSK,CTTN,CXCL6,DCN,DPT,DPYSL2,EGFR,FAS,FBLN1,FDPS,FMOD,GREM1,GSTM3,HLA-A,HSP90AB1,HSP90B1,IGF1,IGFBP2,IGFBP3,IGFBP6,INHBA,ITIH4,JCHAIN,LGALS1,LTBP2,LUM,MAN2A1,MAPK1,MFAP2,MFAP4,MFGE8,MMP2,MOXD1,OLFML2A,PAMR1,PCOLCE,PDGFRA,PDGFRB,PTK7,S100A6,SERPINB2,SPARC,SULF1,TF,TGFB1,TGFBI,THBS2,VIT	594 (16)
XBP1		transcription regulator	6.86e-24	ADAM10,APOA1,APP,ARCN1,CALR,CAT,COL4A1,COL4A2,COPB1,COPB2,COPE,COPG1,CRK,ERO1B,ERP29,ERP44,FAS,FASN,FKBP10,FKBP14,FN1,HMOX1,HSP90B1,HSPA13,HSPA5,HYOU1,ICAM1,IL6,LMAN1,LMAN2,MAN1A1,MGAT2,NUCB2,P3H1,P4HB,PDIA3,PDIA4,PDIA6,PGM3,PPIB,PRNP,RCN3,S100A6,SDF2L1,SEC23A,SEC31A,SELENOM,SERPINA1,SOD1,SPARC,SRP9,TOP1,TTR,TXN,TXNDC5,UFM1,VCAM1,XRCC6	565 (21)
cyclosporin A		biologic drug	2.44e-23	A2M,AGT,AKR1B1,ANG,ANXA1,ANXA2,APOB,APOD,APOE,APP,BCAT1,BGN,C4A/C4B,CCL2,CCN2,CD44,CD55,CDH11,CLU,COL1A1,COL4A2,CP,CXCL1,EDIL3,EFEMP2,EGFR,EIF4A3,FAS,FASN,FGA,FGB,FLNA,FN1,FST,GNPDA1,GPNMB,GSTM3,H2AX,HMOX1,HPX,HSP90AA1,HSPA5,HSPD1,ICAM1,IL6,ITGAV,LDLR,LGALS3,LXN,MCM3,MDH2,MIF,MMP1,MMP14,MMP2,MMP3,MMP9,MYH11,NME1,PA2G4,PAM,PKM,POSTN,PPIA,PREP,PSMB8,PSMC1,S100A10,S100A11,SDCBP,SERPINE1,SERPINH1,SOD…	602 (18)
PPARA		ligand-dependent nuclear receptor	3e-23	ACAA2,ACAT2,ACTA1,ADAM10,ADIPOQ,AHCY,ANGPTL4,ANXA2,APCS,APEX1,APOA1,APOA2,APOA4,APOC3,APOE,APOM,APP,ARHGDIA,ASL,ATP5F1B,BCKDK,C1QA,C1QB,C1R,C1S,C2,C3,C5,C9,CAT,CFH,CFI,CS,CTH,CTSL,CXCL12,CYCS,DBI,ECH1,FABP3,FABP5,FASN,FDPS,FGA,FGB,FGG,G6PD,GLUL,GOT2,GSTM3,GSTP1,H1-2,H2AX,HADH,HGF,HMGN1,HMOX1,HPX,HSD17B4,IDI1,IGFBP2,IGFBP3,IGFBP5,IGFBP6,IL1RN,IL6,KRT8,MAT2A,MBL2,MMP9,PLTP,PON1,PRDX6,QPCT,RBP4,RTN4…	427 (18)
SP1		transcription regulator	3.66e-23	ADAMTS1,ADH5,ADSS2,AEBP1,APOA1,APOC3,APOE,ATP5F1B,BSG,C1QBP,CAD,CAT,CCL2,CCN2,CD55,CD59,CDH2,CHI3L1,COL1A1,COL1A2,COL2A1,COL7A1,CRABP2,CTH,CTSD,CXCL12,DDB2,EGFR,ENG,EZR,F10,FAS,FASN,FLNA,FN1,GOT1,GSS,HBB,HGF,HMGA1,HMOX1,HSPA5,ICAM1,IGF1,IGFBP3,IGFBP4,ITGA2,ITGAV,KRT18,LAMA1,LDLR,LIPA,LTBP3,MAT2A,MAT2B,MMP1,MMP14,MMP2,MMP9,MYH11,MYLK,NES,PABPC1,PARP1,PDGFC,PDGFRA,PDGFRB,PGK1,PKM,PLAUR,PRNP,PROCR,P…	559 (18)
miR-30c-5p (and other miRNAs w/seed GUAAACA)		mature microRNA	6.86e-23	ADAMTS2,ANPEP,AP2A1,CAT,CCN2,COL1A1,COL1A2,COL4A1,COL4A2,COL5A1,COL5A2,CPNE8,CRTAP,CTNNB1,F2,HNRNPM,IDH1,IL6,ITGA2,LAMC1,LMNB2,LOXL2,LOXL4,MAT2A,NCL,NID1,NID2,NT5E,NUCB1,P3H1,P4HA2,PAFAH1B2,PGM1,PLEC,PLOD2,PNP,PPP3CA,PTGFRN,PTPA,PTPRK,RAD23B,SEC23A,SPARC,STX7,TXNDC5,VCAN
IKBKB		kinase	8.85e-23	AEBP1,C3,CCL2,CCN2,CD44,CDH13,CLU,COL1A1,COL3A1,CP,CSF1,CTNNB1,CTSB,CTSF,CTSK,CTSZ,CXCL1,CXCL12,CXCL6,DCN,ENPP2,FAS,FASN,FSCN1,GM2A,GRN,H2AX,HGF,HLA-A,HMOX1,ICAM1,IGFBP2,IGFBP6,IGFBP7,IL1RN,IL6,KRT18,KRT8,LMNB1,MAT2A,MMP1,MMP2,MMP3,MMP9,NAGLU,NID1,OGN,POSTN,PTX3,S100A4,SEMA3C,SERPINB2,SERPINE2,SOD2,SOD3,TGFB1,TIMP2,TIMP3,TLN1,TNC,TNFRSF11B,VCAM1,VCAN	569 (13)
STAT3		transcription regulator	9.24e-23	A2M,ADIPOQ,AGT,AHSG,ANGPTL2,ANGPTL4,APEX1,APOA4,C3,C5,CAT,CCL2,CCN2,CD44,CD9,CDH11,CDH2,CFB,CFH,CHI3L1,COL1A1,COL1A2,COL3A1,COL5A1,CP,CTSB,CTSK,CTSL,CTTN,CXCL6,DPP4,ENO2,ENPP2,FAS,FASN,FBN1,FGA,FGB,FGG,FN1,FSCN1,FST,GBE1,HBB,HGF,HLA-A,HMOX1,HNRNPD,HP,ICAM1,IFI30,IGFBP5,IL1RN,IL6,IL6ST,ITGA5,ITGAV,ITGB1,LDHA,LDHB,LOX,LYZ,MGAT5,MMP1,MMP10,MMP2,MMP3,MMP9,NAMPT,NES,NOTCH3,NPM1,NRP1,NRP2,NT5E,PCSK9,PD…	663 (17)
IL15		cytokine	9.57e-23	ACTN4,ALDOA,ALDOC,ANXA1,ARHGDIB,CALM1 (includes others),CCL2,CCN2,CD44,CD55,CD59,COPB2,CSF1,CXCL12,DDT,DPP4,ENO1,ENO2,ENO3,FAS,FKBP1A,G6PD,GALM,GAPDH,GARS1,GCNT1,GDI2,GPC1,GPI,HK1,HMCN1,HMOX1,HNRNPA2B1,HSPA8,HSPE1,IL1RAP,IL6,ITGB1,LAMP1,LDHA,MACROH2A1,MAPK1,MIF,NAGA,NME1,NUDT1,OGN,PA2G4,PCBP2,PDIA3,PDIA4,PFKL,PFKP,PFN1,PGD,PGK1,PGM1,PGM2,PKM,PLEK,PNP,PRDX4,PRKACA,PSAP,PSMA5,PSMB8,PSMB9,PYGL,RPIA,…	646 (20)
puromycin aminonucleoside		chemical reagent	9.88e-23	A2M,ACTB,ACTR3,ADAMTS1,ALB,ANXA1,ANXA2,C4A/C4B,CAT,CD44,CLU,CP,EFEMP2,FGA,FGB,GPNMB,GSTM3,GSTP1,HADH,HSPA5,HSPD1,ITGB1,LGALS3,LXN,MCM3,NES,PRDX3,PSMB8,RCN1,S100A10,S100A11,SOD2,SOD3,TIMP1,TMSB10/TMSB4X,TTR,TUBB,VIM	279 (7)
halofuginone		chemical drug	1.09e-22	BGN,C4A/C4B,CCN2,CD44,CD55,COL1A1,COL1A2,CP,CPQ,CTHRC1,CTSK,DBN1,DKK3,EHD3,ELN,FBLN5,FBN1,FN1,FSTL1,GOT1,GPX3,HK1,HSPA4,IGFBP3,LGALS1,LGALS3BP,LOX,LTBP1,MMP1,MMP2,MMP3,MMP9,PCOLCE,PDGFRA,PKM,PTGFRN,PTPRS,SCPEP1,SPARC,TAGLN,TGFB1,TIMP1,TIMP2,VCAM1	458 (20)
IL1		group	2.12e-22	ADAM17,ADAMTS1,AKR1C1/AKR1C2,ALB,APOC3,APOE,APP,C2,C3,CCL2,CD55,CD59,CFB,CHI3L1,COL1A1,COL2A1,CP,CSF1,CTSB,CTSC,CTSL,CXCL1,DCN,EGFR,FAS,FGF7,FN1,FST,FTH1,HGF,HMGB1,HMOX1,HP,ICAM1,IGF1,IL1RN,IL6,INHBA,KITLG,LAMB1,LAMB2,LDLR,LOX,LRP1,LYZ,MAPK1,MMP1,MMP10,MMP2,MMP3,MMP9,NRP2,ORM1,PDGFRA,PDGFRB,RBP4,SAA4,SERPINB2,SERPINE1,SOD2,SPARC,TGFB1,THY1,TIMP1,TNC,TNFAIP6,TNFRSF11B,VCAM1,VCAN	712 (16)
tetradecanoylphorbol acetate		chemical drug	2.37e-22	ACE,ACO1,ACTB,ADAM17,ADAM9,ADAMTS1,AGT,AHSA1,ALB,ANGPTL4,ANXA1,APOM,APP,AXL,C3,C5,CAPG,CAT,CCL2,CCN1,CCN2,CD44,CD55,CMPK1,CPE,CSF1,CTNNB1,CTSB,CTSD,CTTN,CUL3,CXCL12,CXCL6,DERA,DES,ECM1,EDF1,EEF1D,EGFR,EIF4A1,EIF4A3,EIF4G1,EIF5A,EZR,FAS,FBN1,FCGBP,FGF7,FHL3,FST,FSTL3,FTH1,GSTP1,HGF,HMGA1,HMOX1,HNRNPC,HNRNPK,HSP90AB1,HSPA4,HSPA5,ICAM1,IGF1,IGFBP2,IGFBP3,IGFBP5,IGFBP6,IL1RN,IL6,ILF3,INHBA,ITGA2,ITGA…	525 (14)
FKBP10	12.739	enzyme	2.47e-22	BGN,CHI3L1,CLEC11A,COL12A1,COL15A1,COL16A1,COL18A1,COL1A1,COL1A2,COL2A1,COL3A1,COL5A1,COL5A2,COL6A1,COL6A2,COL6A3,CRLF1,IGF1,INHBA,MMP14,MMP2,MMP3,PLOD2,POSTN,PRNP,SERPINE1,THY1,TIMP1,TNFAIP6
tamoxifen		chemical drug	2.49e-22	AHNAK,AMBP,ANG,APOA4,ASAH1,ATP5F1B,C3,CAT,CCDC80,CCN1,CDH11,CDH2,CLU,COL11A1,COL1A1,COL1A2,CPE,CRYZ,CTSD,CXCL12,CYCS,DYNC1H1,EGFR,F13A1,FASN,FHL2,FN1,GAPDH,HGF,HSP90AB1,HSP90B1,HSPA5,IGF1,IGFBP3,IGFBP4,IL1RN,IL6,KRT18,KRT8,LDLR,LGALS3,LOXL2,LOXL3,LPA,LTBP2,MIF,MMP1,MMP2,NNMT,ORM1,PFN1,PKM,PRSS23,PSMA5,PSMA7,PSMB4,PSMB5,PSMC2,PSMC3,PSMC6,PSMD11,PSMD2,PTPRS,S100A6,SERPINA3,SERPINA6,SOD2,TAGLN,TXN	665 (21)
valproic acid		chemical drug	2.5e-22	AKR1B1,AKR1C3,APOA1,APOA4,B4GALT1,CA12,CACYBP,CALR,CAT,CCL2,CCN1,CD44,CRLF1,CTNNB1,CTSB,DAG1,DBI,FAS,FDPS,FSCN1,GLUL,H6PD,HMOX1,HNRNPA1,HSPA5,ICAM1,IDI1,IL6,LDLR,LOXL3,MCM3,MGAT2,MME,MMP1,MYOF,NES,NME1,NPC2,PDGFRB,PDIA6,PLTP,PRSS23,PSMA1,PSMA2,PSMA3,PSMA4,PSMA5,PSMA6,PSMA7,PSMB1,PSMB2,PSMB3,PSMB4,PSMB5,PSMB6,PSMB7,PSMB8,PSMB9,PSMC1,PSMC2,PSMC3,PSMC4,PSMC5,PSMC6,PSMD1,PSMD11,PSMD12,PSMD13,PSMD2,PS…	488 (22)
ammonium		chemical - endogenous mammalian	2.6e-22	AHCY,AHSA1,AP3B1,ARPC3,CAPN1,CAPNS1,CAST,CBX3,CCT6A,CD44,CLU,CTH,CTSB,CTSD,ERO1A,FHL3,FLNC,GART,GPC1,GSN,HDHD2,HSPE1,ITGB1,LGMN,MESD,MIF,MYOF,NPC2,PDXK,PSMB4,PSMC5,QDPR,RCN1,REXO2,RNH1,RPL19,RPL6,RUVBL1,S100A4,SAE1,SF3B3,SPARC,ST13,STX7,TBCA,TPP1,TWF1,UGGT1,VAT1,XPNPEP1
SNAI1		transcription regulator	7.1e-22	ACTN1,ACTR2,ACTR3,ADIPOQ,AXL,CCL2,CCN1,CCN2,CD44,CD55,CDH2,CFL1,COL1A1,COL1A2,COL2A1,CTTN,DPYSL3,FASN,FLNA,FLNB,FLNC,FN1,FST,GSN,ITGA2,ITGB1,KRT18,KRT8,MMP14,MMP9,NES,PEBP1,PFKP,PTX3,SERPINE1,SERPINH1,SPARC,TF,TGFB1,TGFBR3,THY1,TPM1,TPM3,TPM4,VIM	726 (22)
CDKN1A		kinase	7.46e-22	ACTB,ADAM10,AIMP1,APP,BUB3,CAP1,CCL2,CCN1,CCN2,CD44,CLIC4,COL4A1,COL4A2,COL5A1,CTSB,CTSK,DPP3,F9,FAS,FHL1,FN1,FST,GLB1,GRN,GSTO1,H2AX,HNRNPA2B1,HSPA1A/HSPA1B,HSPA5,ICAM1,IL6,INHBA,ITGA2,ITGAV,KRT18,LAMC1,LGALS3,LGALS3BP,LOXL2,MCM3,MMP1,MMP3,MMP9,MSN,NPM1,NRP1,NRP2,OLFML2B,P3H1,P4HA1,PDGFC,PRSS23,PSAP,SERPINE1,SOD2,SPARC,TCN2,THBS1,TNC,TNFAIP6,TP53I3,TUBB3,VIM,XRCC6,YBX1	741 (19)
TP63		transcription regulator	1.02e-21	A2M,ADAMTS1,AXL,CAD,CAPN2,CAPNS1,CAST,CCN1,CCN2,CDH2,COL11A1,COL14A1,COL4A1,COL4A2,COL4A3,COL5A1,COL6A3,CTNNB1,CTSD,DCN,DDAH1,DDB2,DKK3,ECM1,EGFR,ELN,ENG,FAS,FASN,FBN1,FDPS,FN1,FSCN1,FST,FUBP1,G6PD,GAPDH,GPNMB,GPX3,GREM1,HGF,HSBP1,HSP90AA1,HSPA1A/HSPA1B,HSPA4,HSPA8,HSPG2,HTRA1,ICAM1,IGFBP2,IGFBP3,IGFBP6,IGFBP7,IL1RAP,IL6,INHBA,ITGA2,ITGB1,KRT1,KRT10,LAMB1,MFGE8,MMP10,MMP14,MMP2,MMP9,NID1,NOTCH3,N…	693 (17)
methotrexate		chemical drug	1.56e-21	ACAA2,ACO1,ACTB,ALB,ALDOA,APEX1,C1QB,C1R,C2,C3,C4BPA,C5,C7,C8B,CCL2,CFB,CFH,CFI,CLEC11A,COL4A1,CSF1,CXCL12,CYCS,ECH1,ENO3,FAS,FASN,FGA,FGF7,FKBP3,GAPDH,GPI,GSN,GSR,HMOX1,HSD17B4,ICAM1,IGFBP3,IGFBP5,IL6,ITIH4,LRP1,LY96,ORM1,PPIA,PRDX1,S100A11,SELENOP,SERPING1,SOD1,TGFB1,THBS1,TIMP3,TNFRSF11B,TTR,VCAM1	730 (19)
MLXIPL		transcription regulator	1.6e-21	ACLY,ANXA2,FASN,PGD,PYGL,RPL10,RPL10A,RPL11,RPL12,RPL13,RPL14,RPL18,RPL18A,RPL19,RPL24,RPL3,RPL30,RPL31,RPL4,RPL5,RPL6,RPL7,RPL7A,RPL8,RPLP0,RPLP2,RPS11,RPS12,RPS13,RPS15A,RPS16,RPS18,RPS19,RPS2,RPS20,RPS23,RPS25,RPS26,RPS3,RPS6,RPS8,RPSA,TKT
estrogen receptor		group	2.33e-21	ADIPOQ,ANXA1,AXL,C3,CA12,CALB2,CALD1,CAPG,CCN2,CD44,CD59,CDH11,CDH13,COL12A1,COL4A1,COL4A2,COL5A1,COL6A1,COL6A2,COL7A1,CXCL1,CXCL12,EGFR,F12,FLNC,FN1,HSP90AA1,HSPA1A/HSPA1B,ICAM1,IGF1,IL6,ITGB1,KRT18,KRT8,LDLR,LOXL2,MAN1A1,MAP1B,MMP1,MMP14,MMP9,MSN,NOTCH3,NT5E,PDGFC,PDGFD,PLAUR,SERPINB9,SERPINE1,SPARC,TGFB1,TGFBR3,TIMP1,TIMP2,TIMP3,TNC,VIM	538 (19)
lactacystin		chemical - protease inhibitor	2.8e-21	ACTB,AK2,AKR1B1,AKR1C1/AKR1C2,APOB,APP,ARHGDIB,CCL2,CCT2,CD9,CFL1,CLIC1,CPOX,CTSD,EIF5A,FAS,FTL,GBA1,GP1BA,GSTP1,HBB,HLA-A,HLA-C,HMOX1,HNRNPA2B1,HSP90B1,HSPA5,HSPB1,IGFBP5,IL6,LDLR,MAP1B,MMP1,MMP2,MMP9,P4HA2,PEA15,PEBP1,PFN1,PPIA,RANBP1,RPLP0,RPLP2,SH3BGRL,SLC3A2,SUB1,TXN,TXNRD1,UBE2N	611 (21)
trans-hydroxytamoxifen		chemical drug	7.61e-21	ACTN4,AP1G1,APOE,CCN5,CHI3L1,CLU,COL15A1,COL1A1,COL1A2,CRYZ,CTSL,CXCL12,DBN1,DCN,ECH1,FAP,FN1,GNS,GSTP1,IFI30,IGFBP4,ITGA2,LAMB1,LAMB2,LDHA,LMNA,LOX,LOXL2,LOXL3,LOXL4,MMP2,P4HB,PLOD1,PLOD2,PRSS23,PXDN,SCG2,SELENBP1,SERPINB9,SERPINF1,SLIT2,SMPD1,STC1,THBS2,TPM1,WARS1	460 (11)
bleomycin		biologic drug	8.75e-21	APOE,BASP1,BMP1,C3,C5,CAT,CCL2,CCN2,CDH11,CHI3L1,COL1A1,COL1A2,COL3A1,CTNNB1,CTSD,CTSK,CXCL1,CXCL12,DCN,EGFR,ELN,F2,FAP,FAS,FN1,GLA,H2AX,HSP90AA1,ICAM1,IGF1,IL6,ITGB1,JCHAIN,KITLG,LAMA1,LGALS3,LMNB1,LOX,LTBP1,LTBP2,MAP4,MIF,MMP14,MMP2,MMP9,MSN,PLA2G15,PRPF19,PTX3,S100A4,SEMA7A,SERPINE1,SFRP2,SIRPA,TGFB1,THBS1,TIMP1,TIMP2,TIMP3,VWF	715 (18)
estrogen		chemical drug	9.37e-21	AGT,ALB,AP3D1,APCS,APOA1,APOA2,APOB,APOE,AXL,CCL2,CCN1,CCN2,CLU,COL14A1,COL15A1,COL18A1,COL1A1,COL3A1,COL4A2,COL5A1,COL6A2,CTSD,CXCL12,EGFR,FAS,FBLN1,FGF7,FN1,FTH1,G6PD,HGF,HSPH1,ICAM1,IGF1,IGFBP2,IGFBP4,IGFBP5,IGFBP6,IL6,ITGA5,ITGB1,LDLR,LGALS1,LPA,MCM3,NAMPT,NME1,PDLIM7,PSMA2,PTGDS,PTMA,PTX3,RAB11A,SERPINA3,SERPINB9,SERPINE2,SOD1,SPARC,TNFRSF11B	735 (18)
uranyl nitrate		chemical toxicant	1.06e-20	AIMP1,ATP5F1B,CANX,CRYZ,CST3,CYCS,EEF2,FKBP3,FTL,GAS6,GPI,GPX3,HNRNPA2B1,HSD17B4,HSPA8,HSPD1,IGFBP7,LGALS3,NME2,PEBP1,PRDX1,PRDX2,RACK1,RPL10A,RPL19,RPL7,RPS16,RPS26,RPS8,SELENOP,SOD1,TAGLN,TAGLN2,TPT1,TUBA1C,YWHAZ
ITGB1	12.613	transmembrane receptor	1.17e-20	ACTA1,ADAM17,ADAMTS12,ADAMTS2,ADAMTSL1,APOE,BMP1,CCL2,CDH2,COL1A1,COL1A2,COL5A2,COL7A1,DAG1,FBN2,FLNA,FN1,HLA-A,HSPG2,ICAM1,IGHM,IL1RN,IL6,ITGA5,ITGAV,LAMA1,LAMB1,LAMC1,LOX,LTBP3,MMP1,MMP2,MMP9,OLFML3,PAPPA,PLAUR,PSMB8,SERPINE1,SPON1,TGFB1,THBS1,TIMP2,TNXB,VIM	601 (19)
camptothecin		chemical drug	1.35e-20	ALDOA,ANXA2,API5,APOE,ARHGDIA,CALR,CANX,CAST,CCL2,CCT8,CD59,CHST11,CLU,CSF1,CTSL,CXCL1,CXCL6,DDB2,EEF1A1,EEF1B2,EGFR,ENO3,FAS,FKBP3,FSCN1,FUT8,GAPDH,GPI,GPNMB,GSR,H2AX,HLA-A,HLA-C,HPR,HSP90AA1,HSP90AB1,HSPA1A/HSPA1B,HSPA4,HSPA5,HSPA8,HSPA9,HSPB1,HSPH1,ICAM1,IGFBP3,IL1RAP,IL6,LAMB2,LDLR,LGALS3,MMP1,MMP9,NCL,NRP1,NUCKS1,NUMA1,ORM1,PDLIM7,PLEC,PPIA,PPIF,PPP3CA,PSMB9,PSMD2,PTPRK,PTX3,RCN1,RDX,RPL3,RS…	658 (15)
NR4A1		ligand-dependent nuclear receptor	1.46e-20	ACLY,ACO1,ACTA1,ADIPOQ,AKR1C1/AKR1C2,ALDOA,APOB,APOD,APOE,ATP5F1A,ATP5F1B,CCN2,COL16A1,COL1A1,COL1A2,COL6A1,COL6A2,CRABP2,CSF1,CTNNB1,CXCL12,DFFA,DLD,DLST,ENO1,ENO2,ENO3,FASN,FN1,G6PD,GALM,GBE1,GPI,GREM1,HMOX1,ICAM1,IL6,ITGB1,KITLG,KRT18,KRT8,LDLR,MAT2A,MDH1,MDH2,MMP9,NT5E,NUCB2,PDIA3,PEBP1,PFKL,PGK1,PGM1,PTGDS,RPIA,SERPINE1,TAGLN2,TALDO1,UGP2,VCAM1	710 (21)
PC-SPES		chemical drug	2.17e-20	ACLY,ANXA1,B2M,CCL2,CD9,CLU,COL16A1,COL1A1,COL4A2,CTNNA1,DAG1,FTL,GAPDH,GARS1,GPI,HLA-C,HSD17B4,HSP90AA1,HSPA5,HYOU1,LAMC1,MAN2A1,MYL6,P4HB,PA2G4,PEA15,PRDX6,QSOX1,SELENBP1,TMSB10/TMSB4X,TPM1,TUBA4B,TXN,VIM
inosine		chemical - endogenous mammalian	2.42e-20	A2M,ALCAM,ANXA1,ANXA2,ANXA5,ARPC1B,C1QA,C1QB,C1QC,C1S,C2,C3,C4A/C4B,CFB,CFD,DPP4,FTL,LGALS3BP,NPC2,PPP1R14B,RHOC,RNASET2,SERPINB1,SERPING1,TIMP1,VIM
MRTFA		transcription regulator	3.21e-20	ACTA1,ACTB,ALCAM,ARPC1B,ARPC4,CCN1,CCN2,CCN5,CD44,CNN2,COL3A1,COL5A2,COL6A3,CRK,CTTN,CXCL12,CXCL6,DDAH1,DMKN,EZR,FABP3,FHL1,FLNA,FLRT2,GP1BA,HLA-A,ICAM1,ITGA5,ITGB1,LMNA,MMP9,MYH11,MYH9,MYL9,MYLK,NEO1,PDGFRA,PFN1,RGMB,SELENOP,SERPINB2,SERPINE1,SLIT2,SLIT3,TAGLN,THBS1,TNC,VCAM1,VCL	642 (23)
cuprizone		chemical toxicant	3.28e-20	ANXA2,APP,ARHGDIB,ARPC1B,C1QB,C1QC,CAPG,CAT,CHI3L1,CLSTN1,CSPG4,CTSB,CTSD,CTSZ,DBI,FABP5,FDPS,FLNA,GLUL,GNPDA1,GSN,HEXB,HSPH1,IFI30,IGF1,KNG1,LGALS1,LGALS3,LGMN,MSN,MYH9,NTM,PRDX6,PSME1,SEMA7A,SERPINA3,SH3BGRL,TFRC,TLN1,TSN,VIM	207 (7)
tanespimycin		chemical drug	4.04e-20	AHSA1,AXL,CALM1 (includes others),CAPN1,CTNNB1,CYCS,EIF4A1,FAS,FASN,HNRNPA1,HNRNPA2B1,HNRNPAB,HNRNPC,HNRNPM,HSP90AB1,HSP90B1,HSPA1A/HSPA1B,HSPA5,HSPA8,HSPA9,IARS1,KRT18,KRT8,LDHA,MIF,PDGFRA,PRDX3,PSMA7,PTMA,RBMX,RPL24,RPL30,RPS16,RPS8,SERPINE1,SERPINH1,SNRPB,SOD2,WNT2	469 (23)
doxorubicin		chemical drug	5.1e-20	A2M,ADAM10,ADAMTS1,ALB,ANXA1,ANXA2,APEX1,APP,ATP5F1A,C4A/C4B,CAT,CCL2,CCN1,CCN2,CD44,CKAP4,CLU,COL3A1,CP,CPZ,CTSB,CTSD,CXCL1,CXCL6,DDX1,DES,EEF1A1,EEF1B2,EFEMP2,EGFR,EIF5A,FAS,FBLN1,FGA,FGB,FKBP1A,FTH1,GLB1,GPNMB,GSR,GSS,GSTM3,H2AX,HMGB1,HMOX1,HSP90AA1,HSPH1,IGFBP4,IGFBP6,IGFBP7,IL6,KRT18,KRT8,LGALS3,LGALS3BP,LXN,MAP4,MCM3,MMP2,MVP,NOTCH3,NT5E,P4HB,PLAUR,PLTP,PODN,PRDX1,PSAP,PSMB8,PTGDS,RCN1,S100…	731 (17)
ERBB3		kinase	5.71e-20	ACTA1,ACTB,ADAM9,AXL,BGN,CCN1,CCN2,CLU,COL1A1,COL6A1,CTSK,CXCL12,EGFR,EZR,FBLN2,FBN1,FN1,FSTL1,GAS6,HEXB,HMGB1,HMOX1,HP,IGFBP5,LAMA4,MMP3,NID1,SERPINA3,SERPINE1,SPARC,THBS1,TIMP3,TLN1,TNC,TNXB,USP14	674 (16)
STK11		kinase	7.66e-20	A2M,ACE,AHCY,AK2,AKR1A1,ALB,ALCAM,ALDOA,ATIC,CCL2,CCT6A,COL3A1,CS,CTNNB1,CTSD,CXCL1,CXCL6,DUT,ECM2,EIF3A,ENO1,ENOPH1,FGG,FN1,GALM,GAPDH,GART,GOT2,GPI,IGFBP5,IL1RAP,IL6,IMPDH2,LDHA,LUM,MDH2,MMP2,MMP9,NME2,NT5E,PDGFRL,PGK1,PGM1,PKM,PNP,PSAT1,PSMB5,RPIA,RPS6,SCG2,SERPINE1,SERPINI1,SOD2,TALDO1,TARS1,TKT,TPI1,TWF2,TXNRD1,WNT2	706 (26)
butyric acid		chemical - endogenous mammalian	8.38e-20	A2M,ALAD,ALB,ANXA1,ANXA2,ANXA5,C7,CALM1 (includes others),CAP1,CCN2,CD44,CDH11,CLU,COL11A1,COL4A1,COL4A2,COL5A1,COL5A2,COL6A3,CSF1,CYCS,DAG1,F10,FASN,FSTL1,FTH1,GAA,GC,GDI1,GRN,GSN,GSTP1,H1-2,HBB,HDGF,HK1,HMGB1,HSPG2,ICAM1,IFI30,IGFBP3,IL6,IQGAP1,ITGA5,JCHAIN,MMP9,MT2A,MVP,NAMPT,NCL,NEU1,NME1,NPM1,NRP1,NUCB1,PCMT1,PDIA3,PFKL,PRDX1,PRKACA,PSAP,PTGDS,PYGL,SELENOP,SEPTIN7,SERPINB2,SERPINE1,SMPD1,SPO…	746 (20)
RET		kinase	1.04e-19	ACTA1,ANXA1,CCL2,CLU,COL1A1,COL1A2,CSF1,CTSB,CXCL12,DCN,DES,DPYSL2,ELN,FKBP4,GFRA1,HSP90AA1,HSPA1A/HSPA1B,HSPA8,HSPA9,HSPD1,HSPH1,IL6,KRT1,KRT10,LOX,MMP1,MMP10,MMP14,MMP3,MMP9,MYL6,PLAUR,PLOD2,PRNP,PTN,RTN4,ST13,STC1,STIP1,TAGLN2,TIMP3,TNC	564 (15)
WT1		transcription regulator	1.21e-19	ACTN1,AHCY,ANPEP,APLP2,CAPRIN1,CCL2,CCN2,CLIC1,CLIC4,CMPK1,COL4A1,CSF1,CSPG4,CTNNB1,EGFR,ENO2,EXT2,EZR,FDPS,GSN,GSR,HSP90B1,HSPG2,IDI1,IGF1,IL1RAP,IL1RN,ITM2B,LGALS3,LMAN1,LRP1,MMP14,MMP2,MMP3,MMP9,MYL6,NME1,NOTCH3,NUCB1,OS9,PDIA4,PLAUR,PPIB,RPL19,SEC13,SERPINE1,TARS1,TCOF1,TGFB1,THBS1,TIMP3,TRAP1,WARS1,YBX1	673 (21)
TCR		complex	1.36e-19	AK2,ALDOA,APOA4,APOC3,APOD,APOE,ATP5F1B,BCAT1,BSG,CD44,CS,CTSB,ECH1,ENO1,FAS,FLNA,GNPDA1,HADH,HSP90B1,HSPA5,HSPA9,HSPD1,IL6,LAMP1,LDHB,LIPA,LMNB1,LSM3,MAPK1,MDH1,MDH2,NME1,NRP1,P4HB,PA2G4,PDIA4,PFDN6,PGAM1,PGK1,PRDX6,PRMT1,RPL10A,RPL18A,RPL3,RPL30,RPL31,RPL4,RPL5,RPL6,RPL7,RPLP0,RPS13,RPS16,RPS2,RPS23,RPS3,RPS4X,RPSA,SDCBP,SERPINA3,SNRPD3,SYNCRIP,TALDO1,TGFB1,TPI1,TWSG1,UBA52	654 (20)
PRL		cytokine	1.5e-19	A2M,ACTB,ACTR3,AKR1C3,ANXA2,ANXA5,APP,ARF3,B2M,CAPN2,CCL2,CLU,COL1A1,COL1A2,COL3A1,COL5A1,CST3,CTSA,CTSB,CTSD,DCN,DES,ECM1,EGFR,ENO1,FN1,GPNMB,HSPD1,ICAM1,IGFALS,IGFBP3,IGFBP5,IL6,LAMC1,MFGE8,MME,MMP14,MMP3,MSN,P4HB,PCOLCE,PDGFRA,PDIA4,PSME1,PSME2,RNASE4,RPSA,SERPINA3,SFRP2,SHISA5,SOD1,SPARC,STC2,TGFB1,TIMP1,TIMP2,TPM3,TUBA1B,VIM,YWHAG,ZYX	849 (20)
AKT1		kinase	1.64e-19	ACAT2,ACLY,AKR1C1/AKR1C2,APOC3,C1QC,CCL2,CD44,CLU,COL4A1,CRYZ,CST3,CTNNB1,CXCL6,ENO1,EZR,FABP5,FAS,FASN,FN1,FSTL1,GOT2,GSR,GSS,HMOX1,HNRNPM,IGFBP5,IL6,ITGB1,LAMA1,LAMB1,LDHB,LIPA,MATR3,MDH1,MMP14,MMP2,MMP9,MT2A,MYH11,NOTCH3,PCOLCE,PDGFRA,PDGFRB,PKM,PLG,PRKAR1A,RAB11A,SERPINE1,SERPINF1,SLC3A2,SRP14,TGFBR3,THBS1,THBS2,TIMP1,UBE2L3,VCAN,VCP,VIM	547 (19)
indomethacin		chemical drug	1.84e-19	A2M,ADAMTS1,ANXA1,ANXA2,APP,BSG,C4A/C4B,CAPN2,CCL2,CD44,CD55,CLU,CP,CTNNB1,CTSD,EFEMP2,FASN,FGA,FGB,FGF7,GBA1,GPNMB,GSTM3,HGF,HMOX1,ICAM1,IGF1,IL6,KRT8,LDLR,LGALS3,LOXL2,LXN,MANF,MCM3,MMP1,MMP14,MMP2,P4HB,PLAUR,PSMB5,PSMB8,PSMB9,RCN1,S100A10,S100A11,TFPI2,TIMP1,TMSB10/TMSB4X,TNFRSF21,TUBB,VCAN,VIM,XRCC5,XRCC6,YWHAE	622 (16)
HGF	12.551	growth factor	1.89e-19	A2M,ADAMTS1,ANGPTL2,ANGPTL4,ANP32A,ARPC5,CALM1 (includes others),CCL2,CCN1,CCN2,CD44,CNBP,COL1A1,COL1A2,COL2A1,COL3A1,COL4A1,COPB1,CRLF1,CSE1L,CSF1,CTNNB1,CTSK,CUL3,DES,FAM3C,FGF7,FLNA,FN1,GBA1,HDGF,HGF,HK1,HMOX1,ICAM1,IGF1,IGFBP3,IGFBP4,IL6,IL6ST,INHBA,ITGA2,ITGB1,KITLG,KRT18,LDHA,LDLR,LGMN,MAT2A,MMP1,MMP10,MMP14,MMP2,MMP9,NAMPT,NES,NID2,NOLC1,NRP1,NUMA1,PGAM1,PGK1,PLAUR,PLOD1,PVR,RARRES2,SERPIN…	498 (16)
KLF6		transcription regulator	1.97e-19	AGT,ALDOA,ALDOC,ANGPTL4,ANXA5,BSG,CCL2,CD44,CDH2,CFB,CHI3L1,COL1A1,DCBLD2,EGFR,EHD1,ENG,ENO2,EXT1,F10,GAPDH,GPC1,HMOX1,HSPA5,ICAM1,IFI30,IL6,ITGA5,LDHA,LGALS3,MMP14,MMP9,MVP,NAMPT,P4HA2,PFKL,PFKP,PFN1,PGAM1,PGK1,PKM,PSG5,PSMA2,PSMA3,PSME2,SERPINB2,SERPINB8,SERPINH1,SOD2,TALDO1,TFPI2,TGFB1,TIMP1,TPI1,VCAM1,VCAN	368 (13)
TGFBR2		kinase	2.39e-19	ANGPTL4,BCAT1,BGN,CCN2,CCT5,CD44,CDH2,CFL1,CLIC4,CLU,COL1A1,COL1A2,CSF1,CTNNB1,CXCL6,EXT2,FASN,FGB,FGF7,FGG,FMOD,FN1,FST,GPC1,GSR,GSTP1,H2AX,HGF,HP,HSPB1,ICAM1,IL1RAP,IL6,KRT18,KRT8,LDHA,MAN2B2,METRNL,MMP10,MMP14,MMP2,MMP3,MMP9,MYOF,NRP1,NT5E,PFN1,PGK1,PGM1,PKM,PPIA,PRDX3,PRSS1,PTGDS,QSOX1,SDF4,SEMA7A,SERPINE1,SPARC,STC2,SVEP1,TAGLN,TGFB1,THBS1,TIMP1,TNFRSF11B,TPI1,VARS1,VCL	726 (20)
TO-901317		chemical reagent	2.66e-19	ACLY,ALB,APCS,APOC1,APOC4,APOD,APOE,APOM,APP,C3,C5,C9,CCL2,CD5L,CFH,CFHR1,ENO1,FABP5,FASN,FDPS,G6PD,GBE1,GPI,GSTP1,HMGN1,HNRNPK,HP,IGF1,IGFBP4,IL6,ITIH1,ITIH4,KNG1,LDLR,LGALS3,MMP9,PCSK9,PFKL,PFKP,PLTP,PSMA5,PSMA7,PSMB2,PSMB8,PSME1,PTGDS,RAI14,SERPINA3,TGFB1,TIMP1,TIMP3,TKT	373 (18)
MAPK1	12.64	kinase	2.73e-19	ACO1,ADAM12,ADAM17,ANGPTL4,ANPEP,APOE,C1S,CAPN2,CCDC80,CCL2,CCN2,CDH2,CFB,COL7A1,CPPED1,CRABP2,CTNNB1,CTSB,DCN,DDT,EHD1,ENO3,ERAP1,ERP29,F9,FAM20A,FHL2,FLNC,FN1,HBB,HLA-C,HMOX1,IFI30,IGFBP6,IGFBP7,IL1RN,IL6,ITGA5,ITGAV,LAMA4,LAP3,LGALS1,LGALS3,LGALS3BP,LMNA,LOX,MMP1,MMP2,MMP9,MVP,NRP1,NT5E,OLFML2A,PAIP1,POSTN,PROS1,PSAT1,PSMB8,PSMB9,PSME2,PTPRK,SECTM1,SERPINE1,SFRP2,SPOCK1,STC1,VIM	458 (16)
TGFB3		growth factor	2.79e-19	ACTA1,ADAM12,CCN1,CCN2,CD59,CDH2,COL11A1,COL1A1,COL1A2,COL2A1,COL3A1,COL5A1,EEF1D,ELN,ENG,FN1,HTRA1,ITGAV,LTBP2,MMP1,MMP10,MMP2,MMP3,MMP9,PLAUR,PLOD2,SERPINE1,SERPINE2,TAGLN,TGFB1,TGFBR3,THBS1,TIMP3,TNC,TNFRSF11B,TPM1	608 (18)
mir-122		microRNA	3.22e-19	ADAM10,ALDOA,ARHGAP1,CACYBP,CLIC4,CS,FKBP1A,FUT8,G6PD,GALNT10,GNPDA1,GNPDA2,H1-0,IL6,IQGAP1,KHDRBS1,LAMC1,LMNB2,MAP1B,MAP4,MAPRE1,NPEPPS,NUDC,NUTF2,PKM,PLIN3,RCC2,SEPTIN2,SERPINB6,SH3BGRL3,TPD52L2,VIM,WARS1
L-triiodothyronine		chemical - endogenous mammalian	3.72e-19	A2M,ACAT2,ACTA1,ACTB,ADIPOQ,AGT,AHSG,AKR1C3,ALB,APOA1,APOA2,APOA4,APOB,APOC1,APOC3,APOM,APP,ATIC,C1S,C4A/C4B,CAD,CASP6,CBR1,CCN2,CCT4,CD44,CIAPIN1,CLU,COL4A1,CS,CST3,CTH,CTNNB1,CXCL12,EIF3J,ENG,ENO2,ENPP2,ETF1,F2,FAS,FASN,FDPS,FGA,FH,FKBP10,G6PD,H6PD,HP,IDI1,IGF1,IGFBP3,IGFBP4,IGFBP6,IGHM,IL6,ITGAV,ITIH3,LDLR,LGALS3,LMNA,LRP1,LYZ,MMP14,MMP9,NID1,NME1,NT5E,PARP1,PGK1,PRDX2,PRDX3,PSAT1,PTGDS,PYGL,R…	592 (20)
IND S7		chemical - kinase inhibitor	3.96e-19	ACTB,ATP5F1B,C1QBP,CALU,COPS8,ENO1,ERP29,FH,GLOD4,HSPA1A/HSPA1B,PDIA3,PGAM1,PGK1,PRDX2,PSMA1,RTCB,STIP1,TUBB,VIM
MYL2		other	5.47e-19	ACTN2,ACTN4,AHNAK,ALB,ANXA1,ANXA2,ANXA5,ANXA6,CALR,DES,FLNB,FLNC,HK1,HNRNPA2B1,HPX,HSPA5,LGALS1,LMNA,NCL,PDIA3,TPM3
raloxifene		chemical drug	7.21e-19	AIMP1,AP1G1,CCN5,CLU,CNBP,CSF1,CTSL,CXCL12,CXCL6,DBN1,ECH1,ENG,ENPP2,FLNB,GNS,HMOX1,HSPA1A/HSPA1B,IFI30,IGF1,IGFBP4,IL6,ITGB1,LAMB1,LAMB2,LDLR,LUM,MFAP5,MIF,MMP2,MMP3,PDGFRA,PRSS23,PXDN,SELENBP1,SERPINE1,SLIT2,SMPD1,SOD1,STC1,TFRC,TIMP1,TIMP3,TNFRSF11B	791 (24)
IND S1		chemical - kinase inhibitor	8e-19	ACTB,ATP5F1B,C1QBP,CFL1,COPS8,ENO1,FH,GLOD4,HSPA1A/HSPA1B,PDIA3,PGAM1,PGK1,PRDX1,PRDX2,PSMA1,STIP1,TUBB
cycloheximide		chemical reagent	8.11e-19	ACTB,ALB,ALDOA,APOA1,APOB,APP,B2M,BMP1,CALR,CAT,CCL2,CCN1,CCN2,CD44,CD55,COL1A1,COL1A2,COL2A1,COL5A1,CSF1,CTNNB1,CXCL1,DHX9,EEF1A1,EEF1D,EGFR,EIF4B,EIF4G1,FAS,FN1,FST,GLB1,GOT1,HEXA,HGF,HMGA1,HMOX1,HSPA8,ICAM1,IGF1,IGFBP2,IGFBP4,IGFBP5,IGFBP6,IL1RN,IL6,LDHA,MME,MMP1,MMP2,MYLK3,NPM1,OGN,PDGFRA,PDGFRB,PGK1,PLAUR,PTGDS,PTX3,SERPINB2,SERPINE1,TGFB1,THBS1,TIMP1,TNFAIP6,TNFRSF11B,VCAM1	493 (14)
tetraethylammonium		chemical drug	9.49e-19	ARHGDIA,CBX3,ECH1,EFHD2,FTH1,GSTO1,HNRNPC,HSPA8,HSPA9,HSPB1,PARK7,PDIA3,PFDN6,PRDX3,PSMA6,PSMB4,RANBP1,RPLP0,SARS1,TBCB,TCP1,TPI1
HNF1A		transcription regulator	1.04e-18	ACAT2,AGT,AHSG,AIMP1,AK2,AKR1C1/AKR1C2,AKR1C3,ALB,AMBP,ANPEP,APCS,APOA2,APOB,APOC3,APOH,APOM,C1S,C2,C4BPA,C5,C8B,C8G,C9,CD55,CFI,COL3A1,CPN1,CPQ,CTSZ,DPP4,F11,F2,FAS,FGA,FGB,FH,FUT8,GARS1,GBE1,GC,GDI2,GLA,GLUL,GOT1,HABP2,HPX,HSPA5,IGF1,IGFALS,ITIH4,ITM2B,KNG1,LDLR,LIPA,NRDC,PAMR1,PCSK9,PFKL,PFKP,PGK1,PLG,PSMA5,RACK1,RNASE4,RO60,SERPINA1,SERPINA7,SERPINE1,SERPING1,TARS1,TFRC,TPI1,TTR,TXNDC12,UROD,…	821 (21)
SYVN1		transporter	1.11e-18	ADAM9,APLP2,APP,ATP6AP1,AXL,BCAT1,CALM1 (includes others),CAVIN1,CD44,CRTAP,CSPG4,DAG1,DCTN1,EXT2,FAS,FASN,GANAB,HLA-A,HLA-C,HNRNPM,HSPB1,IGHM,IGKC,IGLL1/IGLL5,ITGAV,ITGB1,LDHB,LGALS3BP,MYOF,PCBP1,PFN1,PSMC3,PVR,RPL10,RPL18,SLC3A2,TARS1,TFRC,USP5
GRN	12.725	growth factor	1.25e-18	APOC1,APOE,APP,AXL,B2M,C1QA,C1QB,C1QC,C3,CCL2,CD9,CLU,COL2A1,CSF1,CST3,CTNNB1,CTSB,CTSD,CTSZ,GAS6,GBA1,GPNMB,GRN,HEXB,ICAM1,IGF1,IL6,LGALS3,LGALS3BP,LIPA,NPC2,OLFML3,PICALM,PROS1,SIRPA,TGFB1	377 (12)
CpG ODN 2006		chemical reagent	2.74e-18	ACTB,ACTR2,ACTR3,ARPC1B,ARPC2,ARPC4,ARPC5,C1QBP,CCL2,CD55,EZR,HSP90AA1,HSP90AB1,HSPD1,ICAM1,IGLL1/IGLL5,IL6,ITGB1,KHDRBS1,LGALS1,LGALS3,MVP,PSMA1,PSMA2,PSMA3,PSMA4,PSMA5,PSMA6,PSMB1,PSMB2,PSMB3,PSMB5,PSMB6,PSMB7,PSMC1,PSMC2,PSMC3,PSMC4,PSMC5,PSMD1,PSMD11,PSMD13,PSMD2,PSME2,RPS6,SFPQ,TFRC,TGFB1,TNFAIP6,VCAM1,XRCC5,XRCC6	440 (15)
metribolone		chemical reagent	3.1e-18	ACLY,ACTN1,ACTN2,ADAMTS1,ALDOA,ALDOC,APP,ATP5F1B,ATP6AP1,AZGP1,B2M,B4GALT1,BPNT1,CBR1,CCT2,CLU,CPOX,CRYZ,DBI,DLD,ECH1,ENO1,ERO1A,EZR,FASN,FDPS,FH,FHL2,GAPDH,GFUS,GOT1,GOT2,GPI,GRPEL1,H1-0,HADH,HK1,HSD17B4,HSPA5,HSPH1,IDI1,IGF1,IGFBP5,IL6,KRT18,LDHA,LDLR,LMAN1,MDH1,MDH2,MIF,MMP1,MMP2,NNMT,NPEPPS,PDLIM5,PFKL,PFKP,PGAM1,PGK1,PGM2,PGM3,PKM,PLOD1,PPIA,PPIB,PRDX6,PROS1,SELENOP,SPON2,THBS1,TIMP2,TPI1,VC…	744 (17)
NR1H4		ligand-dependent nuclear receptor	3.47e-18	AMBP,ANPEP,APOA1,APOC3,APOE,APOM,BGN,C3,CCN1,CCN2,COL14A1,COL15A1,COL1A1,COL1A2,COL3A1,COL5A2,COL6A1,CTSB,CTSC,CTSZ,DDAH1,DPT,FABP5,FAS,FASN,FBLN5,FGB,FN1,HSPA5,IL6,KNG1,LAMA4,LAMB2,LDHA,LDLR,MMP2,MMP3,PGAM1,PGM1,PLTP,PON1,RARRES2,SEMA7A,SERPINA1,SERPINC1,SOD3,TGFB1,TGFBI,TIMP1,TIMP2,TPI1	658 (21)
acyline		biologic drug	4.62e-18	EEF1A1,EEF1B2,EEF2,EIF3F,LDLR,RPL10,RPL10A,RPL12,RPL13,RPL18A,RPL24,RPL3,RPL30,RPL31,RPL5,RPL6,RPL7,RPL8,RPLP2,RPS11,RPS13,RPS15A,RPS16,RPS18,RPS19,RPS2,RPS20,RPS23,RPS25,RPS26,RPS6,RPS8,RPSA
MRTFB		transcription regulator	5.92e-18	ACTA1,ACTB,ADAMTS1,ALCAM,CALD1,CCN1,CCN2,CNN2,COL3A1,COL5A2,COL6A3,CXCL12,CXCL6,DDAH1,DMKN,EZR,FHL1,FLNA,FLRT2,GP1BA,HLA-A,IGFBP5,INHBA,ITGA5,ITGB1,LMNA,MYH11,MYH9,MYL9,NEO1,PDGFRA,PDGFRL,POSTN,RGMB,SELENOP,SERPINB2,SERPINE1,SLIT2,SLIT3,SULF1,TAGLN,THBS1,TPM1,VCL	495 (15)
forskolin		chemical toxicant	6.14e-18	ACE,ACTA1,ACTB,ACTN1,ACTR2,ADAMTS1,ADIPOQ,ALDOA,ALDOC,APOA1,APP,ARHGAP1,ARPC1A,ATP6V1A,B4GALT1,CALM1 (includes others),CALR,CCL2,CCN2,CD44,CD55,CD9,CDH2,CLU,COL15A1,COL18A1,COL1A1,COL1A2,CSF1,CTTN,CXCL1,ECM1,EIF5A,EZR,FAH,FAS,FBLN5,FLNC,FN1,FST,GFRA1,GRN,GSTP1,HMOX1,HP,HSPA1A/HSPA1B,ICAM1,IGF1,IGFBP3,IGFBP5,IGFBP6,IL6,INHBA,KITLG,KRT18,LAMP1,MAPK1,MAT2A,MFGE8,MIF,MMP3,MMP9,NAMPT,NPC2,NT5E,ORM1,P4…	591 (18)
TERT		enzyme	7.75e-18	B2M,CALD1,CALU,CCL2,CCN2,CDH2,COL5A2,CSF1,CTSC,CXCL1,CXCL6,EFEMP1,EGFR,GLB1,GSN,HMGB1,HTRA1,ICAM1,IGFBP4,IL6,ITGAV,KHDRBS1,KRT18,MFGE8,MMP1,MMP10,MMP14,MMP2,MMP3,MMP9,NSFL1C,NUCKS1,PARP1,PCDHGA11,PDGFC,PF4,PLOD2,PLTP,PRSS23,PSMB8,SERPINB2,SOD2,SPON1,TIMP1,VIM	391 (15)
CG		complex	8.81e-18	ACTB,ADAMTS1,AKR1C3,ALAD,ANGPTL2,ANGPTL4,B2M,BCAT1,C1R,C1RL,C1S,C2,C4A/C4B,CAT,CCL2,CDH2,CFB,CLU,COL11A1,CSF1,CXCL12,DBI,DPT,EFEMP1,EGFR,ENPP2,FABP5,FAS,FGF7,FHL1,FLRT2,FST,GASK1B,GM2A,GPC1,GREM1,GSTM3,HLA-A,HMGA1,ICAM1,IGF1,IGFBP2,IGFBP3,IGFBP4,IL6,INHBA,ITGA2,ITGAV,ITGB1,LDLR,LGALS3BP,LMCD1,MAT2A,MCM3,MMP1,MMP10,MMP2,MMP3,MMP9,NRP1,NUCB2,PAPPA,PDGFC,PLAUR,PTX3,S100A10,S100A6,SELENOP,SFRP2,SFRP4…	737 (21)
PPARG		ligand-dependent nuclear receptor	8.85e-18	ACAA2,ACLY,ADIPOQ,AGT,ANGPTL4,APOA1,APOA2,APOE,APP,C3,CAT,CCL2,CCN2,CFD,COL1A1,COL1A2,CRABP2,CS,CTNNB1,CTSL,CUL3,CXCL1,CXCL6,CYCS,EGFR,ENO2,ERO1A,FABP3,FABP5,FAM20C,FASN,FDPS,FN1,FST,GAPDH,H6PD,HGF,HMOX1,HP,HYOU1,ICAM1,IDH1,IGF1,IGFBP3,IGFBP5,IGFBP6,IGFBP7,IL6,KRT18,LDLR,LHPP,MANBA,MDH1,MMP14,MMP3,MMP9,NPEPPS,PEA15,PEPD,PF4,PLIN3,PPIC,PYGL,RARRES2,RBP4,RPSA,SERPINA1,SERPINE1,SHISA5,SOD1,TAGLN,TKT…	550 (22)
FBN1	13.079	other	9.59e-18	CCN1,CCN2,COL1A2,COL3A1,COL4A2,COL6A3,FBN1,INHBA,LTBP1,LTBP3,MMP1,MMP2,MMP3,MMP9,MYH11,SERPINE1,TIMP3	687 (18)
Akt		group	1.05e-17	A2M,ADIPOQ,APLP2,APP,ATP5F1A,CCL2,CCN2,CD44,CDH2,CHST3,COL2A1,COL3A1,CP,CTNNB1,CTSD,CXCL12,EGFR,EPRS1,ERAP1,EXT1,EXT2,FAS,FASN,FN1,GALNT10,GPC1,GSR,GSS,HMOX1,HSPG2,IGF1,IGFBP2,IL6,LAMB2,LAMP1,LMNA,MAN2A1,MGAT5,MME,MMP14,MMP2,MMP9,MT2A,NES,NRP2,NT5E,PEA15,PLG,PTN,PTPRS,PTX3,RPL13,RPL6,RPS16,RPS19,RPS2,SERPINE1,SOD2,SSB,THBS1,THBS2,TNC,TTYH3,VCAM1,VCAN,VIM	615 (19)
2-amino-1-methyl-6-phenylimidazo-4-5-b-pyridine		chemical toxicant	1.33e-17	CCT2,CCT4,CCT5,CCT7,CCT8,G3BP1,HSP90AA1,HSPA5,HSPA8,HSPD1,HSPE1,HSPH1,PSMA2,PSMA6,PSMB1,PSMB2,PSMB4,PSMB9,PSME1,RAB11A,RAP1B,UBA1
SMAD7		transcription regulator	1.33e-17	ADAMTS2,APOC3,BGN,CCL2,CCN2,CDH2,COL1A1,COL1A2,COL2A1,COL3A1,COL6A1,COL6A3,CXCL12,DCN,EFEMP1,FAS,FN1,FST,FSTL3,GAS6,HMOX1,ICAM1,ITGBL1,KRT8,LTBP2,LTBP3,MMP1,MMP2,MMP9,NID2,SERPINE1,TAGLN,TGFB1,TGFBI,TIMP1,TIMP3,TPM2,TPM3,TXN	519 (18)
miR-335-3p (miRNAs w/seed UUUUCAU)		mature microRNA	1.51e-17	ADAMTS2,COL1A1,COL1A2,COL4A1,COL4A2,COL5A1,COL5A2,CRTAP,LAMC1,LOXL2,LOXL4,NID1,NID2,P3H1,PLEC,PLOD2,SPARC,VCAN
FLT1		kinase	1.65e-17	ACTN4,ACTR2,AHCY,APLP2,BCAT1,CANX,CAPN2,CLIC4,COL2A1,EIF2S3,EIF4B,EIF5A,FLNA,G3BP1,GDI2,HK1,HMOX1,ICAM1,LAMP1,MARCKS,MAT2A,NRP1,NRP2,PRKAR1A,RDX,SCRN1,THBS1,VWF,YWHAZ	446 (15)
FSH		complex	1.76e-17	ACTA1,ACTB,ACTN1,ACTR2,ADAM17,ADAMTS1,APP,ARHGAP1,ARPC1A,ARPC4,AXL,BCKDK,CCN2,CD55,CDH2,CLEC11A,COL15A1,COL18A1,CPE,CTNNB1,EGFR,EZR,FLNC,FST,GNB1,GOT1,IGFBP3,IGFBP4,IL1RN,IL6,INHBA,ITGA5,KITLG,KRT18,LDLR,LGALS1,LOX,MMP2,MMP9,MT2A,NEO1,NPC2,P4HA2,PDXK,PGK1,PKM,PLIN3,PPP2R1A,PRKAR1A,PRNP,PSMD1,SERPINE1,STIP1,TF,TFPI2,TFRC,TGFBR3,THBS1,TIMP1,TIMP2,TLN1,TNFAIP6,TNFRSF11B,TPM1,TPM2,UBE2L3,VCL	567 (19)
ATF4		transcription regulator	2.07e-17	AARS1,ADAM10,APEX1,APOE,BCAT1,CALR,CANX,CARS1,CAST,CCL2,CD55,COL4A2,CPOX,CTH,CTNNB1,CXCL1,EIF2S2,ERO1A,FAM3C,FASN,FN1,GARS1,HSP90B1,HSPA5,HYOU1,IARS1,IGFBP2,IGFBP5,IGFBP7,IL6,LGALS3,MT2A,NID2,PSAT1,PSPH,PTX3,SARS1,SERPINF1,SLC3A2,SOD2,STC2,TKT,TNFRSF11B,WARS1,XPOT	702 (19)
cisplatin		chemical drug	2.19e-17	A2M,ACTB,ADAMTS1,AKR1C1/AKR1C2,ALB,ANPEP,ANXA1,ANXA2,ANXA5,APOA2,C3,C4A/C4B,CAPN1,CAPN2,CASP6,CAT,CCL2,CCN2,CD44,CLU,COL1A1,CP,CSF1,CTNNB1,CTSB,DDB2,ECM1,EFEMP2,FAS,FASN,FGA,FGB,FN1,G6PD,GC,GOT2,GPNMB,GSTM3,GSTP1,H2AX,HK1,HMGB1,HMOX1,HSPA5,HSPA9,ICAM1,IGFBP3,IL6,IL6ST,INHBA,ITGB1,KRT10,LAMB1,LDHB,LGALS3,LIPA,LMNA,LXN,LYZ,MARCKS,MCM3,MEGF6,MMP14,MMP2,MT2A,NAMPT,NEO1,NES,NOTCH3,P4HA2,PARP1,PDCD6,PE…	635 (16)
ethanol		chemical - endogenous mammalian	2.23e-17	ACLY,ACTA1,ADAM17,ADIPOQ,ANPEP,APOA1,ARHGDIB,ASPH,C9,CAPN1,CAT,CBR1,CCL2,CCN2,CD44,CDH13,CFL1,CLIC4,CLU,COL1A2,COL3A1,COL6A1,CPOX,CREG1,CXCL12,CYCS,EGFR,EIF2S3,ENO1,FABP5,FAS,FASN,FLNA,GAPDH,GSR,GSTP1,HLA-A,HMOX1,HSBP1,HSP90AB1,HSP90B1,HSPA5,ICAM1,IGHM,IL1RN,IL6,LDLR,LGALS1,LGALS3BP,MAP1B,MAT2A,MME,MMP2,MMP3,MMP9,MYOF,NT5E,NUDT5,ORM1,OTUB1,PARP1,PCSK9,PDLIM5,PKM,PRDX4,PRPF19,RARRES2,RUVBL1,RUVBL2…	668 (20)
EPAS1		transcription regulator	2.27e-17	ACLY,ADIPOQ,ALDOC,ANGPTL4,AXL,C1QA,CA12,CAT,CCN1,CCN2,CCN5,CXCL12,EGFR,EIF5A,ENO1,ENO2,FASN,FBLN2,FHL1,FN1,GBE1,GLB1,H1-2,HSPA4,HSPA5,ICAM1,IGFBP3,IGFBP5,IL6,ITGAV,ITIH5,LDHA,LDLR,LOX,LOXL2,MANF,MIF,MMP14,MMP3,NAMPT,NT5E,PLOD2,SERPINE1,SOD1,SOD2,STC2,TGFB1,TNFRSF11B,TPP2,UGP2,VCAM1	524 (21)
poly rI:rC-RNA		biologic drug	2.29e-17	ADAM10,AGRN,AIMP1,ANXA1,APOL1,APP,AXL,B2M,C2,C3,CARS1,CCL2,CCT5,CCT7,CD44,CD9,CDH2,CFB,CMPK1,CSF1,CTNNB1,CXCL1,CXCL6,DARS1,EEF1G,EIF2S3,EIF3B,EIF5A,EXT1,EZR,FAS,FN1,HLA-A,HLA-C,HSPA5,HSPA9,HSPD1,IARS1,ICAM1,IFI30,IGF1,IGFBP6,IL1RN,IL6,INHBA,ITGA5,KARS1,LAP3,LIPA,LTA4H,LYZ,MBL2,MMP1,MMP2,MMP3,MMP9,MVP,NAMPT,NOTCH3,OMD,PLAUR,PSMA3,PSMB8,PSMB9,PSME2,RPL10A,RPL11,RPL12,RPL19,RPL3,RPL30,RPS13,RPS2,RPS…	628 (17)
BMP7		growth factor	2.38e-17	ADIPOQ,AP2A1,ASL,ATP5F1A,BMP1,CALD1,CCL2,CD44,CDH2,COL1A1,COL1A2,COL5A2,CTNNB1,CYCS,DYNC1H1,EGFR,FASN,FN1,GAS6,GLUL,GREM1,HSPB1,ICAM1,IGF1,IGFBP3,IGFBP4,IGFBP5,IGFBP6,IL1RN,IL6,ITGA5,ITGAV,MMP2,MMP3,MMP9,MSN,PDGFRB,PTPRS,S100A4,SERPINE1,SULF1,TAGLN,TGFB1,TIMP1,TIMP2,TMEM132A,VCAN,VIM	460 (16)
miR-1-3p (and other miRNAs w/seed GGAAUGU)		mature microRNA	2.85e-17	AGRN,ANP32B,ANPEP,ANXA2,AP3B1,AP3D1,ARCN1,ARF3,AXL,CAND1,CAP1,CHST11,CORO1C,CPOX,CTSC,EGFR,F2,FBLN2,FSTL1,G6PD,GNPDA2,IGF1,LRP1,MRC2,NOTCH3,NRP1,PDLIM7,PGM2,PICALM,PNP,PPIB,PTMA,SH3BGRL3,TAGLN2,THBS1,TIMP3,TMSB10/TMSB4X,TPM1,TPM2,TPM3,TPM4,TWF1,YWHAQ
triamterene		chemical drug	2.94e-17	A2M,ADAMTS1,ANXA1,ANXA2,C4A/C4B,CD44,CLU,CP,CXCL1,EFEMP2,FGA,FGB,GPNMB,GSTM3,IL6,LGALS3,LXN,MCM3,PSMB8,RCN1,S100A10,S100A11,TIMP1,TMSB10/TMSB4X,TUBB,VIM
miR-338-3p (miRNAs w/seed CCAGCAU)		mature microRNA	3e-17	ADAMTS2,COL1A1,COL1A2,COL4A1,COL4A2,COL5A1,COL5A2,CRTAP,LAMC1,LOXL2,LOXL4,NID1,NID2,P3H1,PLEC,PLOD2,SPARC,TAGLN,VCAN,VIM
SMAD4		transcription regulator	3.01e-17	ANGPTL4,APOA1,APOA2,APOA4,APOB,APOC3,BGN,CAB39,CCL2,CCN2,CDH2,COL1A2,COL2A1,COL7A1,CSF1,CTNNB1,CTSD,CXCL6,EGFR,ENG,FAP,FN1,FSCN1,FST,FSTL3,GCNT1,HMCN1,HMOX1,HP,ICAM1,INHBA,ITGB1,KITLG,MMP1,NAMPT,NOTCH3,PAK3,PDGFRB,PKM,PTPRK,PTX3,SAE1,SERPINE1,SERPINE2,SHISA5,TGFB1,THBS1,TIMP1,TIMP3,TNC,TNFAIP6,TPM1,TPM2,TPM3,VIM	686 (20)
TP73		transcription regulator	3.68e-17	ACTN2,ADAM10,ADAM17,ANGPTL4,AXL,B2M,C1R,C3,CCL2,CCN1,CCN5,CD55,COL18A1,COL1A1,COL5A2,CTH,CTNNB1,CTSD,CXCL1,DES,ECM1,EGFR,ENG,FAS,FASN,FN1,FST,G6PD,GPNMB,GRN,GSN,HSPA1A/HSPA1B,IGFBP3,IGFBP4,IGFBP5,IL6,IQGAP1,ITGA5,KRT10,LAMA5,LDHA,LRG1,LTBP1,LYZ,MDK,MMP14,MMP2,MYH9,NOTCH3,NRP1,PDGFRB,PLEC,PROCR,RTN4,SERPINA1,SERPINA3,SERPINB6,SERPINE1,SERPINE2,SERPINF1,SERPING1,SHISA5,TGFB1,THBS1,THBS2,THY1,TIMP1,…	675 (16)
MEL S3		chemical - kinase inhibitor	3.8e-17	ACTB,ATP5F1B,C1QBP,CALU,COPS8,ENO1,ERP29,FH,GLOD4,HSPA1A/HSPA1B,PGAM1,PGK1,PRDX2,PSMA1,RTCB,STIP1,TUBB,VIM
UBQLN2		other	4.08e-17	HPX,HSPG2,IPO9,LAMB1,PSMA1,PSMA3,PSMA4,PSMA5,PSMA6,PSMA7,PSMB1,PSMB2,PSMB3,PSMB4,PSMB6,PSMC3,PSMC5,PSMC6,PSMD1,PSMD11,PSMD12,PSMD13,PSMD2
NR3C1		ligand-dependent nuclear receptor	4.3e-17	A2M,ACTB,ACTN1,ACTN2,AGT,ANGPTL4,ANXA1,APOA2,APOE,APP,ARPC2,ATP6AP1,B2M,C1R,C4A/C4B,CAPN2,CASP6,CAT,CBR1,CCL2,CCN1,CCN2,COL1A1,COL1A2,COL3A1,COL5A1,COL6A1,COL6A2,CORO1C,CRABP2,CTNNB1,CXCL6,DAG1,DBI,DPP4,DPP7,DUT,DYNLL2,FKBP4,FN1,FNTA,G6PD,GLUL,GPX3,GSTP1,H6PD,HLA-C,HNRNPU,HSP90AB1,ICAM1,IDH1,IGF1,IGFALS,IL1RAP,IL6,INHBA,ITGAV,LOX,MAPK1,MMP1,MMP10,MMP9,MT2A,NAMPT,PARP4,PEA15,PPP1CA,PPP3CA,PRKAR1A,…	735 (19)
IL1A		cytokine	4.37e-17	ADAMTS1,APOD,APP,C3,C4A/C4B,CCL2,CCN1,CD44,CSF1,CTSK,CXCL1,CXCL12,CXCL6,DPP4,FAS,FGF7,FTH1,HMOX1,HSPG2,ICAM1,IGF1,IGFBP5,IL1RN,IL6,INHBA,ITGA5,ITGAV,ITGB1,KITLG,LDHA,LOX,MMP1,MMP10,MMP14,MMP2,MMP3,MMP9,MT2A,ORM1,PTX3,S100A10,SERPINA1,SERPINA3,SERPINE1,SOD2,SPARC,TGFB1,TIMP1,TNFRSF11B,VCAM1,VIM	633 (14)
SREBF1		transcription regulator	5.5e-17	AARS1,ACLY,ADIPOQ,ALDOA,ALDOC,APOA2,APOC3,CAPZB,CFD,CFI,COL6A1,CTH,CYCS,DARS1,DBI,FABP3,FABP5,FAS,FASN,FDPS,FN1,G6PD,GLB1,GPNMB,GPX3,GSR,HMOX1,HSPA13,HSPA1A/HSPA1B,HSPA5,IDH1,IDI1,IFI30,IGHM,IL6,LDLR,LGALS3,MDK,P4HA2,PCSK9,PGD,PLS3,PLTP,PTGDS,RNASET2,RPLP0,S100A13,SELENOP,SERPINA1,SERPINA3,SERPINE1,SMPD1,TF,TGFB1	645 (23)
SERPINB7	12.901	other	6.69e-17	ADAM12,ADAM9,ADAMTS12,BMP1,C1R,C1RL,CALM1 (includes others),CASP6,CCL2,CPE,CPQ,CTSB,CTSC,CTSD,CTSF,CTSL,CTSZ,CXCL1,DPP7,ICAM1,INHBA,ITGA2,KRT1,KRT10,LGMN,MMP10,MMP14,MMP9,PCSK9,PICALM,PPBP,PPP3CA,PREP,TGFB1,TLL1
cholesterol		chemical - endogenous mammalian	6.73e-17	ACLY,AGT,APCS,APOB,APOE,APP,BSG,C1QC,CCL2,CD5L,COL1A1,COL3A1,CSF1,CTSK,DBI,DES,FABP3,FABP5,FASN,FDPS,FN1,GBA1,GP1BA,HNRNPD,HSP90B1,HSPA5,ICAM1,IDI1,IL1RN,IL6,INHBA,KITLG,LDLR,LGALS3,LYZ,MANF,MME,MMP1,MMP14,MMP2,MYH11,PCSK9,PLTP,PSAT1,SOD1,TGFB1,THBS1,TIMP1,TIMP3,VCAM1	558 (19)
LEP		growth factor	9.6e-17	ACE,ACLY,ACO1,ADIPOQ,AKR1C1/AKR1C2,ALDOA,ANGPTL4,APOA1,APOA2,APOA4,APOH,APOM,APP,ASAH1,ASL,ATP5F1A,CASP6,CAT,CCL2,CCN1,CFD,COL1A1,COL2A1,COL3A1,COL4A1,COL6A3,CTSL,DFFA,ECH1,EGFR,ENO1,FABP3,FAS,FASN,FN1,GAPDH,GOT2,HK1,HPX,HSPA5,ICAM1,IDH1,IGF1,IGFBP2,IGFBP3,IL1RN,IL6,KHDRBS1,LDLR,LIPA,MMP1,MMP14,MMP2,MMP3,NAMPT,NOTCH3,ORM1,PFKL,PPP1CA,PRDX1,PSMB3,SELENOP,SERPINE1,SMPD1,SOD1,SOD2,SPARC,SULF1,TAGLN,…	541 (23)
NEUROG1		transcription regulator	1.01e-16	C1S,C3,CFH,COL3A1,CXCL1,FABP3,FAP,FN1,GASK1B,GREM1,IL6,INHBA,MFAP4,MMP9,NEO1,P4HA2,PAPPA,PPIC,PXDN,S100A4,SCG2,SERPINF1,SPOCK1,SULF1,THBS1	243 (7)
Collagen type I (complex)		complex	1.03e-16	APOE,APP,CDH2,COL1A1,CTNNB1,F11,F13A1,FN1,HDGF,IL6,ITGA2,ITGAV,ITGB1,MMP1,MMP10,MMP14,MMP2,MMP3,MMP9,PLOD2,RECK,S100A10,TGFB1,TIMP2,TNC,VIM	531 (20)
JUNB		transcription regulator	1.11e-16	ACAT2,ACLY,APOC3,APOM,C1QB,C3,C5,CD44,CFD,CLU,COL1A1,COL1A2,COL7A1,DARS1,EEF2,FASN,FBLN2,FBLN5,FN1,FTH1,HMOX1,IL6,INHBA,ITGAV,MMP1,MMP10,MMP2,MMP3,MMP9,NAMPT,PAK3,PLAUR,SERPINB2,SERPINE1,SPTAN1,TIMP1,TIMP3,YWHAG	544 (14)
HSF2		transcription regulator	1.18e-16	CCT2,CCT3,CCT4,CCT5,CCT6A,CCT7,CCT8,CLU,HSBP1,HSPA1A/HSPA1B,HSPA4,HSPB1,HSPH1,PSMA1,PSMA5,PSMB2,PSMB5,PSMC4,TCP1,TXN	139 (7)
ciprofloxacin		chemical drug	1.19e-16	ACTN1,APP,ASAH1,ATP5F1A,ATP6V1A,COLEC12,CTSA,CTSD,EDIL3,EMILIN2,GBA1,GRN,HLA-A,HSPA9,HSPD1,ICAM1,LDLR,LGMN,MAN2B2,MAPK1,MFGE8,MMP2,MYOF,NRP1,PLXNB2,PSAP,RPL10A,RPL12,RPL7A,RPS18,RUVBL1,TTYH3,VIM	285 (7)
MM-589		chemical reagent	1.36e-16	ACTA1,ACTN2,CCDC80,COL16A1,COL1A1,COL1A2,COL3A1,COL5A2,ELN,FBLN1,FBLN2,IGFBP5,IL6,LOXL2,LOXL3,MMP2,PDGFRA,PLOD2,POSTN,SULF1,TNFRSF11B
SP600125		chemical drug	1.38e-16	ACAT2,AKR1C3,APOA1,APOE,CCL2,CCN1,CCN2,CD44,CDH2,CKAP4,COL1A1,COL4A1,COL4A2,COL7A1,CSPG4,CTHRC1,CXCL1,CXCL6,FABP5,FAS,FASN,FN1,GNS,H2AX,HMOX1,HSPA5,ICAM1,IGF1,IL1RN,IL6,INHBA,ITGA2,LAMA1,LAMA5,LDLR,MMP1,MMP3,MMP9,P4HA2,PAFAH1B2,PARP1,PDGFD,PDGFRA,PDGFRB,PLEC,POSTN,PRDX1,PTGDS,PTX3,SERPINE1,SERPINH1,SMPDL3A,SOD2,SPARC,TGFB1,THBS1,THBS2,TPM1,VCAM1	413 (15)
SFLLRN (PAR1-activator)		chemical reagent	1.68e-16	ACTB,CD55,ERP29,F13A1,FGB,GAPDH,HSPA5,HSPB1,HSPD1,IL6,MYL9,NT5C,PEBP1,PLEK,PSMB3,TAGLN2,TPI1,UBE2N,YWHAG
carbon tetrachloride		chemical toxicant	2.07e-16	APOA1,APOA2,APOB,APOE,C9,CAT,CCN2,COL1A1,COL1A2,COL3A1,CXCL6,DES,FGG,FKBP1A,FN1,GC,GSTP1,HDGF,HGF,HMOX1,HSP90AA1,HSPB1,HSPD1,ICAM1,IGF1,IGF2R,IGFBP5,IGFBP6,IL6,ITGB1,MMP2,MMP3,MMP9,PDGFC,PDGFD,PDGFRA,PDGFRB,PON1,PRNP,QDPR,S100A6,SERPINB2,SOD2,TF,TGFB1,TIMP1,TIMP2,TIMP3,VCAM1,VIM	401 (15)
STX18		transporter	2.34e-16	ALYREF,ANPEP,BMP1,CCN2,COL5A1,COL6A2,COL7A1,CRLF1,DDB2,DPYSL3,FBLN1,FBN2,FLNB,HNRNPU,HTRA1,IGFBP4,ILF3,LMNB1,LOXL2,MT2A,NASP,NT5C,SERPINE1,SFPQ,SLIT3,SPOCK1,SPTBN1,TAGLN,TGFB1,TGFBI,TNC,TPM1
CHUK		kinase	2.89e-16	AEBP1,C3,CCL2,CDH13,CLU,COL18A1,CP,CRLF1,CSF1,CTSB,CTSF,CTSZ,CXCL12,CXCL6,DCN,ENPP2,FAS,GM2A,GRN,HLA-A,HMOX1,HSP90AA1,ICAM1,IGFBP6,IL1RN,IL6,ITM2B,MAT2A,MFAP5,MMP10,MMP2,MMP3,MMP9,NAGLU,NID1,OGN,PTX3,SEMA3C,SERPINB2,SERPINE2,SOD3,TIMP3,TNFRSF11B,VCAM1	554 (11)
GLI1		transcription regulator	3.09e-16	AHNAK,AKR1C1/AKR1C2,AKR1C3,ANG,ANXA1,ANXA6,ARPC5,C5,CA12,CCN1,CD44,CD59,CDH11,CHI3L1,CLU,CMPK1,COL1A1,COL2A1,CSF1,CTSB,CTTN,EFHD2,EGFR,EXT2,EZR,FAS,FHL1,FUCA2,GALNT2,GMFG,H1-0,HNRNPU,HUWE1,IGF1,IGFBP6,IGFBP7,IL6,KITLG,KTN1,LDLR,LGALS1,LMNA,MACF1,MMP2,MMP9,MT2A,NEO1,NES,PAM,PDGFRA,PLAUR,PLOD1,PPIF,PSMB9,PVR,QSOX1,RBM8A,RNASE4,RPL30,RPL31,S100A11,S100A4,S100A6,SELENBP1,SELENOP,SERPINA1,TFPI,TGFBR3,…	724 (19)
MKNK1		kinase	3.32e-16	AGRN,ANGPTL4,ANXA2,ANXA5,AP3D1,CCN1,CFH,CLU,CP,CTH,DCTN1,DPYSL3,EEF1D,FLNA,FLNB,GPS1,HSD17B4,KCTD12,KIF5A,LAMB2,LAMC1,MAN2A1,MAP1B,MAPK1,MMP1,MMP10,MMP3,MMP9,PDLIM5,PLTP,PLXNB2,PREP,RNH1,SERPINH1,SPARC,TAGLN,TF,TPP1,VIM,YWHAG
CR1L		transmembrane receptor	3.41e-16	BGN,C3,C9,CCN2,COL15A1,COL18A1,COL1A1,COL1A2,COL3A1,COL4A1,COL4A2,COL5A1,COL6A1,COL6A3,FBN1,LUM,SERPINE1,TGFB1,TNC	440 (16)
GLIS1		transcription regulator	3.41e-16	APOD,CHI3L1,COL16A1,COL1A2,COL4A1,COL4A2,COL6A2,EFEMP1,FBLN1,FBLN5,FBN2,LOXL2,LOXL3,LOXL4,LTBP2,MMP2,RTN4,SPARC,TIMP3
miR-29b-3p (and other miRNAs w/seed AGCACCA)		mature microRNA	3.61e-16	ADAMTS2,ANGPTL4,ARPC3,CDH2,COL15A1,COL1A1,COL1A2,COL3A1,COL4A1,COL4A2,COL5A1,COL5A2,COL5A3,CRTAP,CTNNB1,EGFR,FAM3C,FBN1,LAMC1,LOXL2,LOXL4,NASP,NID1,NID2,P3H1,PLEC,PLOD2,PPIC,SPARC,VCAN	444 (18)
SB203580		chemical drug	3.91e-16	ADIPOQ,AGT,ANXA1,APOL1,ARHGDIB,C3,C4A/C4B,CCL2,CCN2,CD109,CD55,CDH2,COL1A1,COL1A2,COL3A1,CTSK,CXCL1,EFEMP1,ENO1,ERP29,FABP3,FAS,FN1,GDI2,GPI,GSTP1,HMGB1,HMOX1,HSPA5,ICAM1,IGFBP3,IL1RN,IL6,MAT2A,MMP1,MMP10,MMP2,MMP3,MMP9,MYH11,NAMPT,P4HA1,PDGFRA,PDGFRB,PLAUR,POSTN,PRDX1,PRMT1,PSMB4,PTGDS,RCN3,S100A10,SECTM1,SERPINB9,SERPINE1,SERPING1,SOD2,SOD3,SPARC,STC2,TAGLN,TFPI2,TGFB1,THBS1,TIMP1,TIMP2,TIMP3,T…	488 (16)
PTC-209		chemical reagent	4.29e-16	ACTA1,ACTN2,CCDC80,COL16A1,COL1A1,COL1A2,COL3A1,COL5A2,ELN,FBLN1,FBLN2,IGFBP5,IL6,LOXL2,LOXL3,MMP2,PDGFRA,PLOD2,POSTN,SULF1,TNFRSF11B
methapyrilene		chemical drug	4.93e-16	A2M,ALB,ALDOA,AMBP,ANXA2,ANXA5,APOA2,APOE,C4BPA,CAT,CP,CST3,CTSB,DBI,EEF1A1,ENPP2,FGA,GFRA1,GSS,HMOX1,HSPA5,IGF1,IGFALS,ITGB1,ITIH4,NSFL1C,ORM1,PPP3CA,RPS8,SELENOP,SLC3A2,TTR,TUBB,TXNRD1,YWHAZ
desmopressin		biologic drug	4.96e-16	ACTB,AHNAK,AKR1B1,ALB,CAPG,CTNNB1,CTSD,EIF4B,ENO1,FLNA,GAPDH,HSPA1A/HSPA1B,HSPA8,HSPH1,LDHB,LMNA,MME,PLS3,PLXDC2,PPIA,PSMD11,RPS3,S100A11,STX7,TUBB,VWF,YWHAB,YWHAQ,YWHAZ
IL13		cytokine	4.97e-16	BLVRA,C3,CAPN2,CASP6,CCL2,CCN2,CD44,CFI,CHI3L1,COL18A1,COL1A1,COL1A2,COL3A1,COL6A2,CP,CTSB,CTSC,CTSK,CXCL1,CXCL6,DNASE2,EGFR,ENPP2,EZR,F13A1,FAS,FGG,FKBP1A,FN1,G6PD,GAS6,GPNMB,GPX3,GSN,HK1,HMOX1,HTRA1,IARS1,ICAM1,IGF1,IL1RN,IL6,KITLG,LIPA,LOXL4,LTA4H,LTBP1,MMP1,MMP10,MMP14,MMP2,MMP3,MMP9,NID1,PDGFC,PFKP,POSTN,QSOX1,SEPTIN11,SERPINA1,SERPINE1,SERPINF1,TFRC,TGFB1,THBS1,TIMP1,TIMP2,TNFRSF11B,TNXB,VC…	403 (14)
SOD1	12.636	enzyme	5.83e-16	ACO1,ACTB,ALDOC,APEX1,APOE,APP,ASL,B2M,C1QA,CAST,CDH2,CLU,COL1A1,CP,CTNNB1,DPYSL3,EZR,FAP,FAS,FTH1,GNB1,GPX3,GSTM3,GSTP1,GUK1,HMOX1,HSBP1,HSPA4,HSPA8,HSPB1,ICAM1,IGF1,IL6,INHBA,MMP9,PRDX6,PRKACA,PSMB5,PSMB8,RDX,SH3BGRL3,SKP1,SOD1,SOD2,STIP1,TFRC,TGFB1,TLN1,VAPA,VCAM1,VPS26A,VPS29,VPS35	660 (18)
captopril		chemical drug	6.59e-16	A2M,ACE,AGT,ANXA1,BGN,C4A/C4B,CD44,CLU,CP,EFEMP2,FGA,GSTM3,HMOX1,IGFBP6,IL1RN,IL6,LGALS3,LTBP2,MCM3,MMP9,POSTN,PSMB8,S100A10,S100A11,SERPING1,TGFB1,TIMP1,TMSB10/TMSB4X	704 (24)
SIRT1		transcription regulator	6.93e-16	ACTB,ADIPOQ,AGT,CA12,CAT,CD9,CDH2,COL2A1,CTNNB1,CYCS,DDAH2,DDB1,EIF2S2,ENO1,ERO1A,FAS,FASN,FGF7,FN1,GSTM3,H2BC18,HGF,HLA-A,HMOX1,HSPA4,HSPA5,ICAM1,IGF1,IGHM,IL6,JCHAIN,LAMA2,LAMA4,LAMB1,LDHA,LDLR,LGALS3,LGALS3BP,LTBP2,MAT2A,MGAT1,MGAT2,MMP1,MMP2,MMP3,MMP9,MYL6,NEGR1,NT5E,PARP1,PDCD6IP,PDGFRA,PSMB9,PTN,RPL10A,RPL13,SDCBP,SERPINE1,SFRP2,SFRP4,SOD2,SOD3,TFPI,TIMP2,TIMP3,VCAM1,VIM,WNT2	656 (18)
AMBRA1		other	7.41e-16	CDH2,COL14A1,COL15A1,COL16A1,COL18A1,COL1A1,COL3A1,COL4A1,COL4A2,COL5A1,COL5A2,COL5A3,FAP,FN1,LOXL2,LOXL3,LOXL4,MMP14,MMP2,SERPINE1,VIM	656 (17)
tazemetostat		chemical drug	8.48e-16	ADAMTS1,ANP32A,APEX1,BCAT1,CD44,CDH2,CRABP2,CSE1L,CTNNB1,EFNB1,EGFR,EHD1,EIF4B,EIF4G1,EZR,FN1,FUBP1,GDI1,HDGF,HMGB1,HNRNPA2B1,HNRNPD,HSPA5,HSPA9,IL1RAP,ILF3,KPNB1,LGALS1,LMNB1,LOX,LTBP1,LYZ,MANF,MSN,NFASC,NUCKS1,PAFAH1B2,PAK3,PDLIM5,PSAT1,RCC2,RTN4,SEMA3C,SERPINI1,SPOCK1,SPTAN1,STC2,TNC,TUBB3,UCHL1,USP7,VCAN,VCL,YWHAE
TSC2		other	1.06e-15	A2M,ANXA1,ANXA2,ATP6V1A,CP,CREG1,CTNNB1,CTSK,CXCL12,DPP7,ENPP2,ERO1A,FASN,GLA,GPNMB,GSN,HEXA,HMOX1,HSPA5,HSPB1,IGFBP5,LDHB,LGALS3,NEU1,NPC2,PDGFRA,PDGFRB,PSMA1,PSMB1,PSMB2,PSMB5,PSMC3,PSMD1,S100A11,S100A6,SCPEP1,SMPDL3A,SOD2,TAGLN	604 (16)
BDNF		growth factor	1.15e-15	ADAM17,AGRN,ANXA2,ANXA5,AP3D1,APEX1,APP,CALB2,CCN1,CP,CSPG4,DCTN1,DPYSL3,EEF1D,EEF2,FLNA,FLNB,FSCN1,FTL,GLUL,GPS1,HSD17B4,HSPA5,IL6,ITIH3,KIF5A,LAMB2,LAMC1,LGALS1,MAN2A1,MAP1B,MAPK1,MMP1,P4HA1,PDLIM5,PLG,PLTP,PLXNB2,PREP,RNH1,RPL13,RPS23,S100A10,SERPINH1,SFRP2,SOD2,SPARC,TAGLN,TFRC,THBS1,TNFRSF11B,TPP1,TUBB3,VASN,VIM,WNT2,YWHAG	540 (20)
PRKN		enzyme	1.18e-15	ANG,CCL2,CTNNB1,CTSB,CXCL1,CXCL12,EGFR,FN1,FUBP1,GLO1,ICAM1,IGFBP2,IGFBP3,IGFBP4,IGFBP5,IGFBP6,IL6,MIF,MMP1,MMP10,MMP14,MMP9,PLAUR,PRDX1,PRDX2,PRDX6,SERPINB2,SERPINE1,TIMP2,TNFRSF11B	493 (14)
TGFB2		growth factor	1.19e-15	ANGPTL4,CCN2,CD248,CD59,CDH11,COL1A1,COL1A2,COL3A1,COL4A1,COL6A2,DES,FAS,FMOD,FN1,HMOX1,HSPG2,INHBA,MMP2,MMP9,PDGFRB,PLOD2,SERPINE1,SULF1,TAGLN,TGFB1,TGFBR3,THBS1,TIMP1,TIMP2,TNFRSF11B,VCAN,VIM	667 (16)
CEBPA		transcription regulator	1.26e-15	A2M,ACLY,ADIPOQ,AGT,AKR1B1,AKR1C1/AKR1C2,AKR1C3,ALB,ANPEP,ANXA1,APOA4,APOB,APOC3,APOC4,ASL,C3,CFD,CHI3L1,CKAP4,COL1A1,COL1A2,CRABP2,CREG1,CSF1,CTNNA1,CTSK,CYCS,EDF1,F9,FASN,FHL1,GAPDH,GGH,GSTP1,HGF,HMGA1,HMOX1,HP,HPR,HSPA5,ICAM1,IGF1,IGFBP3,IGFBP4,IL1RN,IL6,LGALS1,MMRN1,MT2A,NRP1,PGD,PLOD2,PTX3,RARRES2,SECTM1,SERPINB1,SERPINB2,SERPINE1,SERPINF1,SERPINI1,SMPDL3A,SOD1,SOD2,THBS1,TNFAIP6,VCAN,VCL	646 (21)
troglitazone		chemical drug	1.33e-15	ACTA1,ADIPOQ,AGT,AK2,ALAD,ANGPTL4,ANXA2,APOC4,BMP1,C12orf42,C3,CARS1,CCL2,CD59,CFD,CFL1,COL15A1,COL1A1,COL1A2,COL4A1,CTNNB1,CXCL1,CXCL6,DBI,DCN,ECH1,EGFR,ENO2,ERO1A,FABP3,FABP5,FASN,FN1,GLO1,HGF,HMGB1,HMGN2,HMOX1,HP,HSPA5,ICAM1,IL6,LAMA4,MME,MMP3,MMP9,MYH11,NAGK,NNMT,NOTCH3,P4HA1,PDGFRA,PFAS,PLEC,SEPTIN7,SERPINE1,TALDO1,TGFB1,TPP2,TSN,TWF2,VCAM1,XRCC5	758 (21)
VEGFA		growth factor	1.91e-15	ACE,ADAMTS1,ADH5,ANP32A,ANPEP,CCL2,CCN1,CCN2,CD55,CLIC4,COL1A1,CST3,CSTB,CTNNB1,CTSB,CXCL12,CXCL6,ERAP1,FN1,GART,HK1,HMOX1,HSPA5,ICAM1,IGFBP4,IGFBP5,IL6,ITGA2,ITGAV,ITGB1,KARS1,LMNA,MDH2,MMP1,MMP10,MMP9,MVP,MYLK,NME1,NME2,NRP1,PARP1,PDGFRB,SERPINE1,SOD2,SPARC,STC1,TFPI2,TGFB1,THBS1,TIMP1,TMSB10/TMSB4X,TNC,VCAM1	397 (16)
FAS	12.929	transmembrane receptor	2.23e-15	ANXA2,API5,ARHGDIA,BGN,CAST,CCL2,CCN2,CD44,CD59,COL15A1,COL18A1,COL1A1,COL1A2,COL3A1,COL4A1,COL4A2,COL5A1,COL6A1,COL6A3,CSF1,CTSL,CXCL1,CXCL6,FAS,FBN1,FSCN1,GPNMB,HPR,ICAM1,IL1RAP,IL6,ITGAV,LDLR,LGALS3,LUM,MIF,MME,MMP1,MMP9,NUMA1,ORM1,PDLIM7,PLEC,PTX3,RDX,SERPINB2,SERPINB9,SERPINE1,SOD2,SPTBN1,TAGLN2,TFRC,TGFB1,TNC,TNFAIP6,TNFRSF11B,TPM1,TPM4,TWF2,VCAM1	369 (13)
ERK1/2		group	2.34e-15	ADAM10,ADIPOQ,AKR1C3,ASAH1,B2M,C3,CALR,CAPN2,CAT,CCL2,CCN2,CD44,CLEC11A,COL1A1,COL2A1,COL3A1,CTSB,CXCL1,CXCL6,ENO1,EZR,FN1,HLA-A,HMGA1,HSPA5,ICAM1,IGFBP3,IL6,ITGA2,LDLR,MAPK1,MMP1,MMP10,MMP2,MMP3,MMP9,NAMPT,PDGFRA,PKM,PLAUR,POSTN,PSMB6,PSMB8,PSMB9,PTN,RHOC,S100A6,SERPINE1,SOD1,TIMP1,TIMP2,VCAM1,VCAN	447 (15)
E2F1		transcription regulator	2.69e-15	ACTR3,ADIPOQ,BUB3,CALD1,CALM1 (includes others),CALR,CASP6,CCT2,CCT4,CD44,CD9,CDH2,CLIC1,COL2A1,COPS8,CRABP2,CSE1L,CTNNB1,CTSB,DDAH2,DDB2,DDX1,DUT,ENO2,ERH,FAS,FHL1,FKBP3,GM2A,HMGA1,HMGB1,HMGN1,HNRNPD,HNRNPK,HSP90B1,HSPA8,HSPD1,HSPE1,ICAM1,IGF1,KRT1,KRT10,LTA4H,MCM3,MDH1,MMP1,MMP3,MMP9,NCL,NRP1,NUDC,PA2G4,PSAT1,PSMB9,PSMD2,RANBP1,RPS16,RUVBL1,SERPINE1,SERPINF2,SLC3A2,SOD2,TGFB1,THBS1,TRAP1,TRIM28…	707 (22)
fluticasone propionate		chemical drug	2.73e-15	ADAM9,ANGPTL4,BGN,C1QB,C3,CCL2,CFB,CHI3L1,CHIT1,CXCL1,DCN,FBLN5,FSCN1,HTRA1,IL1RN,MBL2,MFGE8,MMP9,MT2A,NAMPT,OLFML2B,OLFML3,RARRES1,SELENOP,SERPINA1,SERPINB2,SERPINE1,SERPINF1,SRPX,TCN2,TFPI,TGFB1,THBS1,TIMP1,TIMP3,TPM3,VWF,WARS1	553 (11)
U0126		chemical drug	2.81e-15	ACLY,ADIPOQ,AGT,ANGPTL4,APOM,C3,CCL2,CCN2,CCN5,CD44,COL1A1,COL2A1,COL4A1,CTNNB1,CXCL1,CXCL12,DDAH1,DES,EEF1A1,EEF2,EGFR,ELN,ENPP2,FASN,FN1,GP1BA,GRN,GSN,HMOX1,HNRNPK,HSP90AB1,HSPA5,ICAM1,IDI1,IDUA,IGHA1,IGHM,IL1RAP,IL6,INHBA,ITGA5,ITGB1,LAMB1,LAMP1,LDLR,MACF1,MAPK1,MAT2A,MMP1,MMP2,MMP3,MMP9,NES,PABPC1,PARP4,PLAUR,POSTN,RPS6,SERPINB2,SERPINE1,SIRPA,SOD2,STC1,STC2,TF,TFPI2,THBS1,TIMP2,TIMP3,TNFRSF1…	522 (18)
phenylbutazone		chemical drug	2.86e-15	A2M,ADAMTS1,ANXA1,ANXA2,C4A/C4B,CD44,CLU,CP,EFEMP2,FGB,GPNMB,GSTM3,LGALS3,LXN,MCM3,PSMB8,RCN1,S100A10,S100A11,TIMP1,TMSB10/TMSB4X,TUBB,VIM	444 (7)
Cdc42		enzyme	3.19e-15	ADAM10,APP,ATP6V1A,CCN1,CCN2,COL2A1,CSF1,CTSA,CTSB,CTSD,CTSZ,DDAH1,EIF3A,EIF4A1,EIF4G1,FAS,FLNA,HSP90AB1,LAMP1,MCM3,MYH9,NME1,NPC2,PCSK9,PTPRS,SLIT2,SULF2	559 (20)
ciprofibrate		chemical drug	3.54e-15	ADAMTS1,ANXA2,APCS,APOB,BSG,C9,CAT,CBR1,COL4A2,CPOX,CSTB,CXCL12,DBI,DPP4,EGFR,FAH,FGA,FGB,GOT1,GSTP1,HSD17B4,ICAM1,IGF1,IGFBP2,IL1RAP,ITLN1,KRT8,LGALS3BP,LHPP,MBL2,NPC2,QPCT,RPL12,SELENBP1,SERPINA1,TAGLN2	640 (22)
MEL T1		chemical - kinase inhibitor	3.59e-15	ATP5F1B,C1QBP,CFL1,COPS8,ENO1,FH,GLOD4,HSPA1A/HSPA1B,HSPD1,PGAM1,PGK1,PRDX1,PSMA1
IGF1R		transmembrane receptor	4.29e-15	ACTA1,ACTN4,ALDOA,APP,ATP5F1A,ATP5F1B,CALU,CAPG,CD109,CD5L,CLU,COL18A1,COL1A1,COL3A1,COL4A1,COL4A2,CTNNB1,CTSD,CYCS,DES,FASN,FLNC,FTH1,HSPA5,HTRA1,IGF1,IGF2R,IGFBP2,IGFBP3,IGFBP4,IGFBP5,IL6,INHBA,NME1,PDCD10,PKM,PRKAR1A,PSMC6,RBBP7,RPL10A,RPL24,RPL3,RPL7,RPS26,S100A10,S100A4,SCG2,TGFB1,TGFBI,TIMP3,TXN,UBE2V2	739 (19)
PLX5622		chemical drug	4.31e-15	ACTB,AP2A2,B2M,BSG,C1QB,C1QC,CASP6,CCL2,CD9,CLSTN1,COL4A3,CP,CSF1,CTSD,CXCL12,CXCL6,FN1,GAA,GRN,HEXB,HSP90AB1,HSPA5,HSPG2,IL1RN,IL6,IL6ST,LAMB2,MAP1A,MFGE8,MIF,MMP14,MMP2,NAMPT,NCL,NEGR1,NID2,OLFML3,PF4,PGK1,PSMB9,RTN4,SERPINF1,SPARC,SULF1,TGFB1,TMEM119,TNFRSF11B,TTR
KDM1A		enzyme	4.61e-15	A2M,AGT,ARHGDIB,AZGP1,B4GALT1,C1QB,C3,C4A/C4B,CAD,CAPG,CCL2,CD9,COL1A1,COL1A2,CTNNA1,CTNNB1,CTSC,CTSD,CTSZ,FASN,FLNC,FN1,GLT8D2,GPNMB,HBB,HLA-A,HMOX1,IGFBP2,IGFBP4,IL1RN,KRT18,KRT8,LGALS3BP,LYZ,MCM3,MSN,NCL,NES,PARP4,PLXNB2,PRNP,PSAT1,PTX3,RARRES2,RUVBL1,S100A6,SELENOP,SERPINB1,SERPINE1,SERPINF2,SFRP2,SFRP4,SPOCK1,TCN2,THBS1,VCAM1,VCL,VIM	522 (22)
CX3CL1		cytokine	5.4e-15	ADAMTS1,APOC4,APOD,CCL2,CD5L,COL3A1,CRABP2,CSF1,CXCL12,EFNB1,EGFR,FABP5,GLA,GPNMB,GSN,HMOX1,HSPA5,ICAM1,IGF1,IL6,LAMC1,LGALS3BP,LYZ,MAP1B,MFGE8,MMP2,MMP9,MYLK,NDNF,POSTN,SEMA5A,SERPINF1,SPON2,TGFB1,TIMP1,VTN	444 (17)
TFAP2A		transcription regulator	5.42e-15	ADAM17,ALCAM,ANXA1,APOE,CCN5,COL7A1,CXCL1,DCBLD2,EFEMP1,EGFR,GLO1,GM2A,ITGBL1,KITLG,LIPA,MMP14,MMP2,MMP9,MT2A,PLAUR,PPBP,PRDX1,PSAP,RPL6,RPL7,RPLP0,SERPINE1,SMPD1,SOD2,STX7,TIMP1,TPM1,TPM3	572 (21)
AR		ligand-dependent nuclear receptor	5.77e-15	ACTA1,ACTR3,AKR1C3,ATP5F1A,ATP6AP1,AZGP1,BASP1,C3,C4A/C4B,CALU,CAST,CCN2,CCT3,CDH11,CDH2,CKAP4,CLSTN1,COL3A1,COTL1,CPNE8,CTNNB1,CTSO,CXCL12,DES,DHX9,EGFR,EHD3,ENO2,ERO1A,F9,FABP5,FGF7,FKBP4,GAS6,GDI1,GOLM1,GSN,GSTP1,HGF,HLA-A,HSPA5,HSPH1,ICAM1,IGF1,IGFBP3,IGFBP5,IGSF8,IL6,IMPDH2,ITGA2,KITLG,KLKB1,LAMA5,LMAN1,MEGF8,MME,MMP10,MMP2,MMP9,MYL6,P4HA1,PCBD1,PCMT1,PDGFRA,PFKL,PLOD2,PLS3,PLTP,PPP3CA,PROS1…	769 (21)
Growth hormone		group	5.84e-15	ACTB,ADIPOQ,AGT,AKR1A1,AKR1B1,ALB,ANGPTL4,APOE,C3,CAT,CLU,COL18A1,COL1A1,COL3A1,CTH,CXCL1,DDT,EGFR,FASN,FDPS,FGG,FN1,FTH1,G6PD,GSTP1,HADH,HBB,ICAM1,IGF1,IGFALS,IGFBP2,IGFBP3,IGFBP5,IGFBP6,IL6,LDLR,MMP9,NAMPT,PON1,PRDX3,S100A4,SOD1,STC1,TF,TGFB1,TKT,YWHAZ	588 (19)
fenamic acid		chemical reagent	6e-15	A2M,ADAMTS1,ANXA1,ANXA2,C4A/C4B,CD44,CLU,CP,EFEMP2,FGA,FGB,GPNMB,GSTM3,LGALS3,LXN,MCM3,PSMB8,RCN1,S100A10,S100A11,TIMP1,TMSB10/TMSB4X,TUBB,VIM
tetrabromobisphenol A		chemical toxicant	6.43e-15	CCL2,CCN2,COL12A1,COL15A1,COL16A1,COL1A1,COL1A2,COL3A1,COL5A1,COL6A1,ENG,GREM1,ITGA2,LOX,LTBP1,SERPINH1,TGFB1,THBS1,THBS2,TIMP1,TIMP2,TIMP3	427 (19)
hexachlorobenzene		chemical toxicant	6.43e-15	A2M,ANXA1,ANXA2,C4A/C4B,CD44,CLU,CP,EFEMP2,FGA,FGB,GPNMB,LGALS3,LXN,MMP2,MMP9,PSMB8,RCN1,S100A10,S100A11,TIMP1,TMSB10/TMSB4X,VIM	440 (13)
SB-431542		chemical reagent	6.65e-15	ADAM12,BGN,CCN2,CD44,CLIC4,COL1A1,COL3A1,COL4A1,COL6A1,FAP,FASN,FBN1,FN1,FST,HABP2,IDI1,IGF1,IGFBP7,IL1RAP,KRT18,LAMA1,LOX,MMP2,MRC2,PCOLCE,POSTN,PTPRK,PTX3,SERPINB2,SERPINE1,TFRC,TGFB1,TIMP1,TNFAIP6,VIM,XYLT1	420 (16)
ERK		group	6.75e-15	ACTN1,ADAM10,AGT,ARPC2,AXL,BGN,CCL2,CCN2,CLU,COL1A1,COL3A1,CTNNB1,CTSK,CTTN,CXCL1,CXCL6,DPYSL2,EGFR,FAS,FN1,FST,GOT1,HMGA1,HMOX1,ICAM1,IL6,ITGAV,KRT18,LAMB1,LDLR,MMP1,MMP14,MMP2,MMP3,MMP9,MYLK,NOTCH3,PDGFC,POSTN,RECK,SERPINB2,SERPINE1,SPTBN1,THBS1,TIMP1,VCAN	424 (15)
TSC1		other	7.13e-15	AGA,ATP6V1A,CCN2,CTNNB1,CTSB,CTSD,CTSK,DNASE2,FASN,FLNA,GLUL,GNS,GSR,HEXA,HEXB,HMOX1,IL6,LAMP1,LDHB,LHPP,NEU1,NME1,NME2,NPC2,NPM1,PDGFRA,PDGFRB,PSAP,RPS6	506 (17)
IL5		cytokine	7.24e-15	A2M,ACAA2,ALDOA,ALDOC,ANXA2,ANXA6,CCL2,CD55,CD9,CKAP4,CTSC,ENO1,ERO1A,FAS,HSP90B1,HSPA5,HSPH1,ICAM1,IDI1,IFI30,IGHM,ITGAV,JCHAIN,LMNB1,LUM,MANF,MAT2A,METRNL,MMP9,NACA,P4HA1,PDIA6,PFKP,PGM1,PKM,PPIF,PRDX4,PSAT1,PSMB4,QSOX1,S100A4,S100A6,SDF2L1,SFPQ,TGFB1,THY1,TPI1,TPM4,VIM,ZYX	679 (19)
fenofibrate		chemical drug	7.54e-15	ACAA2,ADIPOQ,ANGPTL4,APEX1,APOA1,APOA2,APOB,APOC3,APP,CAT,CCL2,CDH2,CLU,COL1A1,DBI,ECH1,EGFR,FASN,FGA,FGB,FGG,GAPDH,GBE1,GLUL,GOT1,GOT2,HMOX1,HP,HSD17B4,HSPA5,ICAM1,IL6,IL6ST,LDHB,LDLR,MAN1A1,PAICS,PLTP,PPIC,PSMA4,PTPRS,SERPINE1,SOD1,SOD2,TGFB1,TIMP1,TPP1,VCAM1,VPS29	506 (22)
fulvestrant		chemical drug	8.31e-15	AIMP1,AP1G1,APOA1,ATP5F1B,AXL,C3,CA12,CAST,CCDC80,CCL2,CCN1,CCN5,CNBP,CRYZ,CSF1,CTH,CTNNB1,CTSD,CTSL,CXCL12,CYCS,EGFR,FKBP1A,FNTA,G6PD,GSTP1,H2AX,ICAM1,IGF1,IGFBP5,ITGB1,LDLR,MANF,MAPK1,MCM3,NME1,NRP1,NUDT1,PRSS23,SELENOP,SEMA7A,SERPINB9,SMPD1,SOD1,STC1,TFRC,TGFB1,TGFBR3,TNFRSF11B,VCAM1	598 (19)
hydrocortisone		chemical - endogenous mammalian	8.85e-15	ACO1,ADAM17,APP,CBR1,CCL2,CCN2,CDH11,CDH2,CFD,COL1A1,COL1A2,ERP29,EZR,FAS,FGF7,FN1,GLUL,H6PD,HGF,HSPD1,ICAM1,IGF1,IGF2R,IGFBP3,IGFBP4,IGFBP5,IGFBP6,IGFBP7,IL6,INHBA,ITGA2,LOX,PLG,SERPINE1,STC2,TNFRSF11B,TUBB,VIM	750 (21)
CXCL12	13.017	cytokine	9.02e-15	ADAM17,AKR1C3,ARPC4,AXL,BMP1,C5,CANX,CCL2,CD44,CD9,COL1A1,COL3A1,CTNNB1,CTSK,CXCL12,DPP4,EGFR,FAS,FLNA,FN1,GSR,HNRNPD,ICAM1,IGFBP7,IL6,ITGB1,LOXL2,MARCKS,MMP14,MMP2,MMP3,MMP9,NUMA1,RHOC,SEPTIN7,SSBP1,TF,THBS1,TIMP1,TNFRSF11B,VIM,XRCC5	499 (18)
CCN2	13.148	growth factor	1.05e-14	ADAMTS1,CCN2,CD44,COL1A1,COL2A1,COL4A2,CTNNB1,DCN,EMILIN1,ENO1,FLNB,FN1,IGF1,IL6,KITLG,LOX,LOXL3,LTBP3,MMP1,MMP14,MMP2,MMP3,MMP9,P4HA1,SERPINE1,SFRP4,SPARC,TGFB1,TIMP1,TIMP3	692 (19)
OGA		enzyme	1.44e-14	ACTN4,ADIPOQ,ALDOC,APOE,ARPC4,AZGP1,C1QA,C1QB,C1RL,CAPN1,CCL2,CD44,CD55,CIAPIN1,CPE,CTNNB1,CXCL6,DLST,EFNB1,FABP3,FAS,FBLN1,FDPS,FLNA,FLNB,FN1,FSCN1,G6PD,GAA,GAS6,GLUL,GSN,HSP90AB1,IGF1,IGFBP3,IGFBP4,IGFBP5,IGFBP7,IL6,IL6ST,ITGA2,LAMB1,MMP14,PDCD6IP,PLIN3,PRDX4,PTGDS,PYGL,RBP4,S100A6,SERPINB9,SERPINE2,TGFB1,TGFBI,TGFBR3,THBS1,TIMP1,TIMP2,TIMP3,TNC,TNFRSF11B,VIM	726 (19)
calcitriol		chemical drug	1.47e-14	ACAT2,AKR1B1,ALB,ANXA2,APOA1,APP,ATIC,BCAT1,C3,CAVIN1,CCN1,CD44,CFD,COL1A2,COL3A1,COL4A1,COL4A2,CPOX,CSE1L,CSF1,CTSK,CXCL1,CXCL12,CXCL6,DDAH1,ECH1,EGFR,ELN,FAS,FASN,FBN1,FBN2,FDPS,FGG,FN1,FTH1,FTL,G6PD,GAPDH,GARS1,GC,GNPDA1,GSR,HSD17B4,HSPA9,HSPD1,IDH1,IGF1,IGFBP3,IGFBP5,IL1RN,IL6,KCTD12,LAMP1,LDHA,LGALS1,LSM3,LTBP1,MCM3,MMP1,NASP,OLFML2A,PPIF,PPP1CA,PRDX5,PRNP,RAB35,RARRES1,SERPINA1,SERPINB1,SER…	575 (19)
ACOX1		enzyme	1.57e-14	ADAMTS1,ANXA2,APCS,C9,CAT,CBR1,COL4A2,CPOX,CSTB,CTBS,CXCL12,DPP4,EGFR,FAH,FASN,GOT1,GSTP1,H2AX,HSPA5,IGF1,IGFBP2,IL1RAP,ITLN1,KRT8,LGALS3,LGALS3BP,LHPP,MBL2,MFGE8,QPCT,RPL12,SELENBP1,SERPINA1,TAGLN2	637 (12)
NR3C2		ligand-dependent nuclear receptor	1.57e-14	ADAMTS1,AGT,APOE,ARPC2,CAT,CCL2,CCN2,COL1A1,COL3A1,CXCL6,DES,FKBP1A,FKBP4,FN1,GPX3,HSPA9,ICAM1,IGF1,IL6,INHBA,MMP1,MMP10,PPIB,PRDX4,PROCR,PTGDS,PTX3,SEMA3C,SERPINA3,SERPINE1,TGFB1,TGFBI,TUBB3,VCAM1	602 (17)
LDL		complex	1.75e-14	AP1G1,APOE,AXL,C3,CAPN1,CAPN2,CASP6,CCL2,CCN2,CTNNB1,CTSK,CXCL1,CXCL6,FAS,FASN,FDPS,GAS6,HMOX1,HSP90B1,HSPA5,HYOU1,ICAM1,IGF1,IGFBP2,IGFBP3,IGFBP4,IL1RN,IL6,ITGAV,LDLR,LRP1,MMP1,MMP14,MMP2,MMP3,MMP9,NAMPT,NME1,NPC2,NRP1,PARP1,PSMC5,RANBP1,SERPINE1,SOD1,SOD2,TGFB1,TGFBR3,TNFAIP6,UBE2K,VCAM1	456 (12)
SP2509		chemical reagent	1.75e-14	ADAMTS1,ANP32A,BCAT1,CDH2,CRABP2,CSE1L,CTNNB1,EFNB1,EGFR,EHD1,EIF4B,EIF4G1,EZR,FN1,FUBP1,GDI1,HDGF,HMGB1,HNRNPA2B1,HNRNPD,HSPA5,HSPA9,IL1RAP,ILF3,KPNB1,LGALS1,LMNB1,LOX,LTBP1,MANF,MSN,NFASC,NUCKS1,PAFAH1B2,PAK3,PDLIM5,PSAT1,RCC2,RTN4,SEMA3C,SERPINI1,SPOCK1,SPTAN1,STC2,TNC,TUBB3,UCHL1,USP7,VCAN,VCL,YWHAE
CDK4/6		group	1.8e-14	AHNAK,CALU,EEF1B2,ENO1,FLNA,G3BP1,HSPB1,ITIH2,KRT1,KRT10,LAMB2,MACF1,MARCKS,NIBAN2,PRSS1,RCN1,RPL10,RPL13,RPS6,TALDO1,TPI1,TUBA1B,TUBA1C,TUBB
LAMA4	12.788	enzyme	1.85e-14	ANPEP,COL3A1,COL5A1,COL5A2,COL6A3,CXCL12,EGFR,FN1,GSR,HGF,IDH1,IGF1,IL1RAP,IL6ST,ITGAV,ITGB1,KITLG,LAMA1,LAMA2,LAMA5,LAMB1,LAMC1,MYLK,PDGFC,PDGFRA,THBS1,THBS2,TXNDC12
CDKN2A		transcription regulator	1.96e-14	A2M,AK1,BCAT1,C3,CAPG,CCL2,CCN2,COL1A1,CSF1,CTH,CXCL6,DES,EEF1A1,EHD3,FAS,FASN,FHL2,FN1,FST,GLB1,GLUL,GOT1,GOT2,H2AX,HGF,IGFBP5,IGLL1/IGLL5,IL6,ITGA2,ITGAV,KITLG,LAMP1,LGALS3,MMP1,MMP2,MMP3,MMP9,NPM1,P4HA2,PDGFC,PDGFRB,PSAT1,PSMA5,PSMB9,PSPH,PTX3,RBBP7,S100A6,SAE1,SERPINE1,TGFBI,TGFBR3,TPM1,TPP1,TRIM28,VIM	574 (16)
NOTCH1		transcription regulator	2.01e-14	AKR1C1/AKR1C2,ALDOA,CAD,CCN1,CCN2,CD44,CDH2,CFD,COL1A1,COL1A2,CTNNB1,CXCL1,DES,DLD,EGFR,ENO2,GAA,GRN,HMOX1,HSP90AB1,HSPA8,HSPE1,HSPH1,ICAM1,IGFBP2,IGFBP3,IGFBP4,IL6,ITGB1,KRT8,LDHA,LOX,MMP1,MMP10,MMP2,MMP3,MYH11,MYLK,NOTCH3,PDGFRB,PDIA3,PGK1,PKM,PTGDS,PTPRK,SERPINE1,TAGLN,TGFB1,TGFBR3	482 (15)
KLF11		transcription regulator	2.25e-14	ADAMTS1,AGT,CAT,CCL2,CCN2,COL1A2,COL3A1,DCN,ENG,FABP3,GREM1,HGF,ITGA2,ITGAV,LOX,LTBP1,MMP1,MMP14,MMP2,MMP3,MMP9,PLG,SERPINA1,SERPINE1,SERPINH1,SOD2,TGFB1,THBS1,THBS2,TIMP1,TIMP2,TIMP3	455 (17)
MTOR		kinase	2.44e-14	ACLY,AKR1A1,AKR1B1,CAB39L,CCL2,CLTC,CS,CTNNB1,CXCL1,CYCS,DAG1,DCTN1,DDAH2,EGFR,EIF3A,ENO1,EPRS1,FABP5,FASN,FDPS,FGB,FKBP1A,FN1,FST,GLG1,HK1,HSP90AB1,HSP90B1,HSPB1,HSPH1,IGF1,IL6,LDHA,LDHB,MDH1,MDH2,MMP9,PFKP,PFN1,PKM,PPIB,PRDX5,PRKAR1A,PSMB5,RPL12,RPS11,RPS18,RPS6,SERPINA1,SERPINB1,SMPD1,SOD1,SRPX,TNFRSF11B,TXNL1,UGGT1,VCAM1	715 (24)
NFkB (complex)		complex	2.63e-14	A2M,AGT,APOE,APP,B4GALT1,BLVRA,C1R,C3,CAPNS1,CCL2,CCN1,CCN2,CD44,CFB,CLU,COL18A1,COL1A2,COL2A1,CSF1,CTNNB1,CXCL1,CXCL12,CXCL6,DFFA,EGFR,ERAP1,FABP5,FAS,FGG,FN1,FST,FTH1,GAS6,GLA,HDGF,HLA-A,HMOX1,HSPA9,HSPB1,ICAM1,IGFBP2,IGHG3,IGKC,IGLL1/IGLL5,IL1RN,IL6,ITGAV,ITGB1,MBL2,MMP1,MMP2,MMP3,MMP9,MYLK,MYLK3,NAMPT,PEA15,PLAUR,PPIF,PRKACA,PSMB9,PTX3,SERPINA3,SERPINB2,SERPINE1,SFRP2,SLIT2,SOD2,SOD3,TFPI2,TF…	488 (14)
PIK3CA		kinase	2.75e-14	ADAMTS1,ALCAM,CALD1,CD44,CDH11,CDH2,COL1A2,COL5A1,CSE1L,CXCL12,CXCL6,FASN,GMFG,GPC6,GSR,GSS,HMOX1,HNRNPC,HSP90AB1,IL6,ITGB1,LOX,LUM,MFAP5,MMP1,PDGFRA,PDGFRB,PROCR,PTX3,RARRES2,SERPINE1,SLIT3,SPARC,SULF1,TGFB1,THY1,VIM	685 (23)
GnRH analog		biologic drug	2.77e-14	ACAA2,ACTN1,ACTN4,AHCYL1,AP3D1,ARHGAP1,ATP5F1A,ATRN,BUB3,CALR,CAPNS1,CLTA,COL6A1,EML2,EXT2,FAS,FBLN5,FKBP1A,FN1,GDI2,GET3,GSTO1,HEBP2,HSP90AB1,IGHM,INHBA,ITIH4,KRT10,MAPK1,MFAP5,MXRA7,NME2,NUTF2,PABPC1,PDGFRB,PDLIM5,PPIA,PRCP,PSMA6,PSMB3,PSMB4,PSMB7,PSMD1,PSMD13,PVR,SNRPD3,TPM1,TWF1,UBE2D3,UROD,VAT1,VCL,VCP
CYLD-AS1		other	3.05e-14	AKR1B1,AKR1C1/AKR1C2,BLVRA,BLVRB,C3,C4BPB,CBR1,CFB,CSF1,FTH1,FTL,G6PD,HMOX1,ICAM1,IL6,LGALS3,PGD,PRDX1,PRDX6,TALDO1,TKT,TNFAIP6,TXNRD1
elaidic acid		chemical - endogenous mammalian	3.21e-14	ACAT2,ACLY,APOA4,APOE,APOH,ATP5F1A,ATP5F1B,CD9,DBI,F2,FABP5,FASN,FDPS,HPX,IDI1,IL6,KNG1,LDLR,LIPA,NPC2,PCSK9,PRPF19,SAA4,SERPINA6,SERPINC1,TFPI,TTR,VCAM1	201 (6)
CST5		other	5.1e-14	ACAT2,AHNAK,AKR1C1/AKR1C2,ANXA2,ANXA5,ANXA6,AP3B1,AP3D1,CD44,CNBP,COL12A1,COPS8,CTSB,DDT,DHX9,EEF1B2,EEF1D,EEF1G,EZR,FHL1,GALNT5,HNRNPA2B1,HNRNPC,HNRNPH1,HNRNPU,LAMC1,MAP1B,MSN,MVP,MYL9,NCL,NRP1,NT5E,NUMA1,PARP4,PCBP1,PCMT1,PDLIM5,PLS3,PPIC,PRDX1,PRDX2,S100A11,TXN,VARS1,VCAN,VIM
BIRC5		other	5.23e-14	BGN,C1QC,CCN2,COL1A1,COL3A1,COL5A2,CTNNB1,DPT,FBLN1,FBN1,FMOD,FN1,IGHM,ITGA5,JCHAIN,LAMA4,LUM,LYZ,MMP2,VIM,VWF	674 (22)
acetaminophen		chemical drug	5.48e-14	A2M,ACO1,ACTB,AKR1B1,ALB,APEX1,APOA2,ASL,BLVRA,BLVRB,CAST,CAT,CBR1,FAS,FTH1,FTL,GLUL,GSR,GSTP1,HMOX1,HSD17B4,HSPA5,HSPD1,ICAM1,IDH1,IGF1,IGFBP3,IL6,ITGB1,ORM1,PGD,PLAUR,PRDX1,PRDX6,SELENOP,SERPINF1,TALDO1,TF,TKT,TTR,TUBB,TXN,TXNRD1,VCAM1,YWHAZ	671 (20)
SP3		transcription regulator	6.09e-14	ADH5,AEBP1,CDH2,CHI3L1,COL1A1,COL1A2,COL2A1,COL7A1,EGFR,F10,FAS,HGF,HSPA5,IGF1,IGFBP3,ITGA2,LAMA1,LDLR,MAT2A,MAT2B,MMP2,MYH11,MYLK,NES,PGK1,PKM,PLAUR,PROCR,RECK,SERPINE1,SERPINH1,SOD2,SPARC,TAGLN,TGFBR3,TIMP1,TIMP2,TNC,TXNRD1,VIM,XYLT1	735 (21)
cigarette smoke		chemical toxicant	6.45e-14	ACTA1,C3,CAT,CCL2,CCN1,CCN2,CLU,COL4A2,CTNNB1,ELN,FABP5,FN1,FTL,G6PD,GPX3,GSR,GSTP1,HMOX1,HSPA5,HSPA9,ICAM1,IGF1,IL6,LRP1,MMP1,MMP2,MMP3,MMP9,PGD,PRDX1,PRDX4,PRDX5,PSMD1,RPS6,SERPINA3,SERPINE1,SOD2,SOD3,SPTAN1,TCN2,THY1,TIMP1,TXNRD1	493 (17)
ramipril		chemical drug	7.58e-14	CCN2,COL1A1,COL1A2,COL3A1,COL4A1,COL4A2,FN1,IL6,ITGA2,LAMA1,LAMB1,LAMC1,MMP2,MMP9,TGFB1,TIMP1,TIMP2	645 (18)
ITGA11		other	7.8e-14	CCN2,COL1A1,DES,FN1,IDI1,IGF1,MMP14,MMP3,PDGFRB,SPARC,TGFB1,THBS1,TIMP1,TNC	488 (7)
KITLG	12.829	growth factor	8.11e-14	ACTB,AXL,B2M,BLVRB,BMP1,CCL2,CCN2,CIAPIN1,CLIC1,CLU,CREG1,CSF1,CXCL12,EEF1A1,ETF1,FABP5,FTH1,GAS6,GP1BA,HMOX1,IGFBP3,IGHM,IL1RN,IL6,ITGAV,KPNB1,LDLR,MME,MMP2,NPM1,PF4,PGLS,PIK3IP1,PKM,PSMB5,PTGES3,RBBP7,RCC2,RPL7,RPLP0,RPS23,RPS6,TPT1,TXNL1,VWF,WDR1	372 (15)
ADAM17	12.863	peptidase	8.58e-14	ACTA1,ADAM12,ADAM17,AHNAK,ANXA2,CAVIN1,CLIC1,COL3A1,EGFR,EHD2,FN1,HMGA1,HSPB1,HSPH1,IL6,IL6ST,ITGB1,KRT1,KRT18,KRT8,LRG1,MMP2,MYH9,PEA15,PGD,PLIN3,PRNP,RTN4,TF,TNFRSF11B,YWHAG,ZYX	673 (19)
ZEB1		transcription regulator	9.28e-14	CCN1,CCN2,CDH2,COL1A1,COL1A2,COL3A1,CTNNB1,EHD1,FN1,KRT18,LOX,LOXL2,MAP1B,MMP1,MMP2,MMP9,NRP1,NRP2,PFKP,PKM,RPL30,S100A10,SERPINE1,TF,TGFBI,THBS1,UBQLN1,VIM	681 (19)
IL6R		transmembrane receptor	9.33e-14	A2M,CCL2,COL1A1,COL1A2,COL2A1,CTSB,CTSK,CXCL6,FN1,GREM1,HP,HUWE1,ICAM1,IGF1,IGFBP5,IL6,IL6ST,MMP2,MMP3,MMP9,NAMPT,SERPINA3,TGFB1,TIMP1,TNFRSF11B,VCAM1	360 (13)
VHL		transcription regulator	1.01e-13	AHCYL1,ARPC1A,CA12,CCN2,CDH2,CFL1,CLTC,CXCL12,EGFR,ENO2,FN1,FTH1,FTL,GBE1,GLO1,H2AX,HMOX1,HNRNPA2B1,ITGA5,LDHA,LMNA,LOX,LOXL2,MIF,MMP14,PPIL1,RAP1B,RPS6,SOD2,SPARC,TAGLN,TFRC,VCAM1,VIM	538 (22)
LY294002		chemical drug	1.01e-13	ADAM17,ADAMTS1,AKR1C1/AKR1C2,ANPEP,APOE,BSG,CCL2,CCN1,CCN2,CD44,CDH2,COL1A1,COL1A2,CP,CST3,CTNNB1,CXCL1,CXCL6,EDIL3,EGFR,EMILIN1,FAS,FASN,FGF7,FLRT2,FN1,G3BP1,GP1BA,GRN,GSR,GSTM3,GSTP1,HGF,HMOX1,HSP90AB1,HSPA5,ICAM1,IDI1,IGF1,IGFBP2,IGFBP3,IGFBP5,IGHM,IL1RN,IL6,ITGAV,ITGBL1,LAMB1,LMNA,MAT2A,MMP14,MMP2,MMP9,MT2A,MYH11,PGK1,POSTN,PPBP,PRDX1,PTN,PTX3,RAB11A,SCG2,SEMA3C,SERPINE1,TAGLN,TFPI2,TGFB1,THB…	635 (18)
mir-21		microRNA	1.04e-13	APP,ARCN1,C1QB,C1R,CACYBP,CANX,CCL2,CCT8,CD44,CLU,COL1A1,COL3A1,COPG1,CSE1L,DAG1,DDAH1,DDAH2,ELN,FAM3C,FAS,FN1,FUBP1,H2AX,HNRNPA2B1,HNRNPK,ICAM1,IGHM,IL6,LGALS3BP,MMP2,MMP9,NES,NME1,NUCKS1,PAIP1,PCBP1,PGAM1,PLOD3,PSMB5,PSME2,RECK,RTN4,SELENOP,SEPTIN2,SIRPA,SOD2,SOD3,TGFB1,TIMP3,TPM1,TUBB3,VCAM1,YWHAB,YWHAZ	492 (18)
IL-1R		group	1.18e-13	APP,COL3A1,CXCL1,EGFR,FAS,HGF,ICAM1,IGFBP3,IGFBP4,IL6,IL6ST,MMP1,MMP10,MMP14,MMP3,MMP9,PLAUR,SERPINB2,SERPINE1,TIMP1,TNFRSF11B	456 (14)
Pln		other	1.18e-13	ACTA1,ACTB,AHSG,AK1,ALDOA,ANXA2,APOA1,CALU,DES,ENO1,EZR,FABP3,HSP90B1,ITGB1,MYL6,PGK1,RACK1,SOD1,TPI1,VCP,VIM
ROCK1		kinase	1.21e-13	ACTA1,APP,CCN2,CD44,COL1A1,COL3A1,COL4A2,COL5A1,COL6A2,FBLN2,FBN1,ICAM1,LAMA2,LAMA4,LAMC1,VCAM1	713 (22)
CD38		enzyme	1.23e-13	ALDOA,ALDOC,ANXA2,ANXA6,CAT,CD44,CKAP4,COL1A1,ERO1A,FN1,GBE1,ICAM1,IFI30,IL6,JCHAIN,LGALS3,MANF,NT5E,P4HA1,PDIA6,PFKL,PFKP,PGM1,PKM,PPP3CA,PRDX4,PSAT1,S100A4,S100A6,SDF2L1,SOD2,TGFB1,THY1,TPI1,VCAM1,VIM	673 (21)
COL4A3	12.736	other	1.28e-13	CCN2,COL1A1,COL1A2,COL3A1,COL4A1,COL4A2,FN1,ITGA2,LAMA1,LAMB1,LAMC1,MAPRE1,MMP14,MMP2,MMP9,TGFB1,TIMP1,TIMP2	653 (22)
CFI-402257		chemical drug	1.37e-13	CCL2,CD55,CXCL1,GMFG,ICAM1,IGF1,IGFBP6,IL6ST,INHBA,ITGA2,MMP1,MMP10,MMP14,MMP2,MMP3,PLAUR,TIMP2	376 (15)
RELA		transcription regulator	1.44e-13	A2M,ACTN4,AGT,ALCAM,APOE,APP,ARHGDIB,B2M,BLVRA,C3,CCL2,CCN2,CD44,CD59,CFB,CHI3L1,COL1A1,COL1A2,COL2A1,CTSB,CTTN,CXCL1,CXCL6,EGFR,ELN,ERAP1,FAS,FN1,FSCN1,HLA-A,HMOX1,HSP90B1,ICAM1,IGF1,IGFBP2,IGHM,IGKC,IL1RN,IL6,KRT18,KRT8,LUM,MAT2A,MIF,MMP1,MMP2,MMP3,MMP9,NAMPT,PARP1,PKM,PRDX6,PSMB9,PTGDS,PTX3,S100A6,SERPINE2,SOD2,TFPI2,TGFB1,TMSB10/TMSB4X,TNFRSF11B,TUBB3,VCAM1,VIM	460 (12)
EPO		cytokine	1.49e-13	ACTB,B2M,BLVRB,CHIT1,CLIC1,CREG1,CTSK,CTSZ,CXCL12,DES,EEF1A1,ETF1,FABP5,FAS,GAPDH,GBA1,GLUL,HBB,HMGB1,HMGN1,HMGN2,IL6,ILF2,ITGB1,KPNB1,LDLR,MACROH2A1,MAN2A1,MME,MMP2,NACA,NPM1,PIK3IP1,RCC2,RPL7,RPLP0,RPS23,RPS6,SOD1,SPTAN1,TF,TFRC,TNFRSF11B,TOP1,TPI1,TPT1,TSN,VWF,WDR1,YBX1	647 (19)
interferon beta-1a		biologic drug	1.54e-13	BUB3,CCT4,CCT6A,CS,EEF1G,ENO1,FKBP1A,GSTP1,IGHM,IL1RN,KARS1,KRT1,LGALS1,MMP9,PFDN5,PGAM1,PGK1,PLAUR,PPIA,PSMB8,PSME1,RPL18,RPL19,RPL24,RPL3,RPS19,SERPINA1,SERPING1,TBCB,TNFAIP6
PLN		transporter	1.55e-13	ACTB,ADAM17,ADAM9,AHSG,AK1,ALDOA,ANXA2,APOA1,CALU,DES,ENO1,EZR,FABP3,HSP90B1,ITGB1,MYL6,PGK1,RACK1,SOD1,TPI1,VCP,VIM	255 (7)
lomustine		chemical drug	1.55e-13	A2M,ANXA1,ANXA2,C4A/C4B,CD44,CLU,CP,FGA,FGB,GPNMB,GSTM3,LGALS3,LXN,MCM3,PSMB8,RCN1,S100A10,S100A11,TIMP1,TMSB10/TMSB4X,TUBB,VIM
prostaglandin E2		chemical - endogenous mammalian	1.67e-13	ADAMTS1,ANGPTL4,ANXA2,APP,CALR,CASP6,CCL2,CCN2,CD44,CD55,COL1A1,CP,CSF1,CXCL1,CXCL12,DCN,EEA1,EGFR,FAS,FASN,FMOD,FN1,FSCN1,FST,FSTL3,GCNT1,HLA-A,HMOX1,ICAM1,IGF1,IGFBP4,IGFBP5,IGFBP7,IL1RN,IL6,ITGA5,ITGB1,LMNA,LOX,LRP1,MMP1,MMP14,MMP2,MMP3,MMP9,NRP1,NT5E,PNP,PPBP,PSAP,TFRC,TGFB1,TGFBR3,THBS1,TNFAIP6,TNFRSF11B,TRAP1,VIM,XRCC5,XRCC6	460 (18)
CLIC4	12.768	ion channel	1.82e-13	APOE,C3,CFH,CFI,CNN2,COL4A3,CST3,DCN,EFEMP1,FBLN5,HMCN1,IL6,MMP2,MMP3,PLTP,SOD2,TIMP2,TIMP3,VIM,VTN	491 (15)
bisphenol A		chemical - endogenous mammalian	2.09e-13	ADIPOQ,APEH,APOB,ATP6AP1,C3,CCL2,CCN1,CCN2,CFD,CLU,COL1A1,COL1A2,COL5A1,COL5A3,CTSL,CTTN,CXCL12,ELN,FGF7,GLO1,HMOX1,HSP90AB1,HSP90B1,HSPA1A/HSPA1B,IGF1,IL6,MMP9,PCBP1,PICALM,POSTN,PTPRS,SNRPA1,SOD1,SYNCRIP,THBS1,TIMP3,TNC,TWF2,VCAN,ZYX	748 (21)
PCGEM1		other	2.13e-13	ACLY,ALDOA,CANT1,CS,ENO1,FASN,FH,G6PD,GAPDH,GPI,GSR,IDH1,LDHA,PGD,PGK1,PGLS,PKM,TALDO1	561 (7)
BMP10		growth factor	2.17e-13	A2M,AHSG,ANGPTL4,CD55,CFI,COL12A1,COL1A1,COL1A2,COL3A1,ECM1,ENG,FAP,FN1,HLA-A,ICAM1,IGFBP7,LTBP2,MMP14,MMP3,PTN,SERPINA3,SERPINE2,THBS1,TIMP1,VCAM1,VCAN	254 (7)
arsenic trioxide		chemical drug	2.44e-13	ACAT2,ATP6AP1,ATP6V1A,BCAT1,BLVRA,BLVRB,CALR,CBR1,CCL2,CD44,CNBP,COPB2,CST3,CTH,CTNNB1,CUL3,ERP29,FAS,FASN,FDPS,FN1,FTH1,GSR,H2AX,HMOX1,HSBP1,HSP90AB1,HSP90B1,HSPA5,HSPA8,HSPE1,HYOU1,IDI1,ITGB1,LMAN2,MCM3,MMP9,MSN,MT2A,NCL,NPM1,P4HB,PDIA3,PDIA4,PDIA6,PPIF,RTN4,TFRC,TXNRD1,VAPA,VCP,YWHAG	580 (20)
F2R		G-protein coupled receptor	2.54e-13	CCL2,CCN1,CCN2,CD44,CD55,CDH11,CXCL12,F11,FN1,HMOX1,ICAM1,IGFBP7,IL6,KRT8,LAMB1,LDHB,MIF,MMP2,MMP9,PLAUR,S100A4,TAGLN,TFPI,TFPI2,THBS1,VCAM1,VIM,VWF	389 (15)
geldanamycin		chemical drug	2.56e-13	AHSA1,AKR1B1,ANXA1,ANXA2,BGN,BSG,CACYBP,CARS1,CLU,COL6A2,DHX9,EEF1A1,EGFR,FASN,FAT1,FBLN2,FKBP4,GSTP1,H2AX,HEXB,HMGA1,HSP90AA1,HSP90AB1,HSP90B1,HSPA1A/HSPA1B,HSPA5,HSPD1,IGF2R,ITGB1,MCM3,NAE1,NASP,NPM1,NUDC,PARK7,PARP1,PFN1,PSMC3,PTGES3,QSOX1,RAB35,SDCBP,ST13,TFG,TRAP1,YWHAQ,ZYX	815 (17)
PAX3		transcription regulator	2.6e-13	ANXA1,APP,ARHGDIB,C8G,CAPN1,CLU,COL1A2,CPN2,CST3,CTSA,CTTN,DBN1,FHL1,FKBP1A,FUBP1,G6PD,GLB1,HARS1,HPX,HSPG2,IGFBP2,IL6,MMP9,NNMT,NPC2,NUDT1,PEA15,PPIB,PRSS1,PSME1,PXDN,RARRES2,TCN2,TFPI2,TIMP3,TNC,VCAN,YWHAE	589 (7)
LMNB1	12.717	other	2.76e-13	ACTN4,AEBP1,ATP5F1B,B2M,CCN5,CXCL12,DDB1,FASN,FBN1,FSTL1,GDI2,LDLR,LMNA,LMNB2,PAPPA,RCN1,S100A13,SLIT3,TGFBI,THBS2
FGFR1		kinase	3.03e-13	ADAMTS2,COL1A1,COL3A1,COL4A1,EEF1A1,EIF4G1,EIF5A,ELN,ENG,FGF7,HGF,HSP90B1,HSPA5,IL6,LOX,MFAP4,MMP1,MMP14,MMP3,OLFML2A,PDGFRA,PLAUR,PLXNB2,RPS6,SPARC,TGFB1,TGFBI,TNC,TUBB3,VIM	448 (17)
let-7a-5p (and other miRNAs w/seed GAGGUAG)		mature microRNA	3.06e-13	ADAMTS2,APP,BSG,CAPG,CDH2,COL1A1,COL1A2,COL3A1,COL4A1,COL4A2,COL5A1,COL5A2,CRTAP,EIF3J,F2,FN1,HMGA1,HMOX1,HYOU1,IL6,LAMC1,LOXL2,LOXL4,MMP9,NID1,NID2,P3H1,PLEC,PLOD2,PXDN,S100A4,SPARC,TAGLN,TGFBR3,THBS1,TPM2,VCAN,VIM	651 (17)
mir-29		microRNA	3.14e-13	ADAM12,ANGPTL4,ARPC3,CDH2,COL1A1,COL1A2,COL3A1,COL4A2,COL5A2,COL7A1,CTSK,ELN,FN1,HMGA1,IGF1,LAMC1,MMP2,NASP,NID1,PDGFC,PDGFRA,PDGFRB,SFRP2,SPARC,THBS1,TIMP3,VIM	584 (21)
HNF1B		transcription regulator	3.7e-13	ACTN1,ALB,AMBP,BGN,CCDC80,CD44,COL5A1,COL5A2,CPN1,CTNNB1,CXCL1,EXT1,FGB,FN1,GDI2,IGFBP3,LAMB1,LUM,MMP10,MMP2,NID2,PCSK9,PLAUR,RNASE4,S100A4,S100A6,SEMA3C,SERPINA1,SERPINH1,SPARC,SULF1,TTR	584 (11)
bortezomib		chemical drug	3.87e-13	CALR,CCN5,CXCL12,FAS,FST,GPNMB,HSP90AA1,HSP90B1,HSPA1A/HSPA1B,HSPA5,HSPE1,ICAM1,IGF1,IGFBP3,IGHM,IGKC,IL6,IL6ST,INHBA,MAPK1,NSFL1C,PSMA1,PSMA2,PSMA3,PSMA5,PSMA6,PSMA7,PSMB3,PSMB4,PSMB5,PSMB7,PSMC1,PSMC4,PSMC6,PSMD11,PSMD12,PSMD13,PSMD2,PSMD6,PVR,SERPINA3,TGFB1,UCHL1,VCAM1,VIM	411 (20)
2-bromoethylamine		chemical reagent	4.1e-13	A2M,ADAMTS1,ANXA1,ANXA2,C4A/C4B,CD44,CLU,CP,EFEMP2,GPNMB,LGALS3,LXN,MCM3,S100A10,S100A11,TIMP1,TMSB10/TMSB4X,TUBB,VIM
fluoride		chemical - endogenous mammalian	4.27e-13	ACTN1,ACTN2,ACTN4,ACTR3,CTNNB1,DDX39A,EEF1A1,EIF4A3,FAS,H2AX,HNRNPA2B1,HSPA1A/HSPA1B,HSPA5,MAPK1,RACK1,RPL5,RPS16,RPS3,SSB,TUBA1B,TUBB3,VCAM1,VCP,YWHAG,YWHAQ
CIP2A		other	4.44e-13	C4BPA,CFB,COL15A1,CRLF1,DCN,ENO3,FAP,GPNMB,LAMA1,LDHB,LUM,LXN,MFAP5,NCL,PDGFRB,PDLIM7,PKM,PLAUR,PRG4,RHOC,S100A16,SERPINE2	568 (7)
INSR		kinase	5.01e-13	ACAA2,ACTA1,ACTN4,ALAD,ALB,APOA1,APOA2,ARHGDIA,ATP5F1A,ATP5F1B,C1QA,C2,CASP6,CBR1,CCL2,CCN2,CFL1,COL6A3,CRABP2,CS,CSTB,CTSB,CYCS,DAG1,DES,FASN,FBLN1,FCGBP,FDPS,FH,FHL1,FLNC,GANAB,GAPDH,GNB1,GOT2,GRN,HPX,HSD17B4,HSPD1,IDH1,IDI1,IGF1,IGF2R,IL6,IQGAP1,ITGA5,ITLN1,LGALS1,LYZ,MDH2,MMP2,MMP9,NAMPT,NES,OGN,PFDN6,RPL5,RPL7A,RPS16,RUVBL2,SELENOP,SERPINB1,SERPINE1,SFRP2,TGFB1,THBS2,TTR,TUBB3,VCAM1,YBX1	720 (23)
simvastatin		chemical drug	5.7e-13	ADAMTS1,ADIPOQ,AHSG,ANXA1,APOA1,APOB,APOE,APOM,APP,ARHGDIA,ASL,CALD1,CCL2,CCN1,CCN2,CD55,CD9,COTL1,CTNNB1,DDAH1,FGA,H1-2,HK1,HMOX1,ICAM1,IGFBP3,IL6,LDLR,MMP1,MMP2,MMP3,MMP9,PCSK9,PON1,S100A6,SERPINE1,SOD1,SOD2,TIMP1,TNFRSF11B,VCAM1,VIM,VWF	368 (15)
PTK2		kinase	6.22e-13	ACTA1,CCN1,COL1A1,COL1A2,CSPG4,FN1,IL6,ITGA5,KRT18,KRT8,LDLR,MMP2,MMP9,P4HA1,PDGFRB,SERPINB1,THBS1,TIMP1,TIMP3,TLL1,TNC,VCAM1	407 (19)
SLC2A3		transporter	7.57e-13	ALDOA,G6PD,GAPDH,GPI,H6PD,LDHA,LDHB,PFKL,PFKP,PGAM1,PKM,TPI1
LDLR	12.68	transporter	8.08e-13	ACLY,ALCAM,APOB,APOE,BGN,C1QA,CCL2,CD55,CFB,CTSC,DLD,ENG,FABP3,FABP5,FAM3C,FASN,FDPS,G6PD,GALM,GAPDH,GAS6,GPI,H6PD,HSPA5,HSPG2,ICAM1,IL1RN,IL6,LDLR,LRP1,LYZ,MFGE8,MIF,MINPP1,MMP14,MMP2,MMP9,PARP1,PCSK9,PFKL,PGM2,PLTP,PSMA7,PSMB7,PSMB9,PSMC6,PSME2,UBE2D3,VCAM1,VCAN	665 (22)
phytohemagglutinin		chemical drug	8.16e-13	ADH5,AGT,AHSG,APP,BCHE,C5,C8B,CALU,CAT,CCL2,CD44,CDH11,COL18A1,COL1A2,CSF1,CXCL12,DHX9,EIF5A,ENG,EPRS1,FAS,FBN1,FKBP9,HSP90AA1,ICAM1,IL6,ITIH4,LAMA2,LAMB2,LAMP1,LMAN1,MAP1A,MAP1B,MASP1,MMP9,NAGLU,NME1,NT5E,PPBP,PSMA1,RO60,RPS16,SARS1,SELENOP,SRP14,TFPI,TIMP1,TIMP3	516 (15)
ASPSCR1-TFE3		fusion gene/product	8.19e-13	ANGPTL2,APOE,ASAH1,CAST,CD59,CTSA,CTSD,CTTN,EZR,GLB1,GNS,GPNMB,GRN,HMOX1,IFI30,IGF2R,LAMP1,MYOF,NPC2,OLFML2A,P4HA2,PEPD,SCPEP1,SOD2,TCN2,VAT1
IgG		complex	1.07e-12	ADIPOQ,AFM,APOE,APP,ASAH1,B2M,C3,C5,CALR,CCL2,CD9,COL1A1,COL3A1,CRABP2,CSF1,CTSC,EHD1,EZR,FABP5,FN1,FST,GUK1,HDGF,HMGB1,HSPA5,HSPB1,ICAM1,IL1RN,IL6,INHBA,KNG1,KRT10,KRT18,LDLR,LGALS1,LGALS3,MMP2,MMP9,NOTCH3,NT5E,PEA15,PLAUR,PLS3,PPIF,SERPINB2,SERPINB7,SERPINE1,SERPINF1,TGFB1,THBS1,TNC,VCAM1	488 (16)
Brd4		kinase	1.08e-12	ALDOA,APCS,C1R,CFB,COL1A1,COL1A2,COL3A1,COL4A1,COL4A2,COL4A3,COL5A2,COL6A3,ENO1,G6PD,GPI,HGF,HNRNPH1,IL6,LGALS3,LOX,LOXL2,PGAM1,PGK1,PKM,SPON2,TAGLN,TIMP1	644 (17)
HMGA1	12.699	transcription regulator	1.18e-12	AGT,B2M,CCN1,CD44,CNDP2,COL1A1,COL1A2,COL4A1,COL4A2,CPE,CTSC,FSTL1,GSN,IDI1,IGF1,IGFALS,IGFBP3,IGFBP4,IGFBP7,IL6,KITLG,KRT10,LAMA1,LAMB1,MGAT1,MMP9,RPL7A,SEPTIN2,SERPINH1,SOD3,SPARC,SRPX,TAGLN,TRIM28,VIM,ZYX	691 (22)
IL11		cytokine	1.19e-12	A2M,ANXA2,CDH13,COL2A1,EZR,GP1BA,ICAM1,IGF1,IGFBP2,IGFBP5,IL6,IL6ST,MMP1,MMP2,MMP3,MMP9,PAPPA2,POSTN,SCG2,SERPINA3,TIMP1,VCAM1,VWF	402 (17)
IL10RA		transmembrane receptor	1.49e-12	C3,CCN1,CFB,COL14A1,CTH,DCN,DPT,ECM1,EFEMP1,ERO1A,F10,F13A1,FABP5,FAS,FBN1,FHL1,FN1,FSTL1,GAS6,HGF,HLA-A,HMCN1,HSPA8,IL1RN,IL6,INHBA,KITLG,LRG1,LUM,NAMPT,OGN,PAM,PCOLCE,PDGFRA,PF4,POSTN,PROCR,PSMB8,PSMB9,PYGL,SECTM1,SELENBP1,SERPINB6,SERPINB9,SPARC,SPON1,TGFB1,TTR	398 (14)
epigallocatechin-gallate		chemical drug	1.58e-12	ADAM10,APOB,APP,AXL,CASP6,CAT,CCL2,CCN1,CCN2,COL18A1,CTNNB1,CTSK,CXCL1,EGFR,FAS,FN1,GDI1,GSR,HMGB1,HMOX1,ICAM1,IL6,IL6ST,ITGAV,LAMP1,LDLR,MMP1,MMP2,MMP3,MMP9,PDGFRB,PDIA4,PTN,RBP4,SCG2,SERPINE1,TFRC,TGFB1,TIMP1,TIMP2,VCAM1,VIM	383 (14)
NORAD		other	1.92e-12	BASP1,CCN1,CCN2,CHST11,COL4A1,COL4A2,COL5A1,COL6A2,FSTL3,HSPA5,IGFBP3,IGFBP4,LMCD1,SLIT3,SPOCK1,TAGLN,THBS1	318 (9)
RCE1		peptidase	1.92e-12	ACTN4,AEBP1,ATP5F1B,B2M,CCN5,CXCL12,FBN1,FSTL1,GDI2,LMNA,LMNB2,PAPPA,RCN1,S100A13,SLIT3,TGFBI,THBS2
MIR31HG		other	1.96e-12	CTSB,CXCL1,EGFR,HGF,IGFBP6,IGFBP7,IL6,MMP1,MMP10,MMP3,SERPINE1,TIMP1,TIMP2,TNFRSF11B	492 (18)
FOXO4		transcription regulator	2.06e-12	ACLY,APOM,C1QA,CAT,CCN2,COL4A1,COL4A2,COMP,FABP5,FASN,FLNB,FMOD,GPX3,HSP90B1,HSPA5,IDI1,IGFBP7,MMP9,NAMPT,NRP2,PDIA4,PRCP,PSMD11,SERPINB1,SERPINE1,SOD2,TGFB1,VCAM1	655 (18)
PML		transcription regulator	2.12e-12	ADIPOQ,AKR1A1,APOA1,APOE,CACYBP,CAT,CDH2,CFL1,CIAPIN1,CPE,CXCL1,EGFR,FAS,FASN,FTL,HBB,HMOX1,HSPB1,IDI1,LDLR,LYZ,MAPK1,MMP10,NSFL1C,PCBP2,PRDX1,PSMB8,PSMB9,RSU1,STIP1,TPD52L2,TXN,TXNRD1,VIM,YWHAG	514 (22)
palmitic acid		chemical - endogenous mammalian	2.17e-12	ACLY,ADIPOQ,AHSG,AKR1C3,ALDOA,APOM,CALR,CCL2,CCN2,CPE,CS,CTNNB1,CTSB,CTSD,CTTN,EEF1A1,EZR,FASN,FDPS,FN1,G6PD,GAPDH,HLA-A,HMOX1,HSP90B1,HSPA5,HYOU1,ICAM1,IGF1,IL1RN,IL6,INHBA,NSFL1C,PROCR,PSMA1,PSMB5,PSMC1,PSMC2,PSMC3,PSMC4,PSMD2,RAD23B,RARRES2,SERPINE1,SKP1,TFRC,TGFB1,UBQLN1,UCHL1,USP14,USP7,VCAM1,VCP	485 (20)
ISG15		other	2.19e-12	BCHE,COL12A1,COL14A1,COL15A1,COL1A1,COL1A2,COL5A2,COL7A1,FBLN2,GSTM3,HLA-A,HLA-C,LGALS3BP,LTBP1,LTBP2,MMP1,TIMP1,VCAN	365 (7)
gentamicin C		chemical drug	2.25e-12	A2M,ADAMTS1,ANXA1,ANXA2,C4A/C4B,CD44,CLU,CP,EFEMP2,FGA,FGB,GPNMB,LGALS3,LXN,MCM3,PSMB8,S100A10,S100A11,TIMP1,TMSB10/TMSB4X,TUBB,VIM
prostaglandin J2		chemical - endogenous mammalian	2.34e-12	HMOX1,HSPA1A/HSPA1B,IL6,MYH11,PSMA2,PSMA3,PSMA5,PSMA6,PSMB2,PSMB3,PSMB4,PSMB7,PSMC5,PSMD1,PSMD12,PSMD6	135 (7)
SUCNR1		G-protein coupled receptor	2.43e-12	COL1A1,COL1A2,COL3A1,COL4A2,COL5A1,COL5A2,ITGB1,LAMA2,LAMA5,LAMB1,LAMB2,LAMC1,NID1
FLCN		other	2.48e-12	ADAMTS1,AGA,ALDOA,ASAH1,ATP6V1A,CBR1,COL2A1,CTSA,CTSC,CTSZ,CYCS,DNASE2,ECM1,ENG,ENO1,GPNMB,HEXB,HMOX1,ICAM1,LDHA,LIPA,MANBA,NPC2,PFKP,SDCBP,SEMA5A,SERPINE1,SOD2,SPARC,TPP1	463 (16)
ONECUT1		transcription regulator	2.68e-12	A1BG,AMBP,APCS,APOH,C1S,C2,C8G,CCT8,CFI,COL5A3,COPB2,CXCL1,DDB2,EIF4A1,F11,F9,FABP5,FAS,FASN,GLA,GSS,HABP2,HNRNPA2B1,HSD17B4,HSPA1A/HSPA1B,HSPH1,ITGAV,ITIH1,MDH1,MYOF,NOLC1,NUTF2,PFKL,PON1,PSMA1,PSMB1,RECK,RPLP1,SERPINA1,SERPINB8,SH3BGRL,SNRPD2,TTR,TXNDC12,VCP
dactolisib		chemical drug	3.03e-12	ALDOC,CTH,DLD,ENO1,ERO1A,GAPDH,GPI,HK1,IGFBP3,IL6,LDHA,P4HA1,P4HA2,PGAM1,PGK1,PGM1,PKM,PLOD2,RPS6,STC1,TPI1	610 (22)
isobutylmethylxanthine		chemical toxicant	3.48e-12	ACE,ACLY,ADIPOQ,AEBP1,AGT,ANGPTL4,CCN2,CD44,COL1A1,COL1A2,COL3A1,COL5A1,COL6A1,CRABP2,CTNNB1,CYCS,EGFR,FN1,GAPDH,IDH1,INHBA,LDHA,MAPK1,MMP2,MMP3,NOTCH3,PDGFRA,PDGFRB,PTGFRN,SERPINE1,SOD2,TGFB1,THBS1,THBS2,TIMP1,TIMP2,TIMP3,TNC,TPD52L2,TUBB	760 (20)
lith-O-Asp		chemical reagent	3.65e-12	CCT6A,CFL1,HNRNPA2B1,MMP2,MMP9,OLA1,PGK1,PSMB1,RNH1,TRAP1,WDR1
LONP1		peptidase	3.8e-12	ANXA2,ATP5F1A,C1QBP,CALU,DLD,GARS1,HNRNPA2B1,HSPA9,HSPB1,HSPD1,HSPE1,MDH2,P4HB,PDIA3,PFN1,PGAM1,S100A11,SARS1,SOD1,SOD2,SSBP1,TPM3,TRAP1
FOXO3		transcription regulator	3.92e-12	ACLY,ANXA1,APEX1,APOM,C1QA,CAD,CAT,CCN1,CCN2,CD44,COL4A1,COL4A2,COMP,CTSB,ENO2,FABP5,FASN,FLNB,FMOD,GLUL,GPX3,IARS1,IGF1,IGFBP7,IL6,IMPDH2,INHBA,MMP9,NAMPT,NOLC1,NRP1,NRP2,NT5E,PCSK9,PDCD6IP,PIK3IP1,PRCP,PRDX3,PRDX5,PRNP,RTN4,RUVBL1,SERPINB1,SERPINE1,SLIT2,SOD1,SOD2,TGFB1,TXNRD2,VCAM1,VIM,YBX1	710 (22)
SFTPC		other	3.94e-12	CLU,HSPA5,KRT18,KRT8,LGALS3,PSMA5,PSMA7,PSMB4,PSMB5,PSMC2,PSMC3,PSMC6,PSMD11,PSMD2,S100A4,S100A6
trientine		chemical drug	4.03e-12	COL3A1,FN1,IGF1,IGFBP2,IGFBP3,IGFBP4,IGFBP5,SERPINE1,SOD3,TGFB1	183 (7)
SPDEF		transcription regulator	4.13e-12	CCN2,CDH11,CDH2,COL16A1,COL1A1,COL4A1,COL4A2,COL5A1,COL5A2,COL6A1,COL6A2,COL6A3,DKK3,EGFR,ITGA5,LAMB2,LAMC1,PLAUR,SERPINE1,TGFB1,TNC,VIM	553 (16)
NRG1		growth factor	4.33e-12	ACTN1,ARPC4,AXL,CAPN1,CAVIN1,CCN1,CCN2,COL1A1,COL4A3,COL6A3,CXCL6,DAG1,DDAH1,EEF1A1,ENO3,FABP5,FLNA,FN1,FSCN1,FSTL1,G3BP1,GAS6,GLG1,GPI,GPX3,HEXB,HMGA1,HMOX1,HNRNPK,IDI1,ITGAV,MARCKS,MMP9,PLAUR,PLG,PRKACA,SERPINE1,SGSH,SLIT2,TF,THBS1,VCL,VIM,XRCC6	662 (18)
FOXO1		transcription regulator	4.46e-12	A2M,ACLY,ADIPOQ,AGT,ALB,ANGPTL4,APOC3,APOM,ATP5F1B,C1QA,CASP6,CAT,CCN2,COL1A1,COL2A1,COL4A1,COL4A2,COMP,CS,CTSK,CYCS,FABP5,FAS,FASN,FDPS,FLNB,FMOD,FN1,FST,GPI,GPX3,GRN,HMOX1,HSP90AB1,HSPA5,HSPD1,HYOU1,ICAM1,IGF1,IGFBP7,IGLL1/IGLL5,IL6,ITGAV,MMP1,MMP3,MMP9,NAMPT,NRP2,PIK3IP1,PRCP,PRG4,PSMB6,PSMB8,RPIA,SERPINB1,SERPINB2,SERPINE1,SOD1,SOD2,TGFB1,THBS1,TKT,VCAM1	424 (17)
salirasib		chemical drug	4.62e-12	ALDOC,COL5A1,COL5A2,ENO2,LDHA,LGALS1,NCL,P4HA1,PDGFRA,PDGFRB,PGAM1,PGK1,PGM1,PKM,PLOD1,PLOD2,SERPINE1,STC1,TPI1	490 (7)
SNCA		enzyme	4.71e-12	AGT,APOE,B2M,C1QA,CA12,CAT,CCDC80,CCL2,CD44,CDH13,CFL1,CTHRC1,CTNNB1,CTSB,DCTN1,DCTN2,DYNC1H1,EGFR,ENO2,EZR,FAM20C,GLO1,GSN,HNRNPH1,HSBP1,HSP90B1,HSPA5,IGF1,IL6,LDHB,LMNA,MAP1B,MAP4,MDH2,METRNL,MMP1,MMP3,MMP9,NRP2,PGK1,PLAUR,PSMA3,PSMB9,RBP4,RCN3,S100A6,SCG2,SERPINB1,SERPINE1,SOD1,SOD2,SRPX2,TPI1,TUBB3,UCHL1,YWHAE,YWHAG	688 (19)
ERBB4		kinase	5.59e-12	ACTA1,ADAM9,CCL2,CCN5,COL3A1,COL5A2,CTNNB1,CXCL12,EGFR,FBLN2,FGF7,GPC1,HMOX1,IGFBP4,IGFBP5,NID1,PGK1,SERPINA3,SERPINE2,THBS1,TIMP3,TLN1,TNC,WNT2	780 (21)
allopurinol		chemical drug	5.72e-12	A2M,ADAMTS1,ANXA1,ANXA2,C4A/C4B,CAT,CD44,CLU,CP,EFEMP2,FGA,FGB,GPNMB,GSTM3,HMOX1,LGALS3,LXN,MCM3,PSMB8,RCN1,S100A10,S100A11,TIMP1,TMSB10/TMSB4X,TUBB,VIM	697 (17)
BHLHE40		transcription regulator	6.65e-12	AARS1,ACTN1,AKR1A1,ANXA1,AXL,B2M,CAPG,CD9,CFB,CP,CRABP2,DCBLD2,ECM1,ENO2,ERO1A,EXT1,FAS,FASN,GBE1,GSTM3,HEXA,HK1,HSPA5,IL6,IL6ST,INHBA,JCHAIN,KRT18,KRT8,LAP3,LDHA,LDLR,LGALS3BP,LOX,MMP14,NAMPT,P4HA1,PF4,PFKP,PGK1,PRDX5,PROCR,PSMA2,PSMB2,PSME1,SOD2,THY1,XPNPEP1	671 (19)
DCN	13.09	other	6.68e-12	BGN,CCN2,COL1A2,EGFR,ENG,FBN1,FST,ICAM1,IL6,ITGAV,ITGB1,MMP1,MMP2,MMP9,SERPINE1,TGFB1,THBS1,TIMP3,VCAM1	516 (17)
actinomycin D		biologic drug	7.36e-12	ACTB,AGT,ALB,APOA1,APP,CCL2,CCN1,CCN2,CD55,CDH2,CLEC11A,COL1A2,COL2A1,CTNNB1,CXCL1,FAS,FASN,FGB,FLNA,FN1,FTH1,GAPDH,GPI,GSTP1,HK1,HMOX1,HNRNPA1,IGFBP4,IGFBP5,IL6,LMNB1,MMP2,MMP3,NPM1,PAPPA,PLAUR,PTX3,SERPINE1,TF,TGFB1,TP53I3	542 (17)
ADAM10	13.047	peptidase	7.91e-12	ADAM10,AHSG,APOA4,APP,C3,CDH2,CSF1,CXCL12,EGFR,ENO1,F2,FKBP1A,GC,GSS,HPRT1,IL6ST,INHBA,ITGA5,ITIH3,ITIH4,KNG1,NUMA1,PARK7,PDIA3,PEA15,PRNP,TGFB1,TWF2,USP14,YWHAQ	657 (20)
EGLN		group	8.81e-12	A1BG,A2M,ALDOC,APOA4,BCKDK,BPNT1,CAVIN1,CCL2,CCN5,DMKN,FSTL3,FTL,GAPDH,GPI,LDHA,MIF,PAM,PDGFRL,PFKL,PFKP,PGAM1,PGK1,PGM1,PYGL,RNASE4,SELENBP1,SERPINA7,SERPINE1,STC1,STC2,TNFAIP6,TPI1	438 (13)
ARID1A		transcription regulator	9.55e-12	ACTN1,AGRN,ANXA1,APEH,C4A/C4B,CCDC80,CCN5,COL1A1,COL7A1,COLEC12,CSPG4,CXCL1,DPYSL3,EDIL3,EZR,FBLN1,FHL1,FN1,FSCN1,IGFBP3,ITGA5,KRT1,KRT18,KRT8,LDHAL6B,MSN,MYLK,P4HA1,P4HA2,PDLIM5,PGAM1,PGK1,PIK3IP1,PKM,PLOD2,PTGFRN,PTPRK,RSU1,SERPINA1,TNC,VIM	783 (21)
Ige		complex	9.84e-12	ACTN1,ANXA1,BCAT1,C3,CAPN2,CCL2,CHST11,COL18A1,CTSK,CYCS,EMILIN1,ENO2,ENOPH1,FAS,FHL2,GSN,HMOX1,HSPA9,HSPD1,IARS1,ICAM1,IL6,ITGA5,ITGAV,LAMA5,MIF,NRP1,PEA15,PEBP1,PFN1,PIK3IP1,PPIF,PRDX1,PTPRS,PTX3,RAI14,SEMA7A,SERPINB1,SERPINB2,SERPINB6,SNRPD1,SNRPD3,TFRC,TGFB1,TNC,TNFRSF11B,TPM3,VCAM1,VIM	547 (13)
AZ-1		chemical - protease inhibitor	9.86e-12	ACO1,ADSS2,ARHGAP1,ASAH1,CD109,EFEMP1,EHD1,EIF4A1,ERAP1,FN1,GNPDA1,GNPDA2,LDLR,MME,PDLIM5,PDLIM7,PLXNB2,PRKAR1A,PRNP,RUVBL2,TFRC,THBS1
PLAU		peptidase	9.86e-12	ANG,CCL2,CCN1,CDH2,EGFR,FN1,HGF,HSPA5,ICAM1,IGF1,IGFBP2,IL6,ITGAV,MMP1,MMP9,PLAUR,PLG,PON1,PTN,SERPINB1,SERPINE1,VIM	555 (21)
SPP1		cytokine	1.01e-11	ADIPOQ,CAPNS1,CCL2,CD44,CD9,CDH2,COL1A1,CTNNB1,CXCL1,CXCL12,CXCL6,EGFR,FN1,HMOX1,ICAM1,IGF1,IL6,ITGA2,ITGAV,KRT18,LOX,MMP1,MMP14,MMP2,MMP9,PGD,PLOD1,S100A4,S100A6,SERPINE1,SERPINF1,SLIT1,SSB,TGFB1,TIMP1,TXNRD2,VAT1,VIM	460 (17)
LRP1	12.808	transmembrane receptor	1.06e-11	ACTA1,APP,C1R,C1S,CDH2,COL3A1,CTSD,GSR,IL6,ITGB1,LRP1,MMP2,MMP9,MRC2,PDGFRB,PPIA,PRDX4,PRDX5,SERPINF1,SERPING1,SPTAN1	642 (17)
IL2		cytokine	1.12e-11	ALDOA,ANXA1,ARHGAP1,ARHGDIA,BCAT1,C3,CAPG,CCL2,CD44,CD59,CD9,CFP,CRABP2,CSF1,CTSC,CTSL,CXCL12,CYCS,DLST,DPP4,ECM1,EIF2S2,ENO1,ENPP2,FAS,FGF7,GAPDH,GARS1,GART,GCNT1,GRN,H1-2,HSP90B1,HSPA1A/HSPA1B,HSPA5,HSPD1,ICAM1,IDH1,IDI1,IGFBP4,IL1RN,IL6,ITGA2,ITGB1,ITM2B,LAMA5,LDHA,LDLR,LTBP3,MME,MMP2,MMP9,NME1,NRP1,NT5E,PDGFC,PDIA3,PEA15,PGK1,PNP,PROS1,PSAT1,PSMB1,RCN1,RHOC,RPL10,RPS6,S100A4,S100A6,SERPINB9,S…	703 (21)
epicatechin		chemical drug	1.5e-11	ADIPOQ,ANGPTL4,COL15A1,COL1A1,COL1A2,COL3A1,COL4A1,COL4A2,COL5A1,COL5A2,COL5A3,FBN1,ITIH5,LAMA4,LAMB1,MAPK1,MFAP2,NID1,NNMT,PLA2G15,PODN,POSTN,SPARC,SULF2,SVEP1	322 (7)
curcumin		chemical drug	1.8e-11	ACO1,ADAM17,ADIPOQ,AKR1A1,APOE,APP,AXL,CCL2,CCN2,CD44,CLIC1,COL1A1,COL1A2,CTNNA1,CTNNB1,CXCL1,EGFR,FAS,FTH1,FTL,GLUL,GSR,GSTP1,HGF,HMGB1,HMOX1,HSP90B1,HSPA1A/HSPA1B,HSPA8,ICAM1,IGFBP4,IGFBP5,IL6,MIF,MMP1,MMP14,MMP2,MMP3,MMP9,NAMPT,NEO1,PDGFRB,PTN,SERPINB1,SERPINE1,SOD1,ST13,TFRC,TIMP3,TOP1,TPT1,TUBB3,VCAM1,VIM,XYLT1	640 (16)
MMP9	12.559	peptidase	1.92e-11	AXL,CD44,COL18A1,CTNNB1,CTSB,CTSK,CXCL12,DDAH1,EGFR,H2AX,ICAM1,IL6,ITGB1,MDK,MMP14,MMP2,MMP3,MMP9,SERPINA1,SERPINE2,SOD2,TGFB1,THBS1,TIMP1,VIM,XRCC5,XRCC6	384 (15)
NFKB1		transcription regulator	1.95e-11	A2M,AKR1B1,APOE,APP,B2M,CCL2,CCN1,CCN2,CD44,CD59,CFB,CHI3L1,COL1A1,COL1A2,COL2A1,CSF1,CTSB,CXCL1,EGFR,ENPP2,FAS,FGG,FN1,FSCN1,GFRA1,HMOX1,HSP90B1,ICAM1,IGFBP3,IGHM,IGKC,IL1RN,IL6,LGALS1,MAT2A,MMP10,MMP2,MMP3,MMP9,NAMPT,PRKACA,PTX3,RACK1,SOD2,TGFB1,VCAM1	458 (12)
stattic		chemical reagent	2.18e-11	CCN2,COL1A1,CTNNB1,FAS,IL6,NPM1,PSMB1,PSMB2,PSMB3,PSMB4,PSMB5,PSMB6,PSMB7,TGFB1,WNT2	486 (19)
Ap1		complex	2.23e-11	ACE,CALM1 (includes others),CCL2,CCN2,CD44,CLU,CXCL12,EZR,FAS,FN1,GSS,GSTP1,HBB,HMOX1,HSP90B1,ICAM1,IGF1,IGFBP3,IL6,ITGA2,KRT18,MMP1,MMP2,MMP3,MMP9,MT2A,PLAUR,S100A4,SERPINE1,SPARC,TGFB1,TIMP1,VCAM1,XYLT1	486 (17)
CD28		transmembrane receptor	2.36e-11	ACTR3,AHCYL1,ANXA1,ARHGDIB,C2,CASP6,CS,CYCS,FDPS,GAPDH,GFUS,HMGN1,HMGN2,HNRNPA1,HSPA1A/HSPA1B,HSPA8,HUWE1,IGFBP5,IGFBP6,IGLL1/IGLL5,IL1RAP,IL6,ILF2,LDHA,LTBP1,MACROH2A1,MMP2,MMRN1,NAMPT,NCL,PGAM1,PNP,PRDX4,PRSS1,PSMA5,PSMA6,PSMD12,PTMA,RAD23B,RHOC,RPL30,RPL6,SNRPB,SSB,TFPI2,TFRC,THBS1,TWSG1,VBP1,XRCC6	711 (25)
imatinib		chemical drug	2.54e-11	APP,ATP6AP1,ATP6V1A,BCAT1,CALR,CAPN1,CNBP,COL1A1,COL3A1,COPB2,CTNNB1,CUL3,CXCL12,EIF4B,ERP29,FN1,HMGB1,HMOX1,HSBP1,HSP90AB1,HSP90B1,HSPA5,HSPA8,HSPE1,HYOU1,IGKC,IL6,LMAN2,MCM3,MME,MMP1,MT2A,NCL,NPM1,P4HB,PDIA3,PDIA4,PDIA6,PPIF,PRNP,RTN4,SMPD1,SNRPD2,SNRPD3,TFRC,TGFB1,VAPA,VCP,YWHAG	667 (20)
HSPA9	12.779	other	2.62e-11	CRABP2,CTNNB1,FN1,HNRNPK,KRT18,KRT8,MMP1,MMP10,MMP2,MMP3,MMP9,RPL7,SOD2,TIMP1,TIMP2,VIM	723 (23)
RUNX3		transcription regulator	2.96e-11	ASPH,CCN1,CCN2,CDH11,CHST3,COL12A1,COL4A1,EXT1,FBN1,FLNA,FSTL1,IL6ST,LOX,MACF1,MMP2,MMP9,NEGR1,PAPPA,PXDN,SLIT2,STC2,SVEP1,TGFB1,THY1,TIMP2,TPM2,VIM,VWF	566 (19)
peoniflorin		chemical drug	3e-11	ATP5F1A,CLTA,DDAH1,ENO1,ENO2,GLO1,HMOX1,PDIA3,PPIF,PSMB7,TUBB,UBE2N
KAT5		transcription regulator	3e-11	ADAMTS1,ALB,APEX1,APOA1,CAD,CALR,COL2A1,CTH,DDB1,EGFR,EIF4B,FST,HSP90B1,HSPA5,HSPD1,HYOU1,IGFBP5,IL6,MANF,NME2,NT5E,OGN,PDIA4,PSMA7,PSMB7,PSMC4,PSMD12,PSMD6,PSPH,SARS1,SDF2L1,SOD2,TTR,YWHAG,YWHAZ
deferoxamine		chemical drug	3.02e-11	ACO1,ALDOA,ANGPTL4,ANXA2,APP,CD59,CP,CTNNB1,ECM1,EGFR,ELN,ENO1,F13A1,FAM20C,FASN,HMOX1,HSPA13,HSPA1A/HSPA1B,ICAM1,IGF1,IGFBP2,IGFBP3,IGFBP4,IGFBP5,IL6,LDHA,MMP1,MMP2,PGK1,PKM,PLAUR,SERPINB8,SERPINE1,SERPINE2,SULF2,TFRC,TGFB1,VCAM1	650 (16)
CSF1	12.726	cytokine	3.04e-11	APOE,APP,AXL,CAPN2,CCL2,CD9,CFP,CSF1,CTNNB1,CTSD,CTSK,CXCL6,ENO1,F10,FAS,FDPS,FERMT3,FHL2,FN1,GOT2,GPI,GPNMB,HLA-A,HSP90B1,HSPA5,IDI1,IGF1,IL6,IL6ST,ITGA5,ITGAV,ITGB1,LAMP1,LDHA,MMP9,PFKL,PKM,SERPINB2,SERPINE2,SPARC,TGFB1,THBS1,TLN1,TPI1,TPT1,VCAM1	652 (19)
tert-butyl-hydroquinone		chemical reagent	3.11e-11	AKR1C1/AKR1C2,CRYZ,DDAH1,DDAH2,EMILIN1,FLRT2,FTH1,FTL,G6PD,GBE1,GSR,GSS,GSTM3,GSTP1,HMOX1,HSPA5,HSPA8,ICAM1,MAP1A,MYH11,PSMA5,SCG2,SERPINE1,TXNRD1	501 (18)
Y 27632		chemical drug	3.12e-11	ACTA1,ACTB,AXL,CCL2,CCN1,CCN2,CD44,COL12A1,COL2A1,CTNNB1,DPYSL2,ICAM1,IL6,MMP2,MMP9,MYH11,SERPINE1,TAGLN,TAGLN2,TGFB1,THBS1,VCAM1,VIM	402 (15)
IKBKG		kinase	3.52e-11	ACTA1,AEBP1,C3,CDH13,CLU,CP,CSF1,CTSB,CTSF,CTSZ,CXCL12,CXCL6,DCN,ENPP2,GM2A,GRN,HLA-A,ICAM1,IGFBP6,IL1RN,IL6,NAGLU,NID1,OGN,PTX3,SEMA3C,SERPINB2,SERPINE2,SOD3	555 (12)
miR-450a-5p (and other miRNAs w/seed UUUGCGA)		mature microRNA	3.58e-11	COL1A2,COL3A1,COL5A2,HGF,HNRNPK,ITGA5,ITGAV,ITGB1,MMP3,MMP9,PDGFRB,SERPINE1,TGFB1,TMEM132A,VIM
FOSL1		transcription regulator	3.98e-11	AXL,CCL2,CCN1,CD44,CXCL6,EHD1,ELN,IL6,MAP1B,MMP1,MMP10,MMP2,MMP3,MMP9,MT2A,NRP1,PLAUR,SERPINB2,SERPINE1,SERPINE2,SPARC,TF,THBS1	486 (15)
THBS1	13.05	other	4.05e-11	CCN2,COL1A1,COL1A2,COL3A1,COL4A1,FN1,IL6,ITGB1,LAMA4,LRP1,MMP2,MMP9,PARP1,TGFB1,THBS1,TIMP1	708 (22)
SRF		transcription regulator	4.31e-11	A2M,ACTA1,ACTB,CALD1,CAP1,CAPRIN1,CCN2,CFL1,CNN2,CTNNB1,DES,DMKN,EZR,FABP5,FHL1,FHL2,FHL3,FLNA,FST,GP1BA,GSN,HMOX1,HSPG2,IGF1,IGHM,ITGB1,LDLR,LMCD1,LRP1,MMP9,MYH11,MYH9,MYL9,MYLK,NPM1,PDCD10,PDLIM7,PGM1,PPIA,PTMS,RNH1,SERPINB2,SERPIND1,TAGLN,TLN1,TNC,VCAN,VCL,WDR1,ZYX	624 (20)
MYF6		transcription regulator	4.55e-11	ANG,ANGPTL4,CTSB,DCN,DPP4,FGF7,FST,FSTL1,GSN,IGF1,IGFBP3,IL1RN,IL6,INHBA,METRNL,MMP10,MMP2,NAMPT,RECK,SERPINE1,SERPINF1,SPARC,TGFB1,THBS1,TNFRSF11B	276 (7)
RNA polymerase II		complex	4.73e-11	ACTB,ADIPOQ,ANGPTL4,APOC3,APOM,B2M,C3,CA12,CBR1,CDH11,COL1A2,CSF1,ENO1,FGG,GAPDH,GOT1,HBB,HNRNPU,HP,HPRT1,HSPA1A/HSPA1B,ICAM1,IGF1,IGFBP3,IL1RN,IL6,ITGA5,KITLG,LDLR,MAPK1,MCM3,MMP2,MMP9,PSMB9,RPL10A,RPL12,RPS3,RPS6,SOD2,TGFB1,THBS2,TLN1,TXN	626 (16)
STAT1		transcription regulator	4.95e-11	A2M,ACE,AGT,APOA1,APOE,AXL,B2M,C1R,C1S,C3,C4A/C4B,CAPN1,CASP6,CCL2,CCN2,CD44,CFB,COL1A1,COL3A1,DPP4,FAS,FGA,FGB,FGF7,FN1,HTRA1,ICAM1,IFI30,IGF1,IL6,ITGA2,ITGA5,KCTD12,LAMA1,LY96,MMP1,MMP3,MMP9,NAMPT,PDGFC,PDGFRB,PF4,PSMB8,PSMB9,PSME1,PSME2,PTN,S100A10,SERPINA3,SERPING1,TGFB1,TNC,VCAM1,VWF,WARS1	650 (17)
cerivastatin		chemical drug	5.07e-11	APOA1,CCL2,CCN2,COL1A1,DBI,FDPS,FN1,GNB1,HMOX1,HSPB1,ICAM1,IDI1,IL6,MMP9,PCSK9,PLAUR,PTGDS,PTMA,SERPINE1,TGFB1,TGFBR3,TMSB10/TMSB4X,VCAM1	435 (15)
WNT3A		cytokine	5.18e-11	ADAM10,APP,BGN,CALR,CCDC80,CCL2,CCN1,CCN2,CCN5,CD44,CDH2,CFD,CLEC11A,COL1A1,COL1A2,COL2A1,COLEC12,CTH,CTNNB1,CXCL12,DCN,EFNB1,ENG,FHL2,FMOD,FN1,GPNMB,IGFBP5,IL6,KCTD12,KITLG,MMP14,NDNF,OGN,PDGFRA,PROCR,SERPINB1,SFRP2,SPARC,TGFB1,THBS1,THY1,TIMP3,TNC,TNFRSF11B,TNXB,TUBB3,VCAM1,VIM	630 (22)
PTH		other	5.48e-11	ADAMTS1,AHNAK,CCL2,CCN2,CCN5,CLEC11A,COL1A1,COL1A2,COL2A1,CSF1,CTNNB1,CXCL12,EGFR,EIF4B,FN1,HSPA5,IGF1,IGFBP3,IGFBP5,IL6,ITGAV,LMNA,MME,MMP1,MMP2,PLXDC2,POSTN,SFRP2,SFRP4,STC1,TFPI2,TGFB1,TMEM119,TNFRSF11B	467 (19)
INHA		growth factor	5.64e-11	ADAMTS1,CCN1,CCN2,COL1A2,COL3A1,COL6A1,COMP,EGFR,EMILIN2,FST,IGFBP4,INHBA,KITLG,KRT18,KRT8,LMNA,LTBP1,MMP2,MYH11,MYL9,PIK3IP1,PRSS23,PTX3,SERPINE1,SFRP4	364 (12)
LEPR		transmembrane receptor	6.73e-11	ADAM17,ADIPOQ,ALCAM,ANGPTL4,ANXA5,APOA1,APOA2,APOA4,APOB,APOE,COL1A1,COL4A1,EIF3A,FASN,FN1,HPX,HSPA1A/HSPA1B,HSPA5,IGF1,IGFBP3,IL1RN,IL6,LAMP1,LDLR,LGMN,LMAN1,MMP14,MMP2,MMP3,PRMT1,PSMB8,RNASET2,SERPINE1,TGFB1,TIMP1,TIMP3	434 (20)
LGALS3	12.859	other	7.45e-11	ADIPOQ,CCL2,COL3A1,COL4A1,COL5A2,CTNNB1,CTSF,ENPP2,FAS,FASN,FN1,FSCN1,GFRA1,ICAM1,IGF1,IGFBP5,IL6,ITGAV,ITGB1,KRT18,LAMP1,LMNB1,PRKCSH,PRSS1,TGFB1,VCAM1	648 (19)
YBX1	12.822	transcription regulator	7.5e-11	ANG,COL1A1,COL1A2,CTNNB1,CXCL1,DYNLL2,EFEMP1,EGFR,FGF7,G3BP1,HBB,HGF,ICAM1,IGFBP3,IL6,LGALS3,MMP1,MMP2,MMP3,MVP,PAPPA,PFKL,PLAUR,PTPA,S100A13,SPON1,STC2,TGFB1	578 (15)
YY1		transcription regulator	7.59e-11	ACTA1,ALCAM,API5,CALR,CAPG,CBX3,CCL2,CHRDL1,CLU,COL15A1,COL1A1,CXCL12,EEF1B2,EGFR,FAS,FDPS,H2AX,HMOX1,HNRNPC,HSPA5,IGFBP5,IGLL1/IGLL5,JCHAIN,LAMA1,LDLR,LMAN1,LMNB1,MAT2A,MATR3,MMP2,MYH11,ORM1,PDGFD,PDGFRA,RPL30,SFPQ,STC1,SYNCRIP,TAGLN,TGFBI,TIMP1,USP14,VIM,VWF,YWHAE	633 (23)
EZH2		transcription regulator	7.72e-11	ACTB,ADAM10,ANXA6,ARHGAP1,ARHGDIB,BMP1,C3,C4BPB,CDH2,CLEC3B,COL1A1,COL1A2,COL4A1,COL5A1,CSF1,CTNNA1,CTNNB1,CXCL1,DDT,EGFR,EZR,FBLN1,FBN1,HGF,ICAM1,IGF1,IGFBP3,IL6,ITGB1,KITLG,MAT2A,MMP2,MMP9,MYL6,NES,NME1,PDGFC,PDGFRA,PIK3IP1,PSMD1,PTN,RAC3,RPL10A,RPL13,S100A4,SERPINA1,SFRP2,SFRP4,SPARC,SULF1,TGFB1,TGFBI,TGFBR3,TIMP2,TIMP3	482 (21)
atorvastatin		chemical drug	7.73e-11	ADIPOQ,APOA1,APOB,APOC3,APOE,APP,CAT,CCL2,CCN1,CCN2,CD55,CD59,COL1A1,EGFR,ENG,FDPS,GSR,HBB,HMGB1,HMOX1,ICAM1,IDI1,IL6,LDLR,MAPK1,MMP2,MMP3,MMP9,NRDC,P4HB,PCSK9,PDXK,POSTN,PRNP,SERPINE1,SOD1,SOD3,TGFB1,VCAM1	574 (20)
FUS-DDIT3		fusion gene/product	9.25e-11	CCN2,COL4A1,EFEMP1,FN1,GPC6,IGFBP6,IL6,LOX,MMP1,MMP3,NAMPT,PLEC,PTX3,SERPINB2,SERPINE1,VIM	623 (18)
benzo(a)pyrene		chemical toxicant	9.34e-11	ADAM12,ANXA1,APOA1,ARHGDIA,CCN1,DDB1,FASN,FST,G6PD,GPC1,GSTP1,HMOX1,HP,HSPA1A/HSPA1B,HSPB1,IGF1,IGFBP6,IL1RAP,INHBA,MMP1,PDCD6,PGD,PON1,PPIF,PRKACA,RHOC,SELENBP1,SEMA5A,SERPINA1,SERPINE1,SFRP4,SOD3,TF,TGFB1,THBS1,TKT,TXNRD1	503 (16)
ADORA2A		G-protein coupled receptor	1.01e-10	ALDOC,APP,ARF3,ATP6AP1,CCT5,COL3A1,COL6A1,EEF2,EIF2S2,EIF5A,GAPDH,GDI1,GPI,HMOX1,HNRNPK,IL6,KIF5A,MMP9,P4HB,PEA15,PGAM1,PPP1CA,PPP2R1A,PRKAR1A,SPARC,SPTBN1,TGFB1,TUBB3,USP5	401 (18)
Jnk		group	1.06e-10	A2M,AGT,ANXA5,APP,ASAH1,CCL2,CCN2,CD44,CD55,CDH2,COL1A1,COL3A1,CXCL12,CXCL6,F12,FAS,FN1,HMOX1,HSPA5,ICAM1,IGF1,IL6,MMP1,MMP14,MMP2,MMP3,MMP9,MRC2,PLAUR,PLG,POSTN,SERPINE1,SOD2,TGFB1,TIMP1,VCAM1,VCAN	536 (17)
MAFB		transcription regulator	1.1e-10	ACTB,ACTN1,ALCAM,ARHGDIA,CAP1,CCL2,CNN2,CXCL12,F13A1,FBLN5,FCGBP,IGF1,IGHM,JCHAIN,LGALS3,LGMN,MARCKS,MMP9,OLFML2B,OLFML3,RBP4,SELENOP,SERPINB2,SPOCK1,TAGLN,TMEM119
aldosterone		chemical - endogenous mammalian	1.12e-10	ACE,ACTA1,ADAMTS1,ADIPOQ,AGT,BGN,CCL2,CCN2,COL1A1,COL1A2,COL3A1,DCN,EGFR,ELN,FKBP1A,FN1,FSTL3,HSPA5,ICAM1,IL6,LGALS3,LOX,MMP2,ORM1,PLAUR,POSTN,PROCR,PTGDS,SERPINE1,TGFB1,TIMP1,VCAM1,VIM,YWHAB	632 (20)
RHO		G-protein coupled receptor	1.16e-10	AP2A2,APP,B2M,C1QA,CD44,COL1A2,DPYSL3,FBLN1,GNB1,H1-2,LAMB2,NID1,NT5E,PCOLCE,PSMD11,PSME1,S100A6,SELENOP,SERPING1,SPOCK1
testosterone		chemical - endogenous mammalian	1.18e-10	A2M,ADIPOQ,ALDOA,ANPEP,ANXA1,BGN,CAST,CAT,CDH2,CLU,COL3A1,CRK,CTSD,CYCS,DCN,EGFR,FAS,FGF7,FN1,FST,GDI2,GPC1,HNRNPK,HSP90AB1,HSPA1A/HSPA1B,HSPA5,HSPD1,IGF1,IGFBP3,IGFBP5,IL6,INHBA,ITGB1,LGALS1,PARP1,PDIA4,PSMA1,PSMA2,PSMB1,PSMC3,RAI14,RPS11,SBDS,SOD2,TF,THBS1,TNFRSF11B,TUBB3,TXNRD1,VCAM1,VCAN,YWHAE,YWHAZ	823 (19)
IL10		cytokine	1.24e-10	APCS,ASAH1,CA12,CCL2,CD44,CD55,CDH13,COL1A1,CSF1,CTSA,CTSB,CTSC,CTSD,CTSZ,CXCL12,CXCL6,DCN,FAS,FLRT2,GLA,GNS,HEXA,HEXB,HGF,HMOX1,ICAM1,IFI30,IGFBP4,IL1RN,IL6,IL6ST,INHBA,KITLG,LAMP1,LGALS1,LGMN,LIPA,LY96,MAN1A1,MAN2A1,MMP1,MMP14,MMP2,MMP3,MMP9,NT5E,PAM,PF4,PLEK,PSAP,PSMB9,PTX3,RARRES1,SERPINB2,TFRC,TGFB1,TIMP1,VCAM1,VCAN	648 (20)
COPS5		transcription regulator	1.25e-10	AIMP1,AK1,ANGPTL2,ANP32E,CANT1,CSE1L,CTSD,DDX39A,DUT,EDF1,GPS1,GUK1,H1-2,H2AC25,H2AX,HMGA1,HMOX1,HNRNPD,HNRNPU,IL6,KPNB1,LDHB,LMNB1,MARCKS,MT2A,NCL,NT5C,PAICS,PLXNB2,PNP,RPL18,S100A10,S100A4,SDCBP,SLC3A2,SNRPB,SYNCRIP,TFRC	273 (7)
FOXA2		transcription regulator	1.26e-10	A2M,ALB,APOA1,APOB,APOC3,APOM,C3,C5,CD55,CHI3L1,CPN1,CTHRC1,CTNNB1,EFHD2,FABP5,FGB,GSTM3,HADH,IGF1,IGFBP5,IL6,LYZ,MAP1B,MYH11,MYL9,PDGFRB,PKM,PON1,PRNP,PROS1,PTGDS,SERPINA1,SOD3,TAGLN,TF,TGFB1,THBS3,TTR,VIM	651 (20)
CCN1	12.951	other	1.33e-10	C3,CCL2,CCN1,COL1A1,COL1A2,CTNNB1,FN1,IL6,IL6ST,ITGA2,ITGA5,ITGAV,ITGB1,MIF,MMP1,MMP2,MMP3,MMP9,SERPINE1,TGFB1,TIMP1,TIMP2	440 (18)
ROR1		kinase	1.37e-10	ARPC2,AXL,CCN1,CCN2,CYCS,DTD1,ERAP1,FSTL1,GAS6,HEXB,MAP1B,RACK1,SERPINE1,SF3B3,THBS1,VIM	430 (14)
BTG2		transcription regulator	1.41e-10	CAT,CCL2,CXCL1,HMOX1,IGFBP2,IGFBP4,IGFBP6,IL6,MMP1,MMP3,SERPINE1,SOD1,SOD2,TIMP1,TIMP2	705 (20)
FOXM1		transcription regulator	1.56e-10	ACE,ADAM17,ANXA1,CAT,CD44,CDH2,CSF1,CTNNB1,CXCL12,FN1,GLB1,IGF1,IL1RN,IL6,IPO7,ITGA5,ITGAV,ITGB1,LAMA4,LDHA,LOX,MFGE8,MMP2,MMP9,NES,PGK1,PLAUR,PRDX2,SOD2,VCAN,VIM	707 (19)
black raspberry extract		chemical drug	1.58e-10	ACTN4,ACTR2,AHNAK,AMBP,ANXA2,ARPC2,CD44,CRK,CTTN,FST,GREM1,HMOX1,HSP90AA1,MSN,PCSK9,PDCD10,PLS3,PPP3CA,PRKAR1A,PSMA6,RAD23B,SEPTIN7,TOP1,TXNL1,USP14
bisindolylmaleimide I		chemical drug	1.62e-10	ACE,AGT,APOA1,CCN2,CD44,CD55,CLU,CTNNB1,EGFR,FN1,HMOX1,HSP90AB1,HSPA5,ICAM1,IGF1,IL6,KRT10,MAPK1,MAT2A,MMP1,MMP10,MMP2,MMP9,PTGDS,SERPINE1,SOD2	364 (14)
MYOC		other	1.68e-10	ADAMTS1,ANXA1,CD44,CDH11,CHRDL1,DAG1,DPP7,FBN1,FN1,FSCN1,HSPA5,IGFBP5,ITGB1,LAMA2,LAMB1,LAMC1,MFAP2,NFASC,PXDN,STC1,STC2,VAPA	661 (17)
nitric oxide		chemical - endogenous mammalian	1.82e-10	ACE,APP,CCN2,CD44,CXCL12,DAG1,DPYSL3,FAS,FGF7,FTH1,GSTP1,HMOX1,HPRT1,HSP90AA1,HSP90AB1,HSPG2,IL6,MMP2,MMP9,NID1,PDIA4,PRDX5,RAD23B,SOD1,TFRC,THBS1,TIMP2,TIMP3,TLN1,TP53I3,TXNRD1,VCL	524 (15)
KDM8		enzyme	2e-10	ACLY,ALDOA,CS,CTSK,ENO1,ENO2,ENO3,FASN,FH,G6PD,GAPDH,GSR,IDH1,IGFBP3,LDHA,MCM3,PGD,PGLS,PKM,TALDO1	546 (11)
KDM3A		transcription regulator	2.01e-10	ALCAM,CCL2,CCN1,CCN2,CD9,FLNC,FSTL3,HMOX1,LOXL2,MMP9,MYH11,PLOD2,SERPINE1,TAGLN,TNC,TNXB	299 (10)
CD40LG		cytokine	2.07e-10	ACY1,ADAM17,ALCAM,ANXA6,AXL,B2M,CAST,CBX3,CCL2,CCN2,CD44,CFP,CLU,CSF1,CTSC,CXCL1,DCTN1,EGFR,FAS,FSCN1,HSP90AA1,HSPA1A/HSPA1B,ICAM1,IGHG3,IL1RAP,IL6,INHBA,LMAN2,MARCKS,MIF,MMP10,MMP14,MT2A,NAMPT,PLAUR,PLEK,PSMA2,PSMB8,PSMB9,PSME1,PSME2,PVR,SERPINE1,SOD2,TFRC,TNFAIP6,TNFRSF11B,TPD52L2,TUBB,VCAM1,XRCC5,XRCC6	638 (14)
ethionine		chemical toxicant	2.15e-10	ANXA1,C4A/C4B,CD44,CLU,CP,FGA,FGB,GPNMB,LGALS3,MCM3,PSMB8,S100A10,S100A11,TIMP1,TMSB10/TMSB4X
MAP2K1		kinase	2.27e-10	APOE,CCL2,CCN1,CCN2,CD44,COL1A1,COL1A2,COL3A1,CRLF1,CTSB,DPP4,ENO1,ENO2,FASN,FLNA,HSPA5,IL6,ITGA5,ITGB1,LDLR,LGALS3,MMP1,MMP10,MMP14,MMP2,MMP3,MMP9,PDGFRA,PLAUR,SEMA7A,SERPINA1,SERPINE2,SIRPA,TFPI2,TGFB1,THBS1,TNC	481 (17)
ML290		chemical reagent	2.41e-10	COL1A1,COL1A2,COL3A1,COL5A1,COL6A3,IGFBP3,IL6,MMP1,PDGFRA,PDGFRB,TGFB1,TIMP3
IL17A		cytokine	2.43e-10	ACTB,B2M,C3,CCL2,CCN1,CCN2,CDH2,COL1A1,COL2A1,COL3A1,COTL1,CTSK,CTTN,CXCL1,CXCL12,CXCL6,EDIL3,FAS,FN1,HEXB,HGF,ICAM1,IGF1,IL1RN,IL6,LOX,METRNL,MMP1,MMP2,MMP3,MMP9,MT2A,NRP1,PLXNB2,SERPIND1,SERPINE1,TGFB1,TIMP1,TIMP2,TIMP3,TNC,TNFRSF11B,VCAM1,VIM,VWF,YWHAG	455 (15)
HOXA10		transcription regulator	2.44e-10	ACTA1,ACTB,ADIPOQ,APOE,BCHE,CFD,COL15A1,COL3A1,DPP4,EGFR,EIF3A,ENPP2,FKBP3,FN1,FST,GAS6,HSP90AA1,IGFBP3,IGFBP5,KRT18,LAMA2,LYZ,MAP1B,MSN,MYLK,P4HB,PROS1,RNASE4,SFRP4,TGFBR3,TNXB,YWHAG
heparin		chemical - endogenous mammalian	2.68e-10	APOB,APOE,ATP5F1A,COL1A1,CS,FAS,FN1,ICAM1,IGFBP3,IL6,IL6ST,MMP1,MMP14,MMP2,MMP9,PAPPA,PF4,PROCR,TFPI,TNFAIP6,VCAM1,VIM	476 (17)
COL18A1	12.945	other	2.68e-10	CCL2,CTNNB1,EGFR,F10,F11,F12,FN1,HGF,ICAM1,IL6,ITGAV,KNG1,LDHA,MAPK1,MMP1,MMP2,NRP1,SERPINE1,SPOCK1,THBS1,TNFRSF21,VWF	581 (19)
phosphate		chemical - endogenous mammalian	3.35e-10	A2M,ADAMTS2,AHSG,AMBP,AXL,BLVRA,COL5A1,DCN,ECM1,EMILIN1,HMOX1,HSPA5,LDHA,NPM1,OGN,PLEC,POSTN,RHOC,SDF2L1,STC1,STC2,TAGLN2,TGFB1,TIMP1	483 (19)
ITGB3		transmembrane receptor	3.38e-10	ACLY,APLP2,COL1A1,COL1A2,CSF1,FN1,HSP90B1,ITGA5,ITGAV,MMP1,MMP14,MMP2,MMP9,PLAUR,SERPINE1,SNRPA,SPARC,TGFB1,TIMP1,UBA52	585 (24)
P38 MAPK		group	3.44e-10	ADAM17,ADIPOQ,ANXA5,BGN,CCL2,CCN2,CD44,CD55,COL3A1,CTNNB1,CTSK,CXCL1,CXCL12,CXCL6,DDB2,DES,FAS,FLNA,FN1,FST,GDI1,HMOX1,HP,HSPA5,HTRA1,ICAM1,IGFBP5,IL1RN,IL6,INHBA,ITGAV,MAP4,MIF,MMP1,MMP2,MMP3,MMP9,MYH11,NOTCH3,PLAUR,POSTN,SERPINB2,SERPINE1,TGFB1,THBS1,TIMP1,TIMP2,TIMP3,TP53I3,VCAM1	460 (15)
ETV5		transcription regulator	3.45e-10	AGRN,AHNAK,ALCAM,CAVIN1,CDH2,CHI3L1,COL4A3,CTNNA1,CTNNB1,CXCL12,DPYSL2,FASN,FN1,ICAM1,IL6,ITGA5,ITGB1,LGALS3,LYZ,MMP14,MMP2,MSN,PLAUR,S100A6,TIMP3	421 (15)
glucocorticoid		chemical drug	3.5e-10	AGT,ANXA1,CALD1,CCL2,CCN2,CD44,CLEC11A,CLU,COL1A1,CSF1,CXCL1,EGFR,FAS,FASN,FBLN1,FBLN2,FN1,G6PD,GLUL,GOT1,GPX3,GRN,HMOX1,ICAM1,IGFBP3,IGHM,IL1RN,IL6,MIF,MMP3,MMP9,MT2A,OGN,ORM1,PFKL,PRNP,SERPINA3,SERPINA6,SERPINA7,SERPINE1,STC1,TGFB1,TNFRSF11B,VCAM1	457 (13)
STAT5B		transcription regulator	3.93e-10	A1BG,A2M,AHNAK,AKR1C1/AKR1C2,AKR1C3,APOE,C8B,C9,CASP6,CBR1,CD248,CD9,EGFR,FAS,FBLN1,GLUL,GSTP1,HEXA,HLA-A,IGF1,IGFALS,IL6,KRT18,LDHB,MDH2,MMRN1,MOXD1,NIBAN2,NNMT,NRP2,NT5E,NUCB1,NUCB2,OMD,PIK3IP1,PLTP,PROCR,RO60,RPL5,RUVBL2,SERPINB6,SHISA5,SMPDL3A,SRP9,TF,TPM3,VWF,WARS1	617 (15)
sulforafan		chemical drug	3.96e-10	ADAMTS1,AGT,AKR1B1,AKR1C1/AKR1C2,CCL2,CD44,CRYZ,FAS,FTL,GBE1,GSR,GSTP1,HLA-A,HMOX1,HP,ICAM1,IGF2R,IL6,IL6ST,LAMC1,MACROH2A1,MMP14,MMP9,NDST1,NEU1,PDGFRB,PGM3,PRDX5,PSMB5,SOD1,SULF2,TALDO1,TIMP3,TKT,TOP1,TXNRD1,UBA2,UCHL1,VCAM1,VIM	432 (20)
INHBB		growth factor	4.07e-10	COL3A1,COL4A1,FST,HGF,LOXL3,MAN2B2,MMP3,SERPINE1,SULF2,THBS1,THBS2,TIMP1,TNC	456 (13)
ceruletide		biologic drug	4.09e-10	ADAM17,AHNAK,ANXA2,CAVIN1,CLIC1,EEA1,EHD2,HMGA1,HMOX1,HSPA5,HSPB1,HSPH1,IL6,KRT18,KRT8,MME,MYH9,PEA15,PGD,PLIN3,PPP2R1A,RTN4,YWHAG,ZYX
Pkc(s)		group	4.14e-10	ACO1,APOA1,APP,CCL2,CCN1,CCN2,CD55,COL1A1,COL3A1,CTNNB1,CTSB,DES,EGFR,FAS,FN1,HMOX1,HSP90B1,HSPA5,IL6,ITGA5,ITGB1,KRT8,LIPA,MAPK1,MMP1,MMP2,MMP9,P4HB,PDIA4,PON1,SERPINE1,STC1,STC2,TAGLN,TGFB1,VCAM1	354 (15)
THRB		ligand-dependent nuclear receptor	4.17e-10	ACTA1,APOA1,APOA2,APOC3,APOM,CCL2,CFD,CTNNB1,CTSB,CTSD,DCN,EGFR,EHD2,ENG,F12,FASN,FDPS,FSTL1,GDI1,GSN,GSS,H1-2,IGFBP2,IGFBP3,IGHM,IL6,ITIH1,LDLR,LYZ,MMP1,MMP2,MMP9,NME1,PAM,PGD,PTGDS,SERPINE1,SFRP2,SFRP4,TGFB1,TGFBI,WNT2,YWHAE	585 (22)
phenacetin		chemical drug	4.82e-10	A2M,ANXA1,ANXA2,CD44,CLU,CP,FGA,FGB,LGALS3,PSMB8,S100A10,S100A11,TIMP1,TMSB10/TMSB4X,VIM	438 (7)
verteporfin		chemical drug	4.89e-10	CCN2,CDH2,COL1A1,COL3A1,COL4A1,EGFR,FN1,IGFBP3,IL6,NT5E,RANBP1,SCG2,TGFB1,VIM	505 (22)
Vegf		group	5.37e-10	A2M,ACE,ADAM10,ADAMTS1,ANGPTL2,ANGPTL4,ANP32A,ANPEP,APOM,CALM1 (includes others),CCN1,CD44,CHI3L1,COL4A3,CRLF1,CSE1L,CTNNB1,CXCL1,CXCL12,DCBLD2,ELN,ENPP2,FAS,FLNA,FN1,FST,GASK1B,HMOX1,ICAM1,IGFBP3,IGFBP4,IL6,IL6ST,INHBA,ITGA2,ITGB1,KITLG,LDLR,MIF,MMP10,MMP14,MMP2,MMP9,NAMPT,NID2,NOLC1,NRP1,PLAUR,PLOD2,PVR,RECK,SERPINB2,STC1,TGFB1,TIMP1,TNC,TNFRSF11B,VCAM1,VIM,VWF,YWHAZ	591 (17)
TFAP2C		transcription regulator	5.6e-10	ALCAM,CA12,CCN2,CD44,EGFR,FKBP4,FST,H1-2,HK1,IGFBP5,KITLG,KRT8,MMP14,MMP2,MMP9,MT2A,NRP1,SOD2,THBS1,TIMP1	508 (11)
HNF4G		transcription regulator	5.91e-10	APOA4,APOC3,CAPN2,CNN2,FHL3,FLNA,FLNB,ITGA2,ITGA5,ITGAV,KRT18,KRT8,LAMC1,PAK3,PDLIM7,VCL
N-nitro-L-arginine methyl ester		chemical drug	6.05e-10	ACE,ACO1,ACTA1,ADIPOQ,AGT,BGN,CCL2,CCN2,COL1A2,COL3A1,CSF1,FAS,FN1,HMOX1,ICAM1,IL6,ITGAV,LDLR,MAP1B,MMP9,SERPINE1,SOD1,TGFB1,TIMP1,VCAM1	631 (20)
IRS1		enzyme	6.43e-10	ACTR3,ADIPOQ,AP2A1,ATP5F1A,COL3A1,COL4A1,COL4A2,COL6A1,COL6A3,COL7A1,CRABP2,DBN1,FASN,FHL1,FST,HMOX1,IGF1,IGFBP4,IL6,LAMA4,LDLR,MMP14,NRP1,SFRP2,TAGLN,TGFBI,TNXB	780 (24)
sunitinib		chemical drug	6.83e-10	CCN2,CD44,COL1A1,COL4A2,COL5A1,COL6A1,COL7A1,CTNNA1,CTNNB1,ECM1,FN1,ICAM1,ITGB1,LAMB1,LAMC1,MMP9,TGFBI,TIMP2,TNC	415 (19)
ATP5IF1		other	6.83e-10	ACAA2,ACAT2,ACLY,ADIPOQ,ASAH1,BLVRB,CAT,DBI,DLD,ECH1,FABP3,FASN,GSR,HADH,LDHB,PRDX2,PRDX3,SOD2,TXNRD1
RXRA		ligand-dependent nuclear receptor	6.96e-10	AHCY,AKR1C1/AKR1C2,APOA1,APOA2,APOC3,APOE,APOM,APP,ARF3,C1QA,C3,C4A/C4B,CAT,CD109,CLU,COL1A1,COLEC12,CRABP2,CTSB,CXCL1,ECM1,EEF2,EHD3,ENG,ETF1,FABP3,FABP5,FASN,FGG,FSTL1,FTL,GAS6,HMOX1,HSD17B4,IGF1,IGFBP6,IL6,KNG1,LYZ,MAP1B,MMP2,NEO1,NME1,PLTP,PTGDS,S100A4,S100A6,SNRPD3,TGFB1,TPP1,TXN,VCAN	473 (19)
PRNP	12.612	other	7.02e-10	APOE,APP,CCL2,CD44,CTSD,FST,H2AX,HSP90B1,HSPA1A/HSPA1B,HSPA5,HSPA8,HSPA9,HSPB1,IL6,LRP1,MMP2,PDCD6,PDCD6IP,PDIA3,PLAUR,PRNP	639 (18)
AGER		transmembrane receptor	7.34e-10	APP,C1QA,C1QB,C1QC,CCL2,COL4A1,CSF1,CTNNB1,CTSK,FAS,FN1,ICAM1,IGF1,IL6,MMP2,MMP3,MMP9,SCG2,SELENBP1,SERPINE1,TGFB1,TNC,TUBB3,VCAM1	538 (15)
IL20		cytokine	7.52e-10	AHSG,ALB,APOA1,APOC1,CCL2,CTSK,EMILIN1,HP,MMP9,PLG,RBP4,SERPINC1,TTR,VTN	328 (9)
PSME3		peptidase	9.51e-10	ALDOA,ENO1,FASN,GAPDH,LDHA,PFKL,PGM1,PKM,TAGLN,TPI1
GATA4		transcription regulator	9.87e-10	ACTA1,ACTN2,ADSS2,CA12,CCL2,CCN2,COL1A1,COL1A2,COL3A1,CRABP2,CTHRC1,CXCL6,DES,ECM2,F10,FAP,GPI,HK1,HSPA5,IGFBP5,IGFBP6,IL6,INHBA,LDHA,LRG1,LTBP2,MYH9,OGN,PFKP,PGAM1,POSTN,PTGDS,S100A4,SERPINA3,SFRP4,TAGLN,TGFBI,TIMP1,TPM1,VCAM1,VIM	411 (15)
mir-8		microRNA	1.04e-09	ACTN1,ADAM12,ADAMTS1,APOA1,BST1,CDH2,CRK,CRTAP,CTNNB1,CUL3,EGFR,FAT1,FN1,FTH1,HMGB1,HMOX1,IL6,ITGAV,ITGB1,KITLG,LOX,LRP1,MMP1,MSN,MYOF,SEC23A,SERPINE2,SULF2,TIMP2,VIM,YWHAB,YWHAG,YWHAZ	695 (20)
ALDH1A2		enzyme	1.08e-09	BGN,CCN1,CCN2,CD44,COL1A2,COL3A1,CSF1,IGFBP4,PCOLCE,SPARC,TGFBI,TIMP1,TIMP3	532 (14)
NOSTRIN		transcription regulator	1.08e-09	ACE,ADAM17,ANXA5,COL18A1,FN1,IL6,ITGA5,MMP1,MMP2,MMP9,SOD1,TFPI,THBS1	622 (17)
SUMO3		other	1.14e-09	AGT,APP,CD59,CTH,HMGA1,HSPA8,IL6,MMP14,MOXD1,PNP,RNASE4,TNC,TNFRSF21,XRCC5
PDGFB		growth factor	1.14e-09	COL1A1,COL1A2,COL3A1,FGF7,FN1,HMGA1,ICAM1,IL1RN,IL6,MMP2,MMP3,MMP9,MYL6,NOTCH3,PDGFRB,SERPINF1,THBS1,TIMP1,TNC	566 (18)
15-deoxy-delta-12,14 -PGJ 2		chemical - endogenous mammalian	1.2e-09	CCL2,CCN2,COL1A1,COL1A2,CSPG4,CTSB,CTSD,DES,FKBP4,FN1,FTH1,GSN,GSR,GSTP1,HGF,HMOX1,HSPB1,ICAM1,IL6,LAMA1,LAMB1,LAMP1,MMP1,MMP3,MMP9,MYH11,P4HA1,PARP1,PDGFRA,PRDX1,SERPINA1,SERPINE1,SFRP2,SOD1,TUBB3,TXNRD1,VCAM1	398 (20)
homocysteine		chemical - endogenous mammalian	1.24e-09	ACLY,AKR1C3,ANXA2,APOA1,CCL2,CLU,CXCL12,DDAH2,DES,EEF1A1,EEF1D,FASN,FDPS,HMOX1,HSPA5,IDI1,IL6,LTA4H,MMP2,PKM,PON1,PRDX1,PRDX2,TIMP1,VCAM1	618 (22)
SALL4		transcription regulator	1.25e-09	ACTB,ADAM10,ANGPTL4,ANXA2,ARHGAP1,CCN1,CCN5,CD44,CDH2,CTNNB1,CXCL1,FLNC,FN1,ITGAV,ITGB1,KRT1,LOXL2,MMP1,PDGFC,PPP2R1A,RACK1,SEMA3C,SERPINE1,SLIT3,TLN1,TPM1,TUBA4B,VCL,VIM,YWHAG	271 (7)
HNRNPU	12.629	transporter	1.37e-09	ACTB,C1QA,C1QB,C1QC,CCL2,CD5L,CTNNB1,GAPDH,GPNMB,HBB,IGF1,IL6,KITLG,LYZ,PDGFD,TGFB1,VCAM1,WNT2	287 (10)
Collagen type IV		complex	1.38e-09	CCL2,ITGB1,MMP14,MMP2,MMP9,NES,PLAUR,SERPINE1,TAGLN,THBS1,TIMP2	551 (19)
ITGA9		other	1.38e-09	CDH11,CDH2,CXCL12,CXCL6,IL6,MMP1,MMP14,MMP3,TGFB1,TNC,VIM	564 (19)
Interferon alpha		group	1.43e-09	ADAMTS1,ANXA1,ANXA2,ANXA5,APOL1,AXL,B2M,BCHE,C3,CCL2,CKAP4,COL15A1,COL1A1,COL1A2,COL7A1,CTH,CXCL1,DAG1,EGFR,ENPP2,FAS,FASN,FBLN2,GSTM3,HLA-A,HLA-C,HMOX1,HSPA1A/HSPA1B,ICAM1,IGFBP4,IGLL1/IGLL5,IL1RN,IL6,IL6ST,ITGB1,LAP3,LGALS3,LGALS3BP,LTBP1,LTBP2,MCM3,MMP1,MMP2,MMP3,MYOF,NPM1,NT5E,PLAUR,PPP1R14B,PRKACA,PSMB8,PSMB9,REXO2,S100A6,SDF2L1,SERPINB1,SERPINB9,STC2,TGFB1,TUBB,VCAM1,VCAN,VIM,WARS1	451 (11)
SKIC2		enzyme	1.47e-09	ALDOA,BCAT1,CTH,ENO1,GAPDH,GOT1,LDHA,P4HA1,PFKL,PGK1,PGM1,PLOD2,STC1,TFRC,TPI1
SETD2		enzyme	1.47e-09	ANG,CCN1,CCN2,CDH2,CTNNB1,ENG,IGF1,LAMA1,LAMA4,PDGFC,PLG,RTN4,SEMA3C,SERPINE1,SERPINF1	537 (12)
phenethyl isothiocyanate		chemical drug	1.56e-09	CAPN2,CCT4,CRK,CTTN,EEF2,GSS,HSP90AA1,IDH1,MMP2,NNMT,PCSK9,PDCD10,PLS3,PSMA6,PSMB3,QSOX1,RPL3,RPL5,SEPTIN7,TXN,TXNL1,TXNRD1,USP14	235 (7)
platelet activating factor		chemical - endogenous mammalian	1.79e-09	APOM,CCL2,CDH2,FN1,GAS6,ICAM1,IL6,MMP1,MMP14,MMP2,MMP9,PAFAH1B2,PLAUR,SERPINE1,THBS1,TIMP1,TIMP2,VIM	466 (18)
EGR1		transcription regulator	1.9e-09	ACE,APOA1,APP,CASP6,CAVIN1,CCL2,CD44,CLU,COL1A1,COL1A2,COL2A1,CSF1,CXCL6,EGFR,FAS,FN1,FTL,HMOX1,ICAM1,LDLR,LYZ,MMP14,MMP9,PDGFC,PF4,SERPINE1,SOD1,SOD2,TGFB1,THBS1,TIMP1,VCAM1	628 (19)
IRF2		transcription regulator	1.9e-09	ANG,ARCN1,B2M,C1S,CA12,CFB,CLIC1,ERAP1,FCGBP,FGA,FGB,FGG,IDH1,IL6,IL6ST,MYH9,NAMPT,PSMB8,PSMB9,PSME1,PSME2,RARRES1,RRBP1,TPM1,TXNRD1,VCAM1	379 (12)
aflatoxin B1		chemical - endogenous non-mammalian	2.01e-09	A1BG,A2M,ACTA1,APP,CCN5,CDH13,CFD,COL14A1,COL4A3,DCN,EZR,FAS,GSR,GSTM3,GSTP1,HLA-A,IDI1,IGFBP7,INHBA,ITGA5,LAMA5,LDLR,LGALS3BP,MAP1B,MCM3,MFGE8,MME,MMP1,MMP2,PLG,PPIC,PRNP,PSAT1,RCN1,RHOC,SERPINB1,SERPINB9,SPARC,SULF2,TXNRD1,XRCC6	435 (11)
ESRRA		transcription regulator	2.04e-09	ACTA1,ACTN2,ALDOC,ANGPTL4,ANXA1,ASAH1,ATP5F1B,CDH2,COL1A1,COL4A1,COL4A2,CTTN,CXCL12,CYCS,EMILIN1,ENO1,FABP3,FASN,GAPDH,GOT1,HK1,HMOX1,HSD17B4,IDI1,IGFBP4,KRT10,LDHA,LDHB,LIPA,LOXL2,LRG1,MFGE8,MMP14,MMP2,MMP9,MYH9,NRP1,NRP2,PKM,PRCP,RPL19,TPI1	711 (19)
NFE2L1		transcription regulator	2.08e-09	GSTP1,HMOX1,PSMA1,PSMA6,PSMA7,PSMB1,PSMB2,PSMB5,PSMB6,PSMB7,PSMC2,PSMC3,PSMD1,PSMD11,PSMD12
IKBKE		kinase	2.1e-09	ACLY,ALDOC,CXCL12,CXCL6,DLST,ENO3,HLA-A,IL6,LDHA,MAT2A,MMP3,MMP9,PFKL,PGK1,PGM1,PGM2,PGM3,PSAT1,PSPH,PYGL,TPI1	337 (15)
TCF4		transcription regulator	2.12e-09	ADAM17,ALCAM,ANGPTL4,ANXA6,APCS,B4GALT1,CCT6A,CD55,CD9,CKAP4,DPT,DUT,FAS,GRPEL1,H1-0,HSP90B1,HSPA13,HYOU1,IGFBP3,IGFBP4,IGFBP5,IL6,INHBA,LAMA4,LRP1,MANF,MVP,PDIA4,PDIA6,PFDN6,PPIF,PRDX4,RHOC,RPL7,RUVBL2,SDF2L1,SELENOP,SERPINB1,SERPINF1,SHISA5,SUB1,TFG,TXNDC5,WARS1,YWHAG,YWHAZ	292 (7)
mir-1		microRNA	2.22e-09	ADAM12,ANP32B,ANXA2,CAP1,CAPRIN1,CCL2,CXCL1,CXCL12,FN1,HNRNPU,HSP90B1,HSPD1,IGF1,IL6,MMP9,MYLK,NOTCH3,PICALM,PPIB,RRBP1,SH3BGRL3,SULF1,TAGLN2,TWF1	408 (12)
CHI3L1	12.349	enzyme	2.27e-09	CALD1,CDH11,COL16A1,COL6A1,COL6A2,IGFBP5,MMP9,NAMPT,NNMT,SERPINB1,SERPINE1,TNC	493 (10)
IMMT		other	2.49e-09	ANG,AXL,CD55,CXCL1,CXCL6,IGFBP3,IGFBP6,IL6,INHBA,KITLG,LAMB2,MIF,SERPINB2,SERPINE1	289 (7)
RAF1		kinase	2.53e-09	ACAT2,ANXA1,AP2B1,CCN5,CD44,CTNNB1,CTSL,DCBLD2,FAS,GRN,HNRNPA2B1,HNRNPAB,HSPB1,IGFBP3,IL6,ITGA2,ITGB1,LDHA,MGAT5,MMP1,MMP3,MMP9,PLAUR,PLEC,PNP,RPS2,RTCB,SELENBP1,SERPINB2,SERPINB7,SNRPD1,TCOF1,TFPI2,TIMP1	467 (15)
4-O-carboxymethylascochlorin		chemical reagent	2.53e-09	ADH5,AKR1C1/AKR1C2,APOB,CALR,FUBP1,HNRNPK,HSPA5,PCBP1,PDIA3,PRDX1,STIP1
CCN3		growth factor	2.53e-09	CCL2,CCN2,COL1A1,GREM1,ITGA2,ITGB1,MMP1,MMP2,MMP9,PDGFC,SERPINE1	699 (22)
ILF3	12.497	transcription regulator	2.59e-09	ACAT2,ALCAM,ANXA5,CAPG,CD9,CFH,CHI3L1,COL14A1,CXCL1,EGFR,FABP5,FDPS,IL1RN,IL6,ILF2,LDLR,LGALS3,PLAUR,SEMA7A,SLC3A2,TNC	404 (12)
THBS4		other	2.63e-09	CALR,CDH2,COL2A1,COL3A1,HSPA5,HYOU1,ICAM1,MANF,P4HB,SDF2L1,TNC,VCAM1,VIM	448 (17)
SMAD2		transcription regulator	2.65e-09	ADAM12,BGN,CCN2,CDH2,COL1A2,COL2A1,COL3A1,FN1,FSTL3,HABP2,HMOX1,IGF1,IL6,ITGB1,MMP2,MMP9,PTX3,SERPINE1,THBS1,TIMP3,TPM1,TPM2,TPM3,VIM	685 (18)
IL9		cytokine	2.72e-09	ACTN1,ARPC4,CAPN2,CAPZB,CCL2,CFL1,CTNNA1,CTTN,CUL3,GP1BA,IQGAP1,LTBP1,MARCKS,PLS3,S100A10,SPTAN1,TGFB1
NOX4		enzyme	2.72e-09	ACTA1,AGT,CCL2,CD44,COL1A1,CS,CTH,DES,FN1,H2AX,HMOX1,ICAM1,LDHA,MMP2,RHOC,SERPINE1,VIM	424 (18)
KLF2		transcription regulator	3.05e-09	ACE,CCL2,CCN2,CD44,CD55,CDH2,COL4A1,ECM1,ELN,FBLN1,HBB,IL6,ITGB1,KITLG,MMP14,MT2A,MVP,NOTCH3,PLOD2,PROS1,PTGDS,SERPINB9,SERPINE1,TFPI,TFPI2,TFRC,TGFB1,THBS1,TIMP1,VCAM1,VWF	485 (20)
filgrastim		biologic drug	3.25e-09	ANXA1,B2M,CAST,CBR1,CCT2,CD44,CD55,CD59,CHIT1,CLU,CST3,CXCL1,DDAH2,DPYSL3,EMILIN2,ENO1,EXT1,FABP5,GAPDH,GNS,HMGA1,HP,HSPA9,IGKC,IL1RAP,LAP3,LDHA,LDHB,LDLR,LGALS3,MME,MMP9,MVP,PCSK9,PF4,PGD,PLAUR,PPBP,PRDX2,PSME1,PSME2,QSOX1,RARRES1,S100A10,S100A4,SERPINB1,SERPING1,SGSH,SMPDL3A,SPON2,SULF2,VIM
mycophenolic acid		chemical drug	3.58e-09	ANPEP,AZGP1,CCL2,CCN1,CCN2,CD55,CD59,CLU,CXCL6,FN1,HNRNPD,HSPA5,IL6,INHBA,LDLR,MME,PDLIM5,SERPINB2,SERPINE1,SOD2	440 (17)
MAPK14		kinase	3.6e-09	ACTA1,CALR,CAT,CCL2,COL1A1,CXCL1,CXCL6,EFEMP1,EGFR,FAS,FASN,FDPS,FN1,GREM1,HMOX1,ICAM1,IL6,KITLG,LDLR,MMP1,MMP3,MMP9,MYH11,NRP1,PLAUR,PRDX1,SOD1,SOD2,TAGLN,TGFB1,TIMP1,TIMP2,TXN,VCAM1	505 (18)
cytokine		group	3.61e-09	ADAM12,ANG,APP,CCL2,CCN1,CLU,CSF1,CXCL1,FAS,HMOX1,ICAM1,IGFBP2,IL6,MMP1,MMP2,MMP3,MMP9,PLAUR,PON1,RPSA,S100A4,SERPINE1,SOD2,SPARC,TIMP1,TNFAIP6,VCAM1,VWF	443 (15)
GABARAPL2		other	3.7e-09	BLVRB,CSPG4,CSTB,CTSB,GSR,HEXA,LGMN,NAGLU,NPC2,PSAP,SCPEP1,TPP1
mono-(2-ethylhexyl)phthalate		chemical toxicant	3.99e-09	ACAT2,ACO1,ADIPOQ,ALDOC,ANGPTL4,ATP5F1B,CS,EIF3J,ENO1,FAS,FASN,FH,G6PD,GAPDH,GPI,HADH,LDLR,LRP1,MDH1,MDH2,NAMPT,PCOLCE,PGK1,SOD1,TALDO1,TIMP2,TKT,TPI1,VCL	479 (19)
advanced glycation end-products		chemical - endogenous mammalian	3.99e-09	BSG,CCL2,CCN2,CXCL12,DDAH2,FN1,HMGB1,IL6,MMP1,MMP9,PFN1,SERPINE1,SERPINF1,SLIT2,TGFB1,VCAM1	325 (15)
4-(2-aminoethyl)benzenesulfonylfluoride		chemical - protease inhibitor	4e-09	ADAMTSL1,COL11A1,COL1A1,COL1A2,ENPP2,FBN2,FN1,HMOX1,HSPA5,SERPINI1,SOD2,TAGLN,TNC	505 (21)
miR-16-5p (and other miRNAs w/seed AGCAGCA)		mature microRNA	4.08e-09	ADSS2,ARHGDIA,CA12,CAPRIN1,DTD1,EGFR,F2,FGF7,GRN,HARS1,HDHD2,HMGA1,HMOX1,HSP90B1,HSPA1A/HSPA1B,IGF1,IGF2R,IL6,ITGA2,KITLG,LAMC1,PAFAH1B2,PDCD6IP,PNP,PPIF,PSAT1,RECK,RTN4,SERPINE2,TPI1,TPM3,UGP2,ZYX	265 (7)
PKD1		ion channel	4.08e-09	APOM,ASPH,AXL,BCAT1,CAVIN1,CCN1,CCN2,COL12A1,CPN2,CTNNB1,EDIL3,EGFR,EIF3A,EMILIN1,F13B,GREM1,HSP90B1,IDH1,ITIH2,KLKB1,KNG1,KRT18,LOX,LTBP1,NNMT,PICALM,PRDX5,QPCT,SEPTIN7,SERPINF2,TNFRSF11B,TTR,VWF	348 (13)
UBA1	12.549	enzyme	4.46e-09	ANXA2,ANXA5,APOE,HSP90B1,HSPA5,HSPA8,HSPB1,TAGLN,TAGLN2,TUBA1C,VIM	185 (4)
lovastatin		chemical drug	4.58e-09	ACAT2,ADAM10,ADAMTS1,ADIPOQ,ALB,APOE,CAT,CCL2,CCN2,COTL1,DPYSL2,ENO2,FASN,FDPS,GPX3,HMOX1,IGF1,IL6,LDLR,LMNA,PCSK9,RARRES2,RHOC,SERPINE1,TAGLN2,TFPI,TGFB1,TNFRSF11B,VWF	692 (18)
PTGS2		enzyme	4.98e-09	ANG,ANXA1,ANXA2,B2M,CALR,CCL2,CD44,CLU,CST3,CTSD,CTSK,CXCL12,EZR,FAS,FN1,HLA-A,ICAM1,IGF1,IGFBP3,IL6,ITGAV,LRP1,LTBP1,MMP1,MMP14,MMP2,MMP9,PF4,PSAP,PSMB8,PTMA,RPS19,SEMA7A,STC1,TFRC,TGFB1,TNFAIP6	496 (14)
SFRP1		transmembrane receptor	5.34e-09	ACLY,APP,COL1A1,CTNNB1,FASN,FN1,IL6,KRT18,MMP1,MMP10,MMP2,MMP3,MMP9,NAMPT,SERPINE1,VIM	473 (19)
MAP3K1		kinase	5.34e-09	COL3A1,COL4A1,FAS,HMOX1,HSPB1,LDLR,LOXL3,MAN2B2,MMP3,PLAUR,PRDX1,SERPINE1,TGFB1,THBS1,TIMP1,TNC	388 (17)
PDGF (family)		group	5.35e-09	CALR,COL3A1,EEF1B2,FN1,HSPD1,METAP2,P4HB,PDIA3,VIM	449 (14)
Ro31-8220		chemical drug	5.59e-09	CCL2,CD55,COL1A1,COL1A2,FN1,FSTL3,HMOX1,ICAM1,IL6,ITGA5,ITGB1,MMP1,MMP2,SERPINE1,VCAM1	471 (18)
bexarotene		chemical drug	5.76e-09	AKR1C1/AKR1C2,AKR1C3,ALCAM,APOA2,APOE,APP,AXL,CCL2,CCN1,CFD,CST3,CTH,CTNNB1,CYCS,EGFR,GARS1,GUK1,ICAM1,IGFBP6,LOXL2,MMP1,MMP9,NRP2,PCSK9,PLAUR,PLOD2,SELENOM,SPARC,TGFB1,TUBB3,VCAM1	505 (15)
cadmium chloride		chemical toxicant	5.82e-09	ALB,ANXA5,CDH2,CXCL12,EEF1D,ERO1A,GAPDH,GSR,HMOX1,HP,HSP90AA1,HSPA13,HSPA1A/HSPA1B,HSPA5,HSPB1,IGFBP6,LDHA,PKM,TGFB1,TXN,VIM	441 (19)
LCN2		transporter	5.86e-09	ACTN1,CAPG,CDH2,COL1A1,CORO1C,CXCL6,FAS,FASN,FN1,HMOX1,IL1RN,IL6,LDLR,MIF,MMP2,MSN,RBP4,SOD2,TAGLN2,TGFB1,TNFRSF11B,VIM	320 (12)
GABARAPL1		other	5.89e-09	BLVRB,CSPG4,CSTB,CTSB,GSR,HEXA,LGMN,NAGLU,NPC2,PSAP,SCPEP1,TPP1
gamma-secretase inhibitor compound E		chemical reagent	5.89e-09	APP,FKBP4,HSP90AB1,HSPA4,HSPA8,HSPH1,IL6,PTPRK,SSBP1,STIP1,TCP1,TUBB3	522 (8)
IGF2BP1		translation regulator	5.98e-09	ACTB,CD44,COL14A1,COL1A1,COL1A2,COL5A1,COL6A2,COL6A3,HBB,LGALS1,LUM,SERPINH1,TNC
DETA-NONOate		chemical reagent	6.09e-09	ACO1,ADAM10,BGN,CAT,FAS,GLO1,HMOX1,ICAM1,IL6,LOXL2,MMP9,SERPINE1,SOD3,TAGLN2,TIMP1,TNFRSF11B,VCAM1	426 (18)
FGF1		growth factor	6.55e-09	ACTA1,AKR1B1,ALB,APOE,CCN1,CCN2,CCN5,CDH11,CPXM1,CTNNB1,CXCL1,GSTP1,HMOX1,ICAM1,IL6,NDNF,NOTCH3,PLG,POSTN,SERPINB1,TGFB1,THBS1,TIMP3,TTR,VCAM1	473 (15)
bucladesine		chemical toxicant	6.74e-09	ADAMTS1,ANXA1,APOE,CD44,CDH2,CLU,CTNNB1,ENO2,FAH,FN1,FST,FSTL3,GLUL,GSTP1,HMOX1,ICAM1,IGF1,IGFALS,IGFBP3,IGFBP5,IGFBP6,IL6,ITGB1,KITLG,LDLR,LXN,MAN2A1,MAT2A,MME,MMP1,MMP14,MMP2,MMP9,PDGFRA,PLIN3,PRKAR1A,QSOX1,SCG2,SERPINE1,SOD2,STC1,TF,TGFB1,TGFBR3,TIMP1,TIMP2,TOP1	544 (17)
ITGAV	12.865	transmembrane receptor	7.09e-09	COL1A1,COL1A2,FN1,HLA-A,ICAM1,IL6,ITGA5,ITGAV,MMP1,MMP2,MMP9,PSMB8,SERPINE1,TGFB1,TIMP1,VTN	428 (20)
IGFBP2	10.874	other	7.09e-09	CCL2,COL11A1,COL14A1,DDAH1,EFEMP1,EGFR,FN1,IGFBP2,IGFBP3,IGFBP4,ITGA5,MMP2,POSTN,PTGFRN,PTN,THBS2	678 (19)
glutamine		chemical - endogenous mammalian	7.67e-09	AARS1,ACTB,ADSS2,AKR1C1/AKR1C2,BCAT1,BSG,CARS1,COL1A1,CXCL1,FABP5,FN1,HK1,HSBP1,HSPA1A/HSPA1B,HSPA5,ICAM1,IDH1,IGFBP2,IL6,NES,PARP1,THBS2,VCP,VIM,WARS1	471 (21)
dexmedetomidine		chemical drug	7.87e-09	CCL2,COL1A1,COL1A2,COL4A1,CSF1,FN1,HGF,HMGB1,HSP90AA1,HSP90B1,ICAM1,IL6,ITGA2,ITGA5,ITGB1,THBS2,TNC	548 (20)
STAT4		transcription regulator	8e-09	ADSS2,AHNAK,ALDOC,AP2A2,ASPH,BSG,C3,CCL2,COPG1,DDAH2,ENO2,ERO1A,FSCN1,GBE1,GLG1,HEXB,IL6,ITIH5,KRT18,LRP1,LTBP3,P4HA2,PLOD2,PRDX6,PYGL,RCN3,S100A4,SELENBP1,SERPINB1,SERPINE1,SMPDL3A,STC2,TIMP1,TPP2	403 (15)
PDX1		transcription regulator	8.35e-09	ACTB,AKR1B1,ALB,ANXA2,CAT,CD44,COL1A1,COL3A1,ECH1,ERO1A,ERO1B,FH,GOT1,GRN,HK1,HSPA5,IDH1,IGFBP3,IL6,KRT18,KRT8,LTA4H,LXN,MAN1A1,MDH1,PDIA4,PDIA6,PRSS23,SCG2,SLIT3,TGFBR3	591 (14)
HAVCR1		other	8.45e-09	ANPEP,B2M,CALR,CAPN1,CCN1,ENO2,ERAP1,FHL3,FSCN1,IL6,IL6ST,LOXL2,NAMPT,NEO1,NUCKS1,PLAUR,PSMB8,PSMB9,PSME2,SPARC,STC2,UCHL1	316 (10)
tributyltin		chemical reagent	8.63e-09	ACLY,ANGPTL4,CCN2,CCN5,COL1A1,COL1A2,COL3A1,COL5A1,COL6A1,COL6A2,CYCS,DCN,FN1,HSP90AA1,IDH1,INHBA,LDHA,PDGFRA,PDGFRB,SCG2,SOD3,THBS1,THBS2,TNC	491 (18)
RAC1		enzyme	8.95e-09	AGT,CCN2,CDH2,COL1A2,COL2A1,CTNNB1,DPYSL2,FAS,FN1,GSN,HMOX1,HSPB1,ICAM1,IL6,ITGB1,MMP1,MMP10,MMP14,MMP2,MMP9,PLAUR,RAC3,SOD2,TGFB1,VCAM1	354 (15)
GABARAP		transporter	9.19e-09	BLVRB,CSPG4,CSTB,CTSB,GSR,HEXA,LGMN,NAGLU,NPC2,PSAP,SCPEP1,TPP1	40 (2)
MAK683		chemical drug	9.19e-09	CCL2,CXCL12,CXCL6,EGFR,FAS,IGFBP3,IGFBP5,IL6,ITGA2,MMP1,MMP10,MMP2
STEAP3		transporter	9.35e-09	ANXA2,CCN2,CD44,COL1A1,COL3A1,ERO1A,HSPA8,ITGA5,LOX,MMP3,P4HA1,PLOD2,PNP,S100A10,TFRC,ZYX	272 (7)
NF-Y		complex	9.36e-09	ALB,APOA1,B2M,CAT,COL1A1,COL5A3,F12,FASN,FTH1,GAS6,HBB,HSPA5,MME,PDGFRB,PGM3,PKM,PROS1,TIMP2,VWF
USF2		transcription regulator	1.01e-08	ACTN4,AGT,APOA2,APOC3,B2M,CHI3L1,FASN,HGF,HMOX1,IGF2R,IGFBP3,LGALS3BP,MYH9,P4HA1,PRKAR1A,SERPINE1,TGFB1,THBS1	227 (7)
HDAC3		transcription regulator	1.01e-08	ALDOA,CD55,CDH2,COL1A2,EGFR,ENO1,ENPP2,FASN,G6PD,HMOX1,HP,ICAM1,IL6,LDHA,MMP9,PFKL,PGAM1,PGK1,PKM,SERPINE1,TAGLN,VIM	722 (21)
SUMO2		enzyme	1.03e-08	AGT,CD59,CTH,HMGA1,HSPA8,IL6,MMP14,MOXD1,PNP,RNASE4,TNC,TNFRSF21,TRIM28,XRCC5	243 (11)
TIMP3	12.879	other	1.03e-08	ADAM10,APP,CTNNB1,ENG,FAS,FKBP1A,IL6,LTBP1,MMP2,MMP9,SERPINE1,TGFB1,TGFBR3,THBS1,VIM	504 (17)
CD36		transmembrane receptor	1.1e-08	ADIPOQ,APOA1,APOA4,APOB,ATP5F1B,AXL,COL1A1,COL4A1,CXCL1,CXCL6,FAS,FASN,HSP90B1,HSPA5,ICAM1,IGFBP4,IGFBP6,IGFBP7,IL6,LRP1,MMP1,MMP10,MMP14,MMP3,PLAUR,SERPINB2,SERPINE1,TNFRSF11B	519 (19)
wortmannin		chemical drug	1.11e-08	AGT,ANPEP,CCL2,CCN2,CD44,COL1A1,COL1A2,COL3A1,CSF1,CTNNB1,EZR,FASN,FN1,G3BP1,GSTP1,HMOX1,ICAM1,IGF1,IL6,MMP14,MMP2,MMP9,MSN,MT2A,MYH11,NT5E,P4HA1,POSTN,SERPINE1,TFRC,TPI1,TPM1,VCAM1,VIM	512 (16)
MYB		transcription regulator	1.16e-08	ADAM12,ANPEP,C3,CASP6,CDH2,CLTA,COL1A2,COL4A1,COPA,CXCL12,CXCL6,EGFR,FN1,FUT8,HSPA5,HSPA8,ICAM1,IGF1,IGFBP3,IGFBP5,IGLL1/IGLL5,IL6,IQGAP1,KITLG,MAT2A,MMP1,MMP3,PPP3CA,VIM	586 (18)
mir-802		microRNA	1.2e-08	ACTR2,ACTR3,APP,ARPC3,ARPC4,ARPC5,CDH11,CXCL12,DES,EFNB1,GSN,ITGAV,ITGB1,MYH11,MYL6,MYL9,MYLK,PAK3,PDGFC,PDGFD,RAP1B,RDX,RHOC,SCG2,SDCBP,VIM
ciglitazone		chemical drug	1.2e-08	AGT,APOE,CAT,CCL2,CRABP2,CSPG4,CXCL1,DES,FN1,GSN,HGF,ICAM1,IGFBP2,IL6,KRT1,LAMA1,LAMB1,MMP2,MMP9,PARP1,SERPINA1,SERPINE1,SFRP2,SOD1,TUBB3,VCAM1	427 (15)
GPX4		enzyme	1.21e-08	ERP44,IL6,MMP1,PDIA3,PDIA6,PRDX3,TXN,TXNL1	210 (7)
CPXM1	12.824	peptidase	1.25e-08	COL14A1,COL15A1,COL16A1,COL4A2,COL5A1,COL6A1
EFEMP2	13.053	other	1.25e-08	CCN2,EFEMP1,ELN,FBLN2,FBLN5,MMP9	273 (7)
beta-galactosidase		group	1.26e-08	ALCAM,COL3A1,COL5A2,COL6A3,CXCL12,EZR,FLRT2,NEO1,RGMB,SLIT2,SLIT3
mir-140		microRNA	1.26e-08	CCN2,COL3A1,CTNNB1,DNPEP,IL6,LOX,LOXL2,OGN,PGK1,TGFB1,VIM	264 (7)
IL33		cytokine	1.28e-08	ACTB,ADAMTS1,ALDOA,APOE,APP,AXL,CCL2,CHST11,COL3A1,CSTB,CXCL1,EHD1,ENO2,FAS,FTL,HMOX1,HSPE1,ICAM1,IGHM,IL1RN,IL6,ITGA5,ITIH1,LAMA5,LGALS1,MDK,MIF,MMP10,MMP9,MYLK,NME1,NRP1,NT5E,P4HA1,PEA15,PFKL,PGK1,PGM2,PRDX1,PSAT1,PTPRK,RAI14,RANBP1,SERPINB1,SERPINB2,SERPINB9,SERPINE1,SOD2,TGFB1,TIMP1,TPI1	429 (14)
MAPK9		kinase	1.31e-08	ACLY,ADIPOQ,BMP1,CCL2,CCN2,FAS,FASN,GAPDH,HMGA1,HMGN2,IGFBP2,IL6,LGALS3BP,LMNA,LSM3,METAP2,MIF,MMP3,MMP9,NCL,NME2,PDIA3,PTX3,RAD23B,RPSA,SERPINA1,SOD2,SOD3,ZYX	703 (19)
4-phenylbutyric acid		chemical - endogenous mammalian	1.33e-08	ADAM17,AHSG,CALR,CAT,CCL2,CDV3,CXCL12,EIF2S2,GSN,HLA-A,HSP90B1,HSPA4,HSPA5,IL6,MMP2,MMP9,PARK7,PSMA3,PSMC3,SELENOP,SERPINA1,SOD2,TIMP2	659 (19)
PROC		peptidase	1.39e-08	ACE,AGT,CALR,CCL2,CLU,F2,HK1,ICAM1,IL6,MMP2,MMP9,PROCR,SERPINE1,THBS1,VCAM1	581 (22)
paclitaxel		chemical drug	1.42e-08	ANXA5,APOM,CCL2,CCN2,CD44,CLU,CTNNB1,CXCL1,CXCL6,DDAH1,EGFR,ENPP2,FAS,FLNA,H2AX,HLA-A,HSP90AB1,ICAM1,IDUA,IGFBP3,IGHA1,IGHM,IL1RAP,IL6,ITGA5,LGALS3,MACF1,MMP9,NT5E,PARP4,PGK1,PLAUR,PLIN3,SERPINB2,SOD2,STC1,TFPI,TFPI2,THBS1,TIMP2,TUBA1B,YBX1	396 (15)
DT-061		chemical reagent	1.44e-08	APEX1,CAD,FASN,HNRNPA1,HSPA8,HSPD1,NME1,PTMA,RPL19,RPS19	559 (7)
tetrachlorodibenzodioxin		chemical toxicant	1.47e-08	AARS1,ACTN1,AKR1A1,AKR1B1,ALCAM,B4GALT1,BCAT1,CBR1,CCN1,CCN2,CCT5,CD9,CDH13,COL18A1,COL6A1,CTSD,DCTN2,EGFR,ELN,FAS,GOT2,GPI,GRN,GRPEL1,HMOX1,HSPA1A/HSPA1B,HSPA8,IDH1,IGHM,IL6,ITGA5,ITGB1,KHDRBS1,MANF,MBL2,MMP1,MMP14,MYH11,NME1,PF4,PLAUR,PON1,PPBP,PSMA1,RPIA,S100A4,SEMA3C,SERPINA7,SERPINB2,SERPINE1,SERPINH1,SOD1,SOD2,STC2,THBS1,TIMP2,TNC,TXN	646 (16)
nicotine		chemical drug	1.5e-08	ACE,ALDOA,CCL2,CCN2,CD44,COL1A1,COL3A1,CTSK,DBI,ENO1,FASN,FN1,GSR,HMOX1,HSPA8,ICAM1,IGF1,IL6,ILF2,KRT10,LDLR,LGALS3,MATR3,MDH1,MMP2,MMP9,PLAUR,POSTN,RAP1B,RPSA,SCG2,SERPINE1,SERPINF1,TFPI2,TTR,VIM	374 (15)
5-azacytidine		chemical drug	1.52e-08	ANXA2,ATP5F1A,ATP5F1B,CALR,CANX,CAVIN1,CD44,COL1A1,CTNNA1,CTNNB1,CXCL12,ECH1,GSTP1,HSP90B1,HSPA5,HSPA8,HSPD1,INHBA,KRT18,LDHB,LOX,SERPINB8,SLC3A2,TFPI2,THBS1,THBS2,TUBB,XRCC5,XRCC6,ZYX	585 (17)
TGFBR1		kinase	1.56e-08	BGN,C1QA,C1QB,C3,CCN2,CDH2,CFB,COL1A1,COL1A2,FBLN5,FMOD,FN1,HMOX1,IL1RN,IL6,LTBP1,PPIA,PTPRK,PTX3,SERPINE1,TAGLN,TGFBI,VIM	682 (17)
CLPP		peptidase	1.58e-08	ALDOA,ATP5F1A,ATP5F1B,CS,DLD,DLST,ECH1,ENO1,FH,GAPDH,HADH,HSPA9,HSPD1,MDH2,PRDX3,SOD2,TALDO1,TKT
streptozocin		chemical drug	1.62e-08	ADIPOQ,ALB,CAT,CCN2,CLU,COL12A1,COL1A1,COL3A1,COL4A1,CXCL12,DPP4,ENO3,FABP3,FAS,FASN,FBN1,FN1,GPX3,GREM1,HMOX1,HSPA5,HSPD1,HSPG2,ICAM1,IGF1,IGFALS,IL6,LGALS3,LMNB1,MMP2,MMP9,NT5E,PDGFRA,PF4,PYGL,SERPINE1,SOD1,SOD2,SOD3,TGFB1,VCAM1,VIM,YBX1	537 (19)
APLN		other	1.83e-08	ACTB,ADIPOQ,ANXA2,ANXA5,ANXA6,CAT,CCN2,CFL1,FSCN1,LAMA4,LGALS1,LRG1,PPP1CA,RHOC,S100A10,SERPINH1,SOD1,TAGLN2,VIM,YWHAQ	362 (11)
RASSF1		other	1.83e-08	APOE,CDH2,CLU,COL4A1,COL4A2,CPE,CRABP2,CREG1,EFEMP1,EGFR,GSN,IGFBP3,MAP1B,MDK,MMP2,MYL9,PROS1,SELENOP,SRPX,TUBB	732 (23)
NSUN6		enzyme	1.84e-08	AXL,CCN1,CCN2,COL4A3,DDAH1,FLNA,FSCN1,FSTL1,GAS6,HEXB,MARCKS,SERPINE1,THBS1
CCN5	13.001	growth factor	1.85e-08	ADIPOQ,CCN2,CD44,CTNNB1,FN1,IGFBP7,ITGA5,KRT18,KRT8,PROCR,SERPINE1,SPARC,TGFB1,TGFBR3,VIM	594 (21)
PLAUR	12.766	transmembrane receptor	1.96e-08	ANG,CCL2,CDH2,CTSB,H2AX,ITGB1,MMP2,MMP3,MMP9,PLAUR,PLG,VIM,XRCC5,XRCC6	507 (19)
sulindac sulfide		chemical drug	1.97e-08	APP,ARPC1B,CCN2,GARS1,HSPA5,LDHA,MMP1,NUTF2,PGAM1,PPP2R1A,PRSS23,PSG5,RANBP1,SPTBN1,STC1,STC2,XRCC6,YWHAE	564 (12)
linsitinib		chemical drug	1.99e-08	CCN2,CD44,COL1A1,COL5A3,COL7A1,FN1,SERPINE1	453 (11)
ARHGAP5		enzyme	1.99e-08	CCN2,COL1A1,COL3A1,COL6A1,FN1,LAMA1,LOX	671 (14)
cystemustine		chemical drug	1.99e-08	PSMA1,PSMA5,PSMA6,PSMB1,PSMB5,PSMC1,PSMC2	128 (7)
E. coli B5 lipopolysaccharide		chemical - endogenous non-mammalian	2.05e-08	ADAMTS1,ADH5,AHSG,APOA1,B2M,CAT,CCL2,CD44,CRK,CXCL6,DBI,EEF1A1,EGFR,FASN,HLA-A,HMOX1,ICAM1,IL1RAP,IL6,IL6ST,LDLR,MAT2A,MSN,PF4,PPIA,PSMA5,RDX,SELENBP1,SELENOP,SERPINE1,SOD1,SOD2,TGFB1,TGFBR3,THBS1,TTR,VTN	630 (18)
F3		transmembrane receptor	2.09e-08	CCL2,CCN1,CCN2,EFEMP1,F2,FUT8,ICAM1,IL6,ITGA2,LAMB1,MDK,MMP2,MMP9,PAK3,SERPINC1,SERPINE1,VCAM1	366 (16)
fluoromethyl 2,2-difluoro-1-(trifluoromethyl)vinyl ether		chemical toxicant	2.11e-08	ANGPTL4,CD44,CLU,FGA,FGB,GPNMB,HMOX1,HSPA1A/HSPA1B,HSPB1,LGALS3,TIMP1,UCHL1
TGFA		growth factor	2.16e-08	ALB,CCL2,CCN2,CTNNB1,EGFR,FGF7,GSTP1,HGF,ICAM1,IGFBP4,IL6,MMP9,NES,PRNP,S100A10,SERPINA1,SERPINE1,TGFB1,VIM	563 (19)
PSMB11		peptidase	2.16e-08	COL1A1,COL1A2,COL3A1,COL5A1,COL5A3,COL6A1,COL6A2,CXCL12,CXCL6,HMOX1,HSPA1A/HSPA1B,LAMA1,LAMB2,LGALS3,MMP3,NID1,OLFML2B,RARRES2,THBS1,THBS3,TNFRSF21,VCAN,VIT
ATG7		enzyme	2.16e-08	ACLY,APOE,ARPC3,CCN2,CD44,CDH2,COL1A1,COL1A2,CTSB,EEF1G,HK1,HPRT1,IL6,ITLN1,LAMP1,NIBAN2,PA2G4,PDCD6IP,PFKL,PLIN3,PRKAR1A,S100A4,TGFB1	428 (14)
glutamyl-Se-methylselenocysteine		chemical - endogenous mammalian	2.38e-08	CLU,GSTP1,PLAUR,PSMA7,PSME1,RPS11,SOD1,TIMP2,TIMP3
CCND1		transcription regulator	2.39e-08	AHNAK,AZGP1,C7,CALU,CD44,COL1A1,COL5A2,EEF1B2,EGFR,ENO1,ENPP2,FGF7,FLNA,G3BP1,GPC6,HSPA1A/HSPA1B,HSPA8,HSPB1,ITGAV,ITIH2,KRT1,KRT10,LAMB2,MACF1,MARCKS,MESD,MMP2,MMP3,MYLK,NIBAN2,NT5E,PRSS1,RCN1,RPL10,RPL13,RPS6,SELENBP1,TALDO1,TPI1,TUBA1B,TUBA1C,TUBB	428 (15)
N-cor		group	2.39e-08	ADIPOQ,ALDOA,C1QA,CTSB,ENO1,FAM20C,FASN,G6PD,GSTP1,IDH1,IGF1,IGFBP3,LDHA,LHPP,MMP2,MMP9,PFKL,PGAM1,PGK1,PKM,SHISA5,XYLT1	622 (23)
GNA15		enzyme	2.39e-08	C3,CP,CTH,CYCS,FBLN5,FGF7,FHL1,FHL2,GLUL,HMOX1,IL1RN,IL6,LAMB2,LGALS3,MAT2A,MYH11,SELENBP1,SERPINA3,SOD2,TAGLN,TIMP1,VCAN	342 (15)
6-hydroxydopamine		chemical toxicant	2.39e-08	ACO1,C3,CALR,HSP90AB1,HSPA1A/HSPA1B,HSPA4,HSPA5,HSPA8,HSPA9,IL6,MAPK1,MMP3,MMP9,P4HB,PDIA3,PPIB,PSMB2,PSMC4,SOD2,TIMP2,UBE2D3,VCP	408 (18)
DYSF		other	2.4e-08	ACLY,ACTR3,ANXA1,ANXA2,ARPC2,B2M,C1QB,CD55,CFD,CORO1C,ETF1,FASN,FN1,FTL,HLA-A,HSPA1A/HSPA1B,HSPB1,ITGB1,LGALS3,LYZ,PDGFRA,PROS1,PRSS23,PSAP,S100A13,S100A4,SERPINA3,TIMP1
POU5F1		transcription regulator	2.41e-08	ALB,ALDOC,CASP6,CDH2,CRABP2,CTNNB1,CTSA,CTSB,CTSD,CXCL12,DFFA,EFEMP1,ENO1,EXT2,FAS,GAA,GLA,GLB1,GM2A,GPI,HEXA,HEXB,IL6,IL6ST,INHBA,KRT18,LAMP1,LDHA,MMP2,MMP9,NPC2,NRP1,PARP1,PDGFRA,PFKL,PFKP,PSAP,SERPINA1,SIRPA,SMPD1,TF,TGFB1,TNFRSF11B,TNFRSF21,TWSG1,TXNRD1,VIM	709 (21)
TRIM2		enzyme	2.53e-08	FTL,G6PD,GPX3,GSR,ITGA5,ITGB1,PRDX2,PTPA,SOD1,TXN	225 (7)
PTPN3		phosphatase	2.53e-08	ADAM17,ANGPTL4,COL1A1,FN1,ITGAV,MMP10,MMP9,SERPINE1,TAGLN,TGFBI	662 (20)
edaravone		chemical drug	2.53e-08	ACLY,CAT,CCL2,FAS,FASN,GSR,HSPA5,IL6,PRDX2,PRDX3	483 (20)
PRKCA		kinase	2.57e-08	ACTA1,APOM,APP,ARHGDIB,ARPC2,CCL2,CCN2,CD55,COL1A1,CTSB,CYCS,FASN,FN1,GBA1,HSPA1A/HSPA1B,ICAM1,IGFBP3,MMP1,MMP3,MMP9,PVR,SDCBP,SERPINE1,VCAM1	437 (17)
EHF		transcription regulator	2.67e-08	ANGPTL4,ANPEP,COL2A1,CRABP2,GLB1,HMOX1,IL1RN,IL6,MMP1,MMP3,NOTCH3,PLAUR,SAA4,SERPINA3,SERPINE1,TFPI,TGFB1,THY1,TIMP1,TNC	297 (7)
androgen		chemical drug	2.72e-08	AKR1C3,APOD,C4A/C4B,CA12,CALR,CD44,COL12A1,COL4A2,CTNNB1,CTSB,CTSZ,ENO2,F9,FGF7,FLNA,GSN,IGF1,IGFBP2,IGFBP5,INHBA,MMP9,NES,PARK7,PF4,PTPRK,SFRP2,TPT1,YBX1	699 (18)
E. coli serotype 0127B8 lipopolysaccharide		chemical - endogenous non-mammalian	2.77e-08	ADIPOQ,ANXA1,CALB2,CASP6,CCL2,CCN2,CHST11,CXCL12,ELN,GLUL,HMOX1,HSPA5,IGF1,IL6,LAMB2,LAMC1,LGALS3,LOX,MMP3,NOTCH3,PRDX3,PRDX5,PTX3,RACK1,SEMA7A,SOD2,SOD3,TGFBR3,TNFRSF11B	637 (18)
TEAD4		transcription regulator	2.83e-08	ACTA1,ADIPOQ,CALD1,CCN1,CCN2,CDH2,COL3A1,COL5A2,DES,EGFR,IGFBP5,MMP2,MMP9,NOTCH3,PDGFRL,POSTN,RANBP1,SULF1,TAGLN,THBS1,TPM1,VIM	717 (21)
ascorbic acid		chemical - endogenous mammalian	2.96e-08	APOA1,COL1A1,F2,FAS,FTH1,FTL,HSPA5,IGF1,IGFBP2,IGFBP3,IGFBP4,IGFBP5,IL6,ITGA2,ITGAV,ITGB1,LDLR,PCSK9,SERPINE1,SPARC,TFRC,TGFB1,TNFRSF11B	464 (16)
SLC15A4		transporter	2.99e-08	ADAMTS1,ANXA1,ANXA2,CCL2,CKAP4,COL1A1,HMOX1,IL6,JCHAIN,LGALS3,MCM3,MMP2,MYOF,PLAUR,PPP1R14B,REXO2,S100A6,SDF2L1,STC2,TNFAIP6,TUBB,TXNDC5,VCAM1,VIM	540 (18)
MED16		transcription regulator	3e-08	ANGPTL4,CCN1,CCN2,MMP1,MMP2,MMP9,TAGLN,VIM	546 (13)
NOTCH3	12.906	transcription regulator	3.03e-08	ACTN1,APOD,CDH11,COL14A1,COL15A1,COL18A1,COL3A1,COL5A1,COL5A3,COL6A2,DES,FN1,MMP9,MYH11,PDGFRB,PTX3,SPARC,TAGLN	295 (9)
APC		enzyme	3.09e-08	APOB,B2M,CD44,CD55,CDH2,CLU,COL12A1,CS,CTNNB1,CXCL12,DPP4,EGFR,FH,GLUL,ICAM1,IGF1,IGFBP5,IL6,ITGA2,LAMB1,MDH2,MMP10,MMP3,MMP9,THBS1,TIMP1,TIMP3,TNFRSF11B	705 (18)
rifaximin		chemical drug	3.21e-08	ANXA5,FUBP1,HNRNPC,HSP90AA1,HYOU1,PCBP2,PGK1,PRPF19,RACK1,RPSA,TUBA1B
FLI1		transcription regulator	3.32e-08	CCN2,COL1A1,COL1A2,GP1BA,HBB,HSPA8,LDHA,LOX,MMP1,NEU1,NPM1,PF4,RACK1,RPL18,SNRPB,TCP1,TNC	40 (2)
N-[N-(3,5-difluorophenacetyl-L-Ala)]-S-phenylglycine t-butyl ester		chemical - protease inhibitor	3.33e-08	APP,COL2A1,CSF1,CXCL1,CXCL12,FAM20C,FSTL3,GALNT2,ICAM1,IL6,INHBA,ITGA5,KRT1,LOX,NOTCH3,POFUT1,PTGDS,S100A4,SERPINE1,TFPI2,TGFB1,TGFBI	571 (15)
PRKAG3		kinase	3.39e-08	ANGPTL4,ASPH,ATP6V1A,CD55,CTNNA1,EIF4B,FTL,GBE1,GOLM1,GOT1,GPX3,HSPA5,IFI30,IGFBP5,ITIH5,LMCD1,MAP4,MAT2A,NAMPT,NEO1,PAM,PLIN3,PPP1R14B,RPL12,RPL5,TFRC,UGP2
NOS2		enzyme	3.4e-08	ACO1,ACTA1,ADH5,ADIPOQ,API5,APP,AZGP1,CCL2,CD44,CFD,CHI3L1,COL4A1,CP,CTSC,CYCS,FAS,FASN,G6PD,HMOX1,IL1RN,IL6,ITIH4,LGALS3BP,MMP9,PRDX6,SERPINA3,SERPINH1,TGFB1,THY1,TIMP1,TKT	699 (22)
D-fructose		chemical - endogenous mammalian	3.41e-08	ADIPOQ,AGT,COL1A1,COL3A1,FASN,FN1,HP,ICAM1,IL6,MMP2,RPS6,TGFB1,THBS1,TIMP1,TIMP3,TKT	722 (22)
tyrphostin AG490		chemical drug	3.64e-08	A2M,ACE,AGT,AKR1C3,CCL2,CCN2,CTSK,CTTN,ENPP2,HMGB1,ICAM1,IGF1,IL6,LY96,MMP9,MYH11,PTX3,S100A10,SOD2,TAGLN,TIMP1	647 (15)
tyrphostin AG 1478		chemical drug	3.73e-08	ACE,CCL2,EGFR,ELN,FAP,FBN1,ICAM1,IL6,ITGA2,MME,MMP1,MMP2,MMP9,PTX3,S100A10,TFPI2,TNFAIP6,VCAM1	462 (15)
aspirin		chemical drug	3.8e-08	APOA1,APP,CCL2,CSF1,CTSD,CXCL1,DPP4,ENG,FBLN5,FBN1,HGF,ICAM1,IGFBP2,IGFBP3,IL6,ITGA2,KITLG,MMP1,MMP2,MMP9,PDGFRB,PON1,POSTN,RECK,RHOC,SERPINB9,TGFB1,THBS1,TPP1,VCAM1,YWHAE	714 (18)
sphingosine-1-phosphate		chemical - endogenous mammalian	3.86e-08	ANXA2,CCL2,CCN2,CD44,COL3A1,EGFR,ENPP2,FAS,FN1,ICAM1,IGF1,IL6,MMP14,MMP3,MMP9,NOTCH3,NRP1,NRP2,SERPINE1,TAGLN,TGFB1,THBS1,TIMP1,TNFRSF11B,VCAM1,VIM,VWF	447 (18)
thyroid hormone		chemical - endogenous mammalian	3.98e-08	ACE,ACTA1,AGT,APOA4,APOE,CPE,DAG1,DBI,DDAH1,ECH1,FASN,FDPS,G6PD,GDI1,HSP90AB1,IGF1,IGFBP2,IGFBP3,IGFBP4,IGHM,PGD,PTGDS,S100A10,SCG2,SERPINE2,TTR,UGP2,VIM,YWHAE	560 (24)
NOS3		enzyme	4.15e-08	ACTA1,ADH5,ADIPOQ,CCL2,CCN2,COL3A1,COL4A1,CXCL12,FN1,GSTP1,ICAM1,IL6,MMP14,MMP2,SOD3,TGFB1,VCAM1	477 (16)
NFAT5		transcription regulator	4.19e-08	ACTN1,ACTN2,AKR1B1,C2,CCL2,CD44,CFL1,COL1A1,COL1A2,COL4A1,FABP3,IGFBP7,IL1RN,IL6,MYLK,NUDT1,PFKP,PTGFRN,S100A4,SOD1,TNC,TNFRSF11B,TNFRSF21,VCAM1,VCL,VWF	673 (21)
CGA		other	4.32e-08	ADAMTS1,FHL1,FKBP14,FKBP4,HSP90B1,HSPA5,HYOU1,MMP14,MMP2,OS9,PDIA3,PDIA4,PDIA6,PPIB,SDF2L1,SFRP4,SHISA5,SIL1,TIMP2,TIMP3,TXNDC12
Sn50 peptide		chemical toxicant	4.35e-08	APOE,CCN2,FAS,HMGB1,HMOX1,ICAM1,IL6,MIF,MMP2,MMP9,PTGDS,RACK1,SERPINE1,STC1,TNFRSF21,VCAM1	392 (11)
abemaciclib		chemical drug	4.54e-08	AGRN,AGT,APOD,CPE,F9,GAS6,IGFBP3,LAMC1,MFGE8,PLA2G15,PLTP,TGFBI
irbesartan		chemical drug	4.54e-08	ACE,ADIPOQ,CCL2,FHL1,HGF,ICAM1,IL6,ITGAV,SERPINE1,SERPINF1,TGFB1,VCAM1	578 (21)
DDR1		kinase	4.55e-08	CDH2,COL1A1,COL3A1,ELN,MMP1,MMP14,MMP2,MMP9,VCAM1	443 (18)
PLG	12.867	peptidase	4.58e-08	ADIPOQ,APOH,CCL2,CCN1,CLIC4,CNN2,COL1A1,COLEC12,CRK,CSF1,IL6,MFGE8,MIF,MMP1,MMP9,PLG,SERPINE1,TNFRSF11B	511 (22)
dichlorovinylcysteine		chemical toxicant	4.94e-08	AKR1A1,EGFR,ENO1,GLOD4,HSPA9,IL6,MDH2,PKM,PRDX5,PSMA1,STIP1
mir-148		microRNA	5.04e-08	ALCAM,CDH2,COL1A1,EGFR,IL6,LDLR,MMP2,MMP9,NASP,PIK3IP1,PKM,SKP1,VIM	375 (13)
Pdgf (complex)		complex	5.11e-08	CCL2,CD44,COL4A1,EGFR,F10,FN1,HMOX1,ICAM1,INHBA,ITGA5,LDLR,MMP1,MMP2,NOTCH3,PLAUR,SERPINE1,SPARC,TGFB1,TIMP1,TIMP3,VCAM1	459 (17)
SREBF2		transcription regulator	5.11e-08	ACAA2,ACLY,ALDOC,APOA2,CCN1,CCN2,CXCL1,DBI,FABP5,FASN,FDPS,G6PD,ICAM1,IDH1,IDI1,LDLR,LIPA,LRP1,PCSK9,RARRES2,VCAM1	490 (22)
ATF3		transcription regulator	5.11e-08	ADIPOQ,CAD,CTNNB1,CXCL1,DUT,GSN,HSPA5,HSPB1,ICAM1,IL6,IMPDH2,LDLR,MMP1,MMP2,MMP3,MT2A,NES,NUDT5,PAICS,PFAS,PSAT1,PSPH,RAB11A,SERPINE1,TP53I3	389 (15)
imiquimod		chemical drug	5.19e-08	COMP,CXCL6,DAG1,DDB1,DDB2,ECH1,FHL3,FSCN1,FTH1,HEXB,HMGA1,HMOX1,HNRNPK,ICAM1,IL1RN,IL6,LDHB,LRG1,NNMT,OLA1,PCBP1,PLOD3,PLTP,PRDX3,PSMA1,RAD23B,RPS6,RTN4,RUVBL2,SERPINB7,SOD2,TGFB1,TXNDC5	511 (14)
estradiol-17beta-benzoate		chemical reagent	5.28e-08	ACE,BGN,CHST11,COL1A1,COL2A1,COL3A1,ENPP2,EZR,FMOD,GFRA1,GLUL,GSTM3,HLA-A,IGFBP2,IGFBP3,ISLR,LAMB1,LUM,MFGE8,MRC2,PROCR,PTGDS,RPL18A,RPL24,SCG2,STC1,SULF1,TGFB1,TNFRSF11B,TNXB,TTR	282 (7)
TFEB		transcription regulator	5.31e-08	ACAA2,ASAH1,ATP6V1A,CTSA,CTSB,CTSD,CTSF,CTSK,FASN,GAA,GBA1,GLA,GLB1,GNPTG,GNS,HEXA,HEXB,IFI30,IGF2R,IL6,LAMP1,MCM3,NAGLU,NAGPA,NEU1,PLBD2,PSAP,RUVBL1,SCPEP1,SGSH,TPP1,VIM,VPS26A,VPS35
candesartan		chemical drug	5.44e-08	ACE,ACTA1,AGT,COL1A2,COL3A1,ENG,FN1,ICAM1,IL6,MAPK1,MMP14,MMP2,PDGFRB,SERPINE1,TGFB1	626 (21)
hydroxypropyl-beta-cyclodextrin		chemical drug	5.5e-08	APOD,APOE,C1S,C2,CCL2,CD44,CD5L,CSF1,CTSB,CTSD,CXCL6,ENG,IL6,JCHAIN,LDLR,LIPA,NPC2,PLTP,SERPINA3,VCAM1	569 (20)
INS		other	6.34e-08	ACLY,ADAM10,ADIPOQ,AGT,APOA1,ASPH,ATP5F1A,CAT,CCN1,CCN2,COL2A1,CRABP2,FAS,FASN,HGF,HNRNPK,HSPA5,ICAM1,IGF1,IGFBP2,IGFBP3,IGFBP4,IGFBP5,IGKC,IL6,LMAN1,SMPD1,SOD1,TGFB1	581 (22)
ABL2		kinase	6.36e-08	CTSB,CTSL,MMP1,MMP14,MMP3,MMP9,NME1	435 (15)
KL		enzyme	6.41e-08	ADAM10,ADAM17,AXL,CAST,CCN2,CTNNB1,FN1,HSPA5,ICAM1,IL6,MMP2,MMP9,SLC34A3,SOD2,TGFB1,TNFRSF11B,VIM	537 (21)
diethylnitrosamine		chemical toxicant	6.43e-08	ALB,APCS,C9,CD44,COL1A2,COL3A1,CSTB,CTNNB1,CXCL12,GSTM3,GSTP1,H2AX,HGF,HMOX1,IGFBP2,IL1RAP,IL6,ITLN1,KRT8,LHPP,QPCT,SELENBP1,SERPINB2,SOD1,TGFB1,THY1,TIMP1,TIMP2	703 (15)
PI3K (complex)		complex	6.43e-08	ADAM12,CCL2,CCN2,CCT6A,CD44,CD55,CDH2,COL1A1,CTSD,FABP5,FBLN5,FN1,G6PD,GSTP1,HK1,HMOX1,ICAM1,IGF1,IGFBP2,IL1RN,IL6,ITGB1,LTBP2,MMP1,MMP10,MMP14,MMP2,MMP9,MT2A,NCL,NME1,POSTN,PRDX2,RPS6,SERPINE1,TAGLN,THBS1,TUBB3,VCAM1	480 (18)
ACKR3		G-protein coupled receptor	6.51e-08	AKR1C3,AXL,C5,CFH,CXCL12,EGFR,ELN,FMOD,IGFBP7,IL6,MMP14,VWF	481 (19)
maslinic acid		chemical - endogenous non-mammalian	6.55e-08	ACTN1,ADAM17,ADIPOQ,ARPC4,CD44,CFL1,EIF4G1,FAS,IGHM,IL6ST,MSN,NCL,PLAUR,PRKACA,PTPA,TGFB1,THBS1,TLN1,YWHAE,YWHAG	402 (10)
ERN1		kinase	6.7e-08	ANG,CAD,COL6A1,ERO1A,ERO1B,ERP44,FAS,FASN,FN1,GOT1,HSP90B1,HSPA5,IL6,P3H1,P4HB,PDIA3,PDIA6,PROS1,PVR,SDF2L1,SERPINB2,SPARC,TBCB,TXNDC5,WARS1	540 (21)
COL9A1		other	6.7e-08	COL12A1,COL2A1,COMP,FMOD,FN1,HSPG2,MFGE8,TGFBI
F10	12.714	peptidase	6.7e-08	CCL2,CCN1,CCN2,ICAM1,IL6,MIF,MMP2,VCAM1	297 (14)
QKI		other	6.86e-08	ACTA1,ACTN2,C1R,CLTA,CLTC,CTNNB1,EGFR,FDPS,HNRNPH1,IDI1,LAMP1,MACROH2A1,MAP1B,MFAP5,PEA15,TAGLN,TNC,VCAM1,VIM	393 (8)
ICMT		enzyme	6.9e-08	ACTN4,AEBP1,ATP5F1B,CCN5,FSTL1,GDI1,GNB1,LMNA,LMNB2,S100A13,SLIT3,TGFBI,THBS2
RAS		group	7.09e-08	ANPEP,B4GALT1,CCL2,CCN2,FN1,GSTP1,HMGA1,HMOX1,IGF1,IL6,LDLR,MMP1,MMP2,MMP9,MYH11,NPM1,PLAUR,PRDX1,PVR,SERPINE1,SERPINE2,SOD2,TFPI2,VIM	460 (18)
SRC		kinase	7.33e-08	CAVIN1,CCL2,COL1A2,CTNNB1,CTSB,EGFR,ENO1,FN1,ICAM1,IL6,KRT18,LAMP1,LDLR,MMP1,MMP2,MMP9,PGK1,PLAUR,POSTN,SIRPA,TFPI2,VCAM1,VIM	417 (16)
paraquat		chemical toxicant	7.33e-08	AGT,APOA1,CAT,CCN2,COL1A1,ELN,FAS,FN1,GSR,GSTP1,HMOX1,IL6,INHBA,MMP1,MMP3,MMP9,PLTP,SOD1,SOD3,STRBP,TGFB1,TIMP1,TXN	387 (17)
arsenite		chemical toxicant	7.35e-08	ADAM12,APEX1,CDH2,FST,GPC1,GSTP1,HGF,HMOX1,HSPA1A/HSPA1B,HSPA9,HSPB1,IGF1,IL1RAP,INHBA,MMP1,RNH1,SEMA5A,SERPINE1,SFRP4,TGFB1,THBS1,TXNRD1	594 (21)
erlotinib		chemical drug	8.15e-08	ADAM17,AXL,BCHE,CCL2,CXCL1,CXCL6,FAP,FAS,FBN1,FN1,ICAM1,IGFBP4,IGFBP6,IGFBP7,IL6,MME,MMP1,MMP10,MMP14,MMP3,PLAUR,SERPINB2,SERPINE1,TNFRSF11B	533 (16)
UDP-D-glucose		chemical - endogenous mammalian	8.42e-08	CALR,HSP90B1,HSPA5,HYOU1,PDIA3,PDIA4
HAND2		transcription regulator	8.72e-08	ACTA1,ACTN2,ADSS2,CALB2,CCL2,COL1A1,COL1A2,COL3A1,CXCL6,DES,ECM2,FAP,GREM1,IL6,S100A4,TPM1
CAT	12.453	enzyme	8.72e-08	AGT,CCL2,COL1A1,FN1,HMOX1,HSPA4,IL6,MMP1,MMP9,SERPINE1,TAGLN,THBS1,TIMP1,TNC,VCAM1,VIM	362 (15)
Fus		transcription regulator	8.72e-08	APLP2,APP,CLSTN1,COL4A2,H1-2,HNRNPH1,HSP90B1,HSPA4,HSPA5,RO60,RPL18,RPL19,RPS26,SNRPB,SPOCK1,VTN
FUS		transcription regulator	8.99e-08	CALM1 (includes others),FLNA,HSP90B1,HSPA4,HSPA5,HSPA9,HSPD1,ICAM1,NCL,RPL18,RPL19,RPS16,RPS19,RPS26,RPS3
BRD4		kinase	9.22e-08	COL1A1,COL1A2,COL4A1,COL5A1,DCPS,FBN1,FN1,HMOX1,ICAM1,IGLL1/IGLL5,IL6,ITGA5,ITGB1,LOX,LOXL2,MCM3,NME1,PDGFC,PDGFRB,RAI14,STC2,THBS1,THBS2,TIMP1,TOP1,TP53I3,TUBB	692 (24)
PI3K (family)		group	9.79e-08	AKR1C1/AKR1C2,CAT,CCL2,CTSD,CXCL1,CXCL12,FASN,FDPS,FTH1,HK1,HMOX1,HSPA5,IL6,ITGB1,MMP2,MMP3,MMP9,PKM,SERPINE1,THBS1,TNC	557 (18)
phorbol esters		chemical - other	9.86e-08	ANXA1,APP,B2M,CD44,CDH2,CXCL6,HSD17B4,IL6,MMP1,MMP10,MMP3,MMP9,PTGDS,SCG2,SOD2,TGFB1,TIMP1,TOP1,TXN	361 (16)
metronidazole		chemical drug	9.95e-08	AHCYL1,AK1,ALCAM,APOD,BMP1,C1QA,C1QB,CD9,CFP,COL3A1,CSF1,CST3,CTSB,FTH1,GAS6,IGFBP5,IL6,LGALS1,LGALS3,MMP2,PTGDS,QDPR
17-alpha-ethinylestradiol		chemical drug	1.03e-07	AARS1,APOA4,APOB,APOE,BCAT1,C1QB,C1QC,C3,CD5L,CFP,CXCL6,DCTN2,EIF2S2,FBLN2,H2AX,IFI30,IGF1,LDLR,MANF,MMP9,NME1,PTGDS,SERPINH1,UGP2,VCAM1,ZYX	806 (25)
ELAVL1		other	1.05e-07	APOD,ARHGDIA,AXL,B2M,CALM1 (includes others),CCN1,CCN2,CDH2,CFD,CTNNB1,DCN,EIF4G1,FLNA,GSS,HBB,HLA-A,HMOX1,HNRNPD,IL6,JCHAIN,LGALS3BP,MAT2A,NCL,PCOLCE,PSAP,PSMB4,PTMA,RACK1,RPL13,RPS6,VCAM1,VIM,WARS1	639 (21)
KDM6A		enzyme	1.1e-07	ALB,ARHGDIB,CFI,COL1A1,CSPG4,ENO3,F2,GC,HABP2,ICAM1,IGFALS,TTR,VCAM1,VTN	476 (7)
HYAL1		enzyme	1.1e-07	CORO1C,FAS,IGFBP4,KHDRBS1,LGALS3BP,LOX,MAP1B,MFGE8,PAPPA,PSMB9,SERPINB7,SRPX,TAGLN,TUBB
TEAD3		transcription regulator	1.1e-07	ACTA1,CALD1,CCN1,CCN2,COL3A1,COL5A2,DES,IGFBP5,PDGFRL,POSTN,SULF1,TAGLN,THBS1,TPM1
dimethylnitrosamine		chemical toxicant	1.1e-07	COL1A1,COL1A2,COL3A1,COL4A1,DES,HMOX1,ICAM1,IGFBP5,IL6,MMP9,SOD2,TGFB1,TIMP1,VIM	710 (18)
SEMA7A	12.892	transmembrane receptor	1.11e-07	CCN2,CCN5,COL1A1,COL1A2,COL3A1,CTSB,ELN,FASN,FN1,TGFB1,TIMP1	490 (15)
NPR1		enzyme	1.11e-07	ACE,ACTA1,AGT,COL1A1,COL3A1,FN1,GBA1,IL6,MMP2,MMP9,TGFB1	493 (15)
TNFAIP6	12.735	other	1.12e-07	CDH2,CXCL12,IL6,ITIH1,ITIH2,ITIH5,MMP9,PPBP,TNFAIP6,VIM	527 (18)
STAT6		transcription regulator	1.12e-07	ACTB,AHCYL1,AHNAK,ANXA1,APOE,CASP6,CCL2,CKAP4,COL1A1,COL1A2,COL3A1,CPOX,CTSB,DDAH1,EFHD2,EXT1,FAM20B,FASN,FLRT2,FN1,FSCN1,HBB,IGF1,IGF2R,IL1RN,IL6,IL6ST,KCTD12,LGALS3BP,MMP14,MMP2,MMP9,PDGFC,PRNP,PROS1,PSMB6,RAB35,RNPEP,S100A10,SELENBP1,SERPINA1,SERPINB6,SERPINE1,SERPINF1,TGFB1,THY1,TIMP1,TIMP3,TWSG1,VCAM1,VIM	674 (15)
RHOA		enzyme	1.15e-07	ACTA1,AGT,CCN2,COL1A1,COL3A1,CTNNB1,CTSD,FAS,FN1,HSPD1,ICAM1,IL6,ITGB1,ITGBL1,MMP1,MMP14,MMP9,RHOC,TAGLN,TGFB1,VCAM1	488 (21)
KAT2A		enzyme	1.16e-07	ACTN4,ADAM12,ADAMTS1,FABP5,HMGA1,HNRNPA2B1,HNRNPD,HNRNPU,HSP90AA1,HSPA5,HSPD1,IPO7,ITIH3,LDHA,NUDC,PGAM1,PTPRK,RANBP1,SAE1,SULF1,THOP1,YBX1	561 (7)
PIK3R1		kinase	1.18e-07	CD44,COL1A2,CXCL12,ENG,HMOX1,HSP90B1,HSPA5,ICAM1,IL6,LDHA,MMP2,MMP9,PDGFRA,PDGFRB,PKM,SERPINE1,SOD2,TGFB1,VCAM1	698 (17)
JUND		transcription regulator	1.22e-07	AGT,APOC3,C1QB,C3,C5,CFD,CLU,COL6A1,FTH1,HMOX1,IL6,MMP1,MMP3,MMP9,PLAUR,SERPINB2,SERPINB9,TIMP1	675 (20)
CCL5		cytokine	1.22e-07	ALCAM,CAPN2,CCL2,CD44,DDAH1,HMGA1,IL6,MAPK1,MMP9,NAMPT,PLAUR,PLEC,PNP,PPIF,PTGDS,SERPINB2,SOD1,THBS1	417 (17)
TNC	12.746	other	1.26e-07	CCL2,CDH11,COL2A1,CXCL12,CXCL6,EGFR,HTRA1,IL6,KHDRBS1,MMP1,MMP14,MMP2,TPM1	478 (16)
EIF2B5		translation regulator	1.29e-07	APOE,COL1A1,COL1A2,EIF4G1,HYOU1,IL6,LDLR,P4HA1,SERPINA3,TAGLN,TF,VIM	385 (8)
eplerenone		chemical drug	1.29e-07	ACE,ADIPOQ,CCN2,COL1A1,FN1,ICAM1,LGALS3,MMP2,MMP9,SERPINE1,TGFB1,VCAM1	528 (17)
PKM	12.556	kinase	1.29e-07	ACLY,ALDOA,CDH2,ENO1,ENO2,ENO3,FASN,FH,GAPDH,GSR,H2AX,HGF,IL6,ITGB1,LDHA,MMP2,MMP9,PGLS,PKM,TALDO1	685 (20)
DLX1		transcription regulator	1.35e-07	CD44,COPA,CTHRC1,EDIL3,ENO2,FBLN1,FSTL1,HTRA1,LOXL2,LTBP3,MMP14,QSOX1,SERPINE1,TGFBI,TPM2,VIM
DDR2		kinase	1.38e-07	COL1A1,ITGB1,LOXL2,MMP1,MMP14,MMP2,MMP3,POSTN	412 (20)
tunicamycin		chemical - endogenous non-mammalian	1.39e-07	ADAM10,AXL,CAD,CALR,CANX,COL2A1,COL6A1,EGFR,ERO1A,ERO1B,FASN,FN1,GRN,HMOX1,HSP90B1,HSPA5,HSPA9,ICAM1,IL6,LMAN1,LMAN2,MANF,MMP3,MMP9,P3H1,P4HB,PDGFRB,PDIA3,PDIA6,PRNP,PVR,S100A4,SDF2L1,TBCB,UFM1,VCAM1,WARS1	516 (19)
TAF4		transcription regulator	1.4e-07	CCN2,CDH11,COL6A3,DCN,EGFR,FMOD,GAS6,GREM1,IL1RN,LUM,MMP2,MMP3,OLFML3,PDGFC,PTN,SFRP2,TGFB1,THBS1,THBS2	301 (7)
Hif1		complex	1.46e-07	ALDOA,CP,ENO1,FN1,GPI,HMOX1,LDHA,LGALS1,LOXL2,PFKL,PGK1,PKM,PRNP,S100A4,SERPINE1,TF,TFRC	324 (7)
corticosterone		chemical - endogenous mammalian	1.48e-07	ANGPTL4,ANXA1,APOB,APP,CALD1,CCN2,COL1A1,COL1A2,COL3A1,COL5A1,COL6A1,COL6A2,FASN,FGF7,FKBP4,GAS6,GLUL,HSPA5,IL6,ITGB1,ITIH2,MAPK1,MMP9,PYGL,SERPINA7,SHISA5,TIMP1	623 (21)
FGFR2		kinase	1.49e-07	CCN5,CDH11,COL1A1,COL3A1,COL4A1,COL4A2,CPE,CTSC,FAS,FN1,FST,GASK1B,ICAM1,IGF1,KRT1,LAMA1,LAMB1,PCOLCE,PDGFRA,PLAUR,PLXNB2,TTR,VCAM1	533 (19)
5-hydroxytryptamine		chemical - endogenous mammalian	1.49e-07	AP1M1,ARPC4,CCL2,CCN2,CDH2,CFL1,COPE,FN1,ICAM1,IGF1,IL6,MYL6,NUCB2,PFN1,PLIN3,PPP1CA,SERPINB2,SERPINE1,TGFB1,THBS1,TUBB,VCAM1,VIM	563 (20)
miR-124-3p (and other miRNAs w/seed AAGGCAC)		mature microRNA	1.53e-07	ACAA2,AK2,ARPC1B,B4GALT1,CCL2,CCN2,CD59,ERH,FSTL1,G3BP1,GSN,HADH,HEBP2,IQGAP1,ITGB1,LAMC1,LDLR,LGALS3,LMNB1,MAN2A1,MYH9,NIBAN2,NID1,NUMA1,OAF,PDLIM7,PGM1,PLOD3,PLSCR3,SERPINB6,TLN1,TNFRSF21
Sos		group	1.55e-07	ADAM12,AKR1C3,APLP2,B4GALT1,CAST,CAT,CD44,CHI3L1,COL16A1,CRABP2,EEA1,FLRT2,GBA1,GM2A,GSR,HMOX1,IGFBP5,ITGB1,LGALS3BP,LTBP3,MMP10,MMP3,MMRN1,MYH9,PFN1,SIRPA,TGFB1,TPP1,YWHAZ	606 (19)
GW501516		chemical drug	1.55e-07	ACAA2,ADIPOQ,ANGPTL4,APOA2,APOD,CAT,CFD,COL5A1,COL6A1,CXCL6,ECH1,FABP3,FASN,ICAM1,IGFBP2,IGFBP3,IGFBP5,IGFBP6,IL6,SERPINB2,SOD1,THBS1	504 (20)
BMPR2		kinase	1.61e-07	CLIC4,CTNNB1,CXCL12,EFNB1,FN1,ICAM1,INHBA,PTX3,SEMA3C,TNFRSF11B,VCAM1	639 (18)
S100P		other	1.68e-07	ACTB,CFL1,COTL1,CTSD,KRT18,KRT8,S100A6
tiron		chemical reagent	1.68e-07	AGT,HMOX1,HSPA5,IL6,PLAUR,PRDX2,TNC	417 (17)
staurosporine		chemical drug	1.71e-07	ANXA5,APP,COL1A1,COL1A2,CREG1,EGFR,FAS,HMOX1,ICAM1,IGF1,IGFBP5,IL1RAP,IL6,MME,MMP1,MMP2,MMP9,PRDX1,RPS11,SERPINA3,SERPINE1,TGFBR3,TOP1	574 (18)
PALMD		other	1.74e-07	ALDOC,CCL2,ENO1,ICAM1,IL6,LDHA,PGK1,PGM2,PKM,TPI1
NFYA		transcription regulator	1.76e-07	ACLY,ALB,CALR,CAT,COL11A1,COL1A2,COL5A3,F12,FASN,FTH1,HSPA5,ICAM1,IGF1,LMAN1,PGK1,PKM,THOP1,VWF	294 (13)
dextran sulfate		chemical drug	1.78e-07	ACE,ADAMTS1,AGT,C3,C4A/C4B,CCN2,CFH,COL18A1,CTNNB1,CXCL6,EFEMP2,ENG,ENPP2,HGF,HMOX1,ICAM1,IL6,ISLR,KNG1,LY96,MCM3,MMP14,MMP2,MMP3,MMP9,MYLK,NDST1,NRP1,PARP1,PROZ,PTN,SERPINB2,SERPINE1,SPON2,TGFBR3,THBS1,THBS2,TIMP2,VCAM1,WNT2	411 (14)
RC3H2		enzyme	1.78e-07	ANG,ANPEP,CCL2,CCN2,CXCL1,ENG,IL6,MMP2,NRP1,PDGFC,PLG,TGFB1	389 (8)
aprepitant		chemical drug	1.78e-07	ANXA1,C3,ECM1,IGFBP3,INHBA,MMP14,SEMA7A,SPARC,SPON2,SULF2,TIMP3,TNC
CSF2		cytokine	1.78e-07	ACE,ADAM17,AKR1A1,ANXA1,BSG,C3,C4A/C4B,CCL2,CFH,CHST11,CSF1,CTSC,CXCL1,EFEMP2,ELN,FAS,GLB1,HGF,HMGB1,HMOX1,HSPD1,HSPH1,ICAM1,IGF1,IL1RN,IL6,ILF3,INHBA,LDHA,LY96,MAT2A,MCM3,MME,MMP1,MMP14,MMP2,MMP9,NACA,NDST1,NRP1,PLA2G15,PLAUR,PPIF,PRNP,PROZ,QSOX1,SERPINB9,SNRPD1,SOD2,TF,TGFB1,TGFBI,THBS1,TPI1,TPM4,TPT1	645 (16)
ritonavir		chemical drug	1.82e-07	ACAT2,ADIPOQ,BMP1,C12orf42,CARS1,CD59,CFL1,FDPS,HMGN2,ICAM1,IDI1,IL6,KITLG,LDLR,MME,MMP9,NAGK,PFAS,PLEC,SEPTIN7,TSN,TWF2,VCAM1,XRCC5	470 (23)
RTN4	12.848	other	1.83e-07	ADIPOQ,AP2A2,APP,ARHGDIA,CAPZA2,CFL1,DPYSL2,DYNC1H1,IL6,LAP3,PEA15,RTN4,YWHAB,YWHAG,YWHAQ	434 (13)
ADIPOQ	12.929	other	1.95e-07	ACLY,ACTA1,ADIPOQ,APOA1,APOA2,APOB,APOC4,APOH,APOM,CASP6,CCL2,CCN2,CDH13,COL3A1,CTNNB1,CXCL1,FABP3,FASN,FN1,HMOX1,ICAM1,IGFBP4,IL6,LDLR,MMP1,MMP2,MMP3,MMP9,PRDX3,PRDX5,SOD2,TGFB1,TIMP1,VCAM1,WNT2	462 (18)
CLDN7		other	2.06e-07	AGT,APLP2,APOE,ARHGDIB,C1S,C3,CA12,CCN2,CKAP4,IGFBP7,LGALS3,LTA4H,MMP2,MMP9,MT2A,NNMT,PRNP,PRSS23,RNASET2,SERPINB1,SERPINB7,TIMP2	271 (7)
bromobenzene		chemical toxicant	2.07e-07	ACTN4,CAPN1,FDPS,GAPDH,GC,GOT1,GSR,GSTP1,HMOX1,HSP90AA1,HSPA13,HSPA5,HSPB1,LAP3,TIMP1,YWHAQ
valsartan		chemical drug	2.07e-07	ADIPOQ,AGT,ANG,APP,CAPN1,COL1A1,ENG,FN1,ICAM1,IL6,MMP2,POSTN,SERPINE1,TGFB1,TIMP1,UBE2V2	726 (22)
PRKAA2		kinase	2.07e-07	ACTA1,ALB,ARHGDIB,CXCL12,DDAH1,FASN,FN1,GALM,HSPA5,ICAM1,IGFBP4,IL6,ITIH5,LDHA,MMP9,MYLK,P4HB,PCOLCE,PDGFRA,SERPINI1,VCAM1,VIM,YBX1,ZYX	684 (23)
CDH1		other	2.11e-07	ACTB,APOA4,CD44,CDH2,CTNNB1,DDB1,EGFR,FN1,IGFBP3,KRT18,MMP1,MMP14,MMP3,MMP9,PLAUR,S100A4,TGFB1,VIM	772 (22)
IKZF1		transcription regulator	2.13e-07	ARF3,AXL,B2M,CSF1,FKBP9,FN1,G6PD,GAS6,GP1BA,GRN,IGF1,IGLL1/IGLL5,IL6,IL6ST,KITLG,LAP3,LGMN,LRP1,MMP14,NOTCH3,PFKL,PGAM1,PREP,PRNP,PROS1,PYGL,RAI14,S100A16,SELENOM,SEMA5A,SERPINH1,SGSH,SULF2,TMEM119,VWF	207 (7)
lithium chloride		chemical drug	2.24e-07	ACAT2,ACLY,APP,B4GALT1,BSG,CD44,CTNNB1,DCN,FDPS,FSCN1,HMOX1,IDI1,MMP2,MT2A,MYH11,MYLK,NES,NOTCH3,NPEPPS,POSTN,PTX3,TAGLN,VCAN	568 (16)
ARHGAP31		other	2.31e-07	CCN2,CDH2,COL5A1,COL6A1,COL6A2,FN1,ITGA5,MMP10,MMP3,SPARC,TGFBR3	361 (11)
pirfenidone		chemical drug	2.31e-07	CAT,CCL2,CCN2,CDH2,COL3A1,CTNNB1,FN1,IL6,POSTN,TGFB1,VIM	507 (19)
RUNX2		transcription regulator	2.38e-07	C4A/C4B,CDH2,COL11A1,COL1A1,COL1A2,DPYSL3,FLRT2,FN1,HTRA1,ITGBL1,LGALS3,LUM,MMP14,MMP2,MYH11,PTGDS,SERPINE1,TAGLN,TIMP1,TLN1,TNFRSF11B,TPM1	592 (21)
empagliflozin		chemical drug	2.41e-07	ALB,APOD,CCT5,CCT7,CST3,CTSA,EIF5A,FGA,FGG,FTL,GPS1,IGFALS,JCHAIN,KPNB1,MAN2B1,PDCD6,PNP,PPP2R1A,PRCP,PRDX2,PSMD11,PSMD2,RAP1B,USP5,VCP
GFAP		other	2.41e-07	CD44,H2AX,HSPA5,IL6,ITGA2,ITGB1,LAMA1,PLEC,VIM	597 (19)
YAP/TAZ		group	2.41e-07	AXL,CCN1,CCN2,GOT1,HSBP1,HSPA1A/HSPA1B,HSPB1,IL6,PSAT1	13 (2)
SIGLEC8		transmembrane receptor	2.43e-07	CSTB,FTL,HSPE1,MIF,NME1,P4HA1,PFKL,PGK1,PGM2,PRDX1,RANBP1,TPI1
colistin		biologic drug	2.44e-07	AHCYL1,AK1,ALCAM,APOD,BMP1,C1QA,C1QB,CD9,CFP,CSF1,CST3,CTSB,FTH1,GAS6,IGFBP5,LGALS1,LGALS3,MMP2,PTGDS,QDPR
CXCR4		G-protein coupled receptor	2.54e-07	AXL,C5,CCL2,CD44,CD9,CDH11,CDH2,CTNNB1,CXCL1,CXCL12,DPP4,EGFR,IGFBP7,IL6,MMP2,PGK1	396 (18)
NR5A2		ligand-dependent nuclear receptor	2.56e-07	ANXA2,APOA1,APOM,C1QB,C3,C5,CFD,CFP,FASN,FGB,GOT1,HP,HTRA1,ICAM1,IL1RN,IL6,ITGB1,KRT18,LDLR,MMP3,MMP9,PTGDS,TGFB1	351 (13)
eicosapentenoic acid		chemical drug	2.56e-07	ADIPOQ,ANGPTL4,APOE,CAT,CCL2,CD44,ECH1,ELN,FBN1,HMOX1,IGF1,IL1RAP,IL6,LDLR,MMP1,MMP10,MMP9,PSMB3,PSMC2,PSMC6,SELENOP,SERPINE1,TGFB1	545 (20)
dinoprost		chemical - endogenous mammalian	2.6e-07	AKR1C1/AKR1C2,EGFR,GSTP1,HSPA1A/HSPA1B,HSPA4,IL6,LIPA,MMP1,MMP9,PDIA4,PTX3,TGFB1,THBS1,TIMP3,YWHAE,YWHAG,YWHAZ	625 (19)
GNA12		enzyme	2.6e-07	ARPC5,EGFR,EZR,G6PD,GSR,GSTP1,IQGAP1,MMP2,MYH11,PDGFRA,PPP1CA,PSMB5,RDX,TAGLN,TXNRD1,VCL,VIM	547 (21)
Collagen Alpha1		group	2.63e-07	CDH2,COL1A1,EGFR,IL1RN,MMP2,MMP9,PLAUR,TIMP2	500 (19)
NREP		other	2.63e-07	COL3A1,ITGA5,MMP2,MMP9,PDGFRA,PDGFRB,TAGLN,TGFB1	240 (7)
HAS2		enzyme	2.65e-07	CD44,CDH2,HSPA1A/HSPA1B,IL6,LOX,MMP9,TGFB1,TIMP1,TNFAIP6,VIM	640 (19)
chenodeoxycholic acid		chemical - endogenous mammalian	2.75e-07	AGT,APOA1,APOB,APOE,APOM,COL1A1,FASN,FGA,FGB,FGG,IL6,KNG1,LDHA,LDLR,MMP9,PKM,PLTP,PON1,TXNRD1	709 (20)
ABCB4		transporter	2.86e-07	CCN2,COL1A1,COL1A2,COL4A1,DES,FN1,LGALS3,MMP2,MMP9,PDGFRB,SERPINE1,SPARC,TGFB1,TIMP1,VIM	617 (17)
S100A4	12.766	other	2.9e-07	CLIC4,CTNNB1,FN1,ICAM1,MMP14,MMP2,MMP9,PF4,THBS1,TIMP1,TIMP2,VCAM1,VIM	442 (18)
IGF2		growth factor	2.93e-07	ALAD,APOA2,ARHGDIA,CASP6,CCN2,FN1,GNB1,GRN,IDH1,IGF1,IGF2R,IGFBP2,IGFBP3,IGFBP4,IGFBP5,IGFBP6,IL6,ITGA5,MMP1,MMP10,MMP3,OGN,PFDN6,SELENOP,SERPINE1,TGFBI,THBS2	650 (21)
S100A8		other	2.93e-07	A2M,ADAMTS1,BCHE,C1QB,C1S,CCL2,CCN5,CP,CTNNB1,ELN,ENPP2,FAS,HMOX1,ICAM1,IGF1,IL6,LTBP1,MMP1,MMP14,MMP2,MMP3,MMP9,PDGFC,PIK3IP1,POSTN,VCAM1,VCAN	415 (16)
IFNGR1		transmembrane receptor	3.02e-07	COL1A1,COL3A1,COMP,CXCL12,CXCL6,ECH1,FAS,FHL3,FN1,FSCN1,FTH1,HEXB,HMGA1,ICAM1,IL6,LDHB,MMP2,MMP9,NNMT,OLA1,PDGFRB,PLTP,PRDX3,PSMA1,RUVBL2,TXNDC5	414 (14)
S100A9		other	3.02e-07	A2M,ADAMTS1,BCHE,C1QB,C1S,C3,CCN5,CP,CTNNB1,ELN,ENPP2,FAS,ICAM1,IGF1,IL6,LTBP1,MMP1,MMP14,MMP2,MMP3,MMP9,PDGFC,PIK3IP1,POSTN,VCAM1,VCAN	348 (18)
CAV1		transmembrane receptor	3.02e-07	ADAM17,CAVIN1,CTNNB1,CTSD,EDIL3,EMILIN1,FAS,FGB,FN1,HGF,HMOX1,HSPA8,ICAM1,IL6,INHBA,KRT18,KRT8,MMP1,NPM1,RPS13,SERPINE1,TFPI,THBS1,TNC,VCAM1,VIM	529 (17)
TRAF3IP2		enzyme	3.11e-07	ACE,AGT,CCN2,COL1A1,COL3A1,CSF1,CXCL6,ICAM1,IL6,MMP10,MMP2,MMP3,MMP9,POSTN,TGFB1,VCAM1	325 (13)
GDF11		growth factor	3.11e-07	COL1A1,COL2A1,COL4A2,COMP,CSF1,CTSK,FST,ICAM1,IL6,ITGA2,ITGA5,ITGAV,MMP3,TGFB1,THBS1,VCAM1	618 (18)
DDIT3		transcription regulator	3.13e-07	CCDC80,ERO1A,FAP,FN1,GPC6,H6PD,HMOX1,HSPA5,HSPD1,HSPE1,IL6,ITGA2,LOX,LTBP3,PLEC,SARS1,SERPINA1,SPOCK1,THBS2,VIM,WARS1,XPOT	659 (16)
RETNLB		other	3.14e-07	BMP1,CCL2,CCN2,COL1A1,COL1A2,ELN,FAP,FN1,IGF1,IL6,LAMA1,LMNB1,MMP2,MSN,PLA2G15,TGFB1,TIMP1	373 (16)
miR-145-5p (and other miRNAs w/seed UCCAGUU)		mature microRNA	3.14e-07	ACBD3,AHNAK,AXL,DFFA,DTD1,EGFR,FSCN1,MMP1,MYH11,MYL9,PDGFRB,PPP3CA,SERPINE1,SOD2,TAGLN,TPM3,VASN	652 (13)
GPX5		enzyme	3.23e-07	ERP44,PDIA3,PDIA6,PRDX3,TXN,TXNL1
SERPINE1	12.89	other	3.23e-07	CALR,CCN2,CSF1,CXCL6,FBLN2,FN1,HGF,IL6,ITGAV,MMP3,MVP,PCSK9,PI16,PLAUR,PLG,SPON2,TGFB1,VCAM1,VIM	592 (21)
BRCA1		transcription regulator	3.27e-07	ACTB,AK1,COL18A1,CTNNB1,CTSD,CTSF,DDB2,EGFR,ENPP2,EZR,FAS,FHL2,H2AX,HBB,HMOX1,HNRNPD,HSPB1,PCBP2,PLTP,RUVBL2,SERPINE2,SFPQ,STC1,TP53I3,VCAN,VIM,XRCC6	688 (17)
mevalonic acid		chemical - endogenous mammalian	3.28e-07	APOA1,CCL2,CD55,FASN,ICAM1,LDLR,MMP1,PCSK9,RARRES2,SERPINE1,TGFB1,VCAM1	732 (24)
RBM20		other	3.32e-07	ATP5F1A,CALR,CARS1,CLIC4,DPYSL3,EEF2,HSPD1,ITGB1,MMP2,NPM1,PRDX6,PRKAR1A,RPL13,RPL3,RPS12,RPS3,RPS8,SARS1,SPARC,SYNCRIP
kanamycin A		chemical drug	3.32e-07	AHCYL1,AK1,ALCAM,APOD,BMP1,C1QA,C1QB,CD9,CFP,CSF1,CST3,CTSB,FTH1,GAS6,IGFBP5,LGALS1,LGALS3,MMP2,PTGDS,QDPR
ILK		kinase	3.78e-07	CD44,CTNNB1,FN1,HNRNPA1,HSPA8,IL6,ITGB1,MAPK1,MMP2,MMP9,RNH1,RSU1,TGFB1	403 (17)
Sb202190		chemical drug	3.79e-07	ANGPTL4,CCL2,CCN2,CD55,CDH2,COL1A1,CTNNB1,FN1,HMOX1,HSPA5,ICAM1,IL6,LDLR,MMP1,MMP2,MMP9,P4HA1,PCBP2,PRDX1,SERPINE1,TIMP2,VCAM1,VIM	470 (19)
ARNT		transcription regulator	3.8e-07	ADAM17,ALDOA,ALDOC,ANGPTL4,CTSD,ENG,ENO1,ERO1A,G6PD,GAPDH,GPI,HGF,IGHM,ITGAV,LDHA,LOXL2,MYL6,PGK1,PGM2,RANBP1,SERPINE1,SOD2,STC1,TFRC,TPI1,VIM	676 (18)
ROCK		group	3.83e-07	ACTA1,APP,CAVIN1,CCL2,CCN2,COL1A1,COL3A1,DES,FN1,ICAM1,TAGLN,TGFB1,THBS1,VCAM1	372 (18)
carboplatin		chemical drug	3.83e-07	A2M,CD44,CLU,CP,FGA,FGB,GPNMB,LGALS3,LXN,MCM3,NT5E,TIMP1,TUBB,VIM	347 (7)
Mek		group	3.84e-07	ANPEP,APLP2,APOE,AXL,B4GAT1,CCN2,CDH2,CLU,COL1A2,CTNNB1,DAG1,EXT1,EXT2,FASN,GALNT10,GPC1,HSPB1,ICAM1,IL6,ITGB1,LAMB1,LAMB2,LAMP1,MGAT5,MME,MMP14,MMP2,MMP9,NAGPA,NES,NT5E,PDGFRA,PDGFRB,PTPRS,SEMA3C,SERPINE1,THBS1,TMEM132A,TTYH3,VIM	556 (19)
caffeic acid phenethyl ester		chemical drug	3.86e-07	CD44,CTSB,EGFR,FTH1,FTL,GSR,HMOX1,HSPB1,ICAM1,IGFBP6,IL6,MMP14,MMP2,S100A6,ST13,TCP1,TGFB1,TOP1,VCAM1,VIM	445 (15)
cis-urocanic acid		chemical drug	3.91e-07	ADAMTS1,AKR1C1/AKR1C2,CD55,EGFR,HSPA1A/HSPA1B,IGFBP3,IL6,PPIF,SERPINB2	323 (9)
selenomethylselenocysteine		chemical - endogenous mammalian	3.91e-07	CLU,PLAUR,PSMA7,PSME1,RPS11,RPS12,SOD1,TIMP2,TIMP3
KLF4		transcription regulator	4.16e-07	ADAMTS1,AKR1E2,ALB,ALCAM,CCL2,CD44,CLIC4,COL1A1,CRABP2,CTNNB1,EFEMP1,EXT2,FN1,HSPB1,IL6,INHBA,LAMA1,MYH11,NRP1,PDGFRA,PFKP,PLAUR,PREP,SERPINA1,SERPINB2,SERPINE1,SERPINH1,SHISA5,SOD2,SOD3,TAGLN,TF,TGFB1,THBS1,TNC,TWSG1,TXNRD1,VCAM1,VIM	591 (20)
C5	13.184	cytokine	4.31e-07	APCS,C5,CCL2,CD55,CD59,CDH11,CSF1,CTNNB1,CXCL1,DAG1,FN1,HGF,HSPA5,ICAM1,IL6,MBL2,MMP1,MMP3,MMP9,PF4,SERPINE1,TGFB1,VCAM1	435 (15)
ATF6		transcription regulator	4.4e-07	APP,CALR,FDPS,HSP90B1,HSPA5,IL6,LMAN1,MANF,NUCB2,PDIA4,PRDX2,PRNP,PVR,SPARC,TXNDC5	486 (21)
CSF3		cytokine	4.42e-07	ACTN1,ARHGDIA,ARPC5,CAPG,CD44,CST3,CTNNB1,CTSD,CTTN,CXCL12,DES,ENPP2,FGB,HGF,HMOX1,HSPD1,ICAM1,IGF1,IL1RN,IL6,KITLG,LY96,LYZ,MMP2,MMP9,NME2,SOD1,TAGLN,TFRC,TGFB1,VCAM1	420 (13)
PPARD		ligand-dependent nuclear receptor	4.45e-07	ACAA2,ACY1,ANGPTL4,APOA1,APOA2,APOA4,APOB,APOE,C1QA,C1QB,C1QC,CXCL1,ECH1,ENO1,FABP3,FASN,FCGBP,FN1,GAS6,GOT2,ICAM1,IGFBP2,IGFBP6,IL6,LDHA,LDHB,LDLR,MAPK1,MFGE8,MMP9,OAF,PCSK9,PKM,S100A6,THBS1,TNFRSF11B,YWHAE	515 (20)
PSEN2		peptidase	4.48e-07	ACTB,ANXA5,ANXA6,APP,C1QA,C1QB,CAP1,CD9,CTNNB1,CTSC,CTSZ,EGFR,ENPP2,GAPDH,GNB1,IL6,PDGFRA,PDGFRB,THY1,TNXB	696 (17)
methylnitrosourea		chemical toxicant	4.56e-07	CLU,FASN,GSTP1,PLAUR,PSMA7,PSME1,RPS11,RPS12,SOD1,TIMP2,TIMP3	731 (18)
gefitinib		chemical drug	4.73e-07	ADAMTS1,C3,CCL2,CDH2,COL15A1,COL1A1,CTSA,CTSB,EGFR,EHD1,FSCN1,HMOX1,HSP90B1,HSPB1,IGF1,IGFBP5,ITGA2,MCM3,MMP1,MMP3,MMP9,NRP2,PDGFRA,PF4,PLAUR,TIMP2,TIMP3,VIM	619 (19)
ITGB6		other	4.76e-07	COL1A1,COL1A2,COL3A1,MMP2,MMP3,MMP9,SERPINE1,TGFB1	572 (19)
USP1		peptidase	4.76e-07	CAPN2,COL6A2,ITGA5,LOXL2,S100A4,SPARC,TIMP1,TIMP2
4-hydroxynonenal		chemical toxicant	4.82e-07	AKR1B1,AKR1C1/AKR1C2,APP,CCN2,CTSB,DDAH1,DDAH2,HSPA1A/HSPA1B,ICAM1,IL6,MME,MMP9,SERPINE1,TGFB1	649 (18)
NPC1		transporter	5.04e-07	APOB,APOE,ATP6AP1,ATP6V1A,B2M,CTSA,CTSB,CTSD,CTSF,CTSK,CTSZ,FABP5,FTH1,GRN,HLA-A,IDI1,LAMP1,LDLR,LGALS3,LIPA,LYZ,MMP14,NPC2,PCSK9,PRDX1,TGFB1,TMEM119	634 (23)
GATA6		transcription regulator	5.35e-07	ACO1,C1R,C4A/C4B,CD5L,COL4A1,COL4A2,CRABP2,DCBLD2,DLD,DLST,DPP4,FH,FKBP14,GPI,LAMA1,LAMB2,LDHB,LTBP1,MYH11,MYH9,MYLK,PDGFRA,PGK1,PGM2,SEMA3C,SPARC,TAGLN,TGFB1,WNT2
AGN194204		chemical drug	5.37e-07	ACAA2,ACAT2,ADIPOQ,ANGPTL4,ANXA2,CCN5,CLIC4,COL6A2,COTL1,CRABP2,CST3,DCN,ENO3,FDPS,GAPDH,H1-2,H2AX,IDI1,IGHM,LAMP1,LGALS1,LMNA,MAN1A1,MMP9,NPC2,PRNP,PROS1,SCG2,SLC3A2,TIMP1	462 (7)
miR-122-5p (miRNAs w/seed GGAGUGU)		mature microRNA	5.41e-07	ADAM17,ALDOA,BCKDK,CS,EEF1A1,FUBP1,GALNT10,HMGB1,P4HB,PKM,PRDX2,PSME1,TPD52L2,TTYH3,VIM
N-acetyl-L-cysteine		chemical drug	5.46e-07	ACTA1,BSG,C3,CCL2,CCN1,CCN2,COL1A1,CTSK,CXCL12,FAS,FASN,GAPDH,GLB1,GSTP1,H2AX,HMOX1,HSPA5,ICAM1,IL6,LPA,LY96,MMP2,MMP9,MYH11,PARP1,PLAUR,PRDX2,SERPINE1,SOD2,TAGLN,TGFB1,TNC,TOP1,TXN,VCAM1	393 (17)
erismodegib		chemical drug	5.75e-07	A2M,CCL2,CTNNB1,HGF,IGF1,IL6,MMP1,MMP2,MMP9,SFRP2	607 (17)
TNFSF11		cytokine	5.93e-07	BSG,BST1,CAPN2,CCL2,CD44,CLEC11A,CTNNB1,CTSK,EHD1,FAS,FERMT3,FHL2,GRN,HMOX1,ICAM1,IGF1,IL1RN,IL6,ILF3,ITGA5,ITGAV,MAT2A,MMP1,MMP9,PA2G4,PLAUR,PRMT1,SERPINB9,SERPINE1,SOD2,TGFB1,TLN1,TNFRSF11B,VCAM1,YWHAZ	469 (16)
cyclophosphamide		chemical drug	6.06e-07	B2M,C4A/C4B,CAT,CD44,CLU,CP,CXCL6,FAS,FGA,FGB,ICAM1,IL6,KITLG,LGALS1,LGALS3,PSMB8,S100A11,THBS1,TIMP1	656 (18)
FAM3B		cytokine	6.14e-07	DCN,FN1,IGFBP3,IGFBP4,ITGA5,LDHA,LGALS1,PTN,SPARC	340 (7)
Mir200		group	6.14e-07	COL1A1,COL3A1,CRTAP,LOX,LOXL2,LRP1,NEO1,SEC23A,SERPINH1	555 (7)
2-mercaptoacetate		chemical drug	6.14e-07	ANXA2,ENO1,ICAM1,IGF1,IL6,MFGE8,S100A10,TGFB1,TPT1	516 (16)
HMOX1	12.69	enzyme	6.28e-07	ADIPOQ,CCL2,COL1A1,CS,CXCL1,CXCL12,ENG,G6PD,GPX3,H2AX,HGF,HMOX1,ICAM1,IGF1,IL1RN,IL6,MMP9,PROCR,SPARC,TGFB1,THBS1,THBS2,VCAM1	350 (17)
Ap2		group	6.28e-07	ALB,APOB,C3,ICAM1,LIPA,MMP2,MT2A,ORM1,PTGDS,SMPD1,TGFB1	304 (9)
green tea polyphenol		chemical drug	6.28e-07	ADIPOQ,ANXA1,HMGB1,HMOX1,ICAM1,IGF1,IGFBP3,IL6,MMP2,MMP9,TGFB1	453 (17)
RB1		transcription regulator	6.4e-07	ACTB,ACTN2,ADAM10,ATP5F1A,CAP1,CASP6,CCN2,CD44,CLIC4,COL4A1,COL4A2,COL5A1,DDB2,DLST,DPP3,EHD3,EZR,FAS,FN1,FST,GRPEL1,GSTO1,H1-0,H1-5,H2AX,HSBP1,IGF1,IL6,IL6ST,ITGAV,KRT10,KRT18,LAMC1,LOXL2,MAPK1,MCM3,MDH1,MMP2,MRPL12,MSN,NME1,PARK7,PARP1,PGD,PRKAR1A,PRSS23,PTX3,RANBP1,SERPINE1,SOD2,TGFB1,YWHAE	731 (21)
ESRRG		ligand-dependent nuclear receptor	6.58e-07	ACO1,ACTA1,ACTN2,ALDOC,ATP5F1B,CS,CYCS,DLD,DLST,ENO1,FABP3,FH,GAPDH,HADH,HGF,LDHA,MDH1,MDH2,NRP1,PKM,TPI1	582 (7)
GRIN1		ion channel	6.64e-07	COL1A1,CSF1,DCN,FN1,FST,IGFBP3,LOX,LOXL2,LUM,MMP14,MMP2,PAPPA,SERPINE1,SPARC,TNC	453 (16)
miR-199a-5p (and other miRNAs w/seed CCAGUGU)		mature microRNA	6.72e-07	ACTA1,APOL1,BGN,C3,CALD1,COL1A1,COL4A1,CSTB,DCN,FN1,MMP1,MYH11,MYH9,MYL9,TAGLN,TGFBR3
MYOD1		transcription regulator	6.81e-07	ACTA1,AGT,ALDOA,CCL2,COL4A1,CTNNB1,DAG1,DES,EGFR,ENO3,ENPP2,FSTL1,GMFG,HADH,IGF1,IGFBP5,IGLL1/IGLL5,LMNB2,MMP1,MMP2,PNP,POSTN,PRKACA,PRKAR1A,PSMB4,RECK,RPL7A,SPTBN1,TGFB1,TGFBR3,TKT,TOP1	695 (25)
SLC13A1		transporter	6.91e-07	ACLY,AKR1C3,APOA4,C9,COPB2,EEF1G,GPC6,HSPA5,HSPA8,HSPB1,IGF1,IGFBP2,ITIH3,RPL8,SDF2L1,ST13,TFG,TUBA1C
trinitrobenzenesulfonic acid		chemical reagent	6.91e-07	ADAM12,BST1,CD44,COL1A1,COL1A2,COL3A1,CTNNB1,CXCL6,IL6,LUM,MMP10,MMP3,MMP9,PF4,PTGDS,PTX3,TGFB1,TIMP1	616 (19)
n-nitrosomethylbenzylamine		chemical toxicant	6.92e-07	ACTN4,ACTR2,AHNAK,AMBP,ANXA2,ARPC2,CD44,CRK,CTTN,FST,GREM1,GSS,HMOX1,HSP90AA1,IDH1,MSN,PCSK9,PDCD10,PLS3,PPP3CA,PRKAR1A,PSMA6,RAD23B,SEPTIN7,TOP1,TXNL1,USP14
spironolactone		chemical drug	6.92e-07	ACE,BGN,CCL2,CCN2,COL1A1,COL1A2,COL3A1,DCN,DES,FASN,FN1,ICAM1,IL6,LGALS3,LOX,POSTN,TGFB1,TIMP2,TIMP3,VIM	705 (21)
EIF4E		translation regulator	7.17e-07	B2M,CAPG,CAPZB,CTSZ,EGFR,FN1,GPS1,GPX3,HLA-A,HMOX1,IGFBP4,ILF2,LGALS3BP,LYZ,MMP3,MMP9,NRP1,PA2G4,PLAUR,PPBP,PRDX5,PTGES3,RPL10A,RPL19,RPS13,SNRPA,TGFBI,TMEM119,TNC	647 (15)
MIR17HG		other	7.53e-07	APP,CLIC1,COL5A1,CPE,FBN2,GLG1,HK1,HSPG2,IL6ST,LAMA5,LRP1,LTBP1,MAN2A1,MEGF8,P3H1,PDGFRA,PTK7,PTPRK,RECK,TAGLN,TWSG1
CRP		other	7.53e-07	ACTA1,CCL2,CTNNB1,FN1,IL1RN,IL6,PSMA7,PSMB7,PSMB9,PSMC6,PSME2,SERPINE1,TGFB1,UBE2D3	428 (17)
EML4-ALK		fusion gene/product	7.63e-07	CD44,COL3A1,COL5A2,CTNNB1,EGFR,IGFBP3,ITGB1,MAPK1,MMP1,MMP10,MMP2,NNMT,PDGFC,RSU1,SERPINE1,SPARC,VCAN	460 (18)
CREB1		transcription regulator	7.82e-07	ANGPTL2,APOE,ARPC3,CALB2,CARS1,CCN1,CD9,CDH11,CDH13,CDH2,ECM1,EDIL3,FASN,FN1,GAA,GFRA1,GLA,GPNMB,HLA-A,HMOX1,HSPA4,HSPA5,IDI1,IL6,INHBA,ITGBL1,LDLR,MAT2A,MMP1,NEO1,NPC2,NRP1,NRP2,PAM,PDGFRA,PDXK,PLXDC2,PRCP,RAC3,RBMX,RBP4,RNH1,SCG2,SEMA7A,SERPINI1,SFRP4,SOD2,STC1,STRBP,TAGLN2,TF,TFRC,THOP1,TPT1,TXN,VIM	703 (24)
4-methylnitrosoamino-1-(3-pyridinyl)-1-butanone		chemical toxicant	7.98e-07	ADAM17,ANXA1,APOA1,CTNNB1,EGFR,FASN,HP,IL6,LOX,SERPINA1,TF,TKT,TP53I3	814 (26)
HOXD10		transcription regulator	8.11e-07	CD44,ERP44,EZR,GCNT1,ICAM1,MMP14,NME1,NUDT5,RHOC,RPSA,SERPINE1,TFPI,TIMP1,TIMP2,USP14	318 (7)
RETN		other	8.11e-07	ADIPOQ,APOA1,CCL2,CCN2,FABP3,FABP5,FASN,HMGB1,HMOX1,ICAM1,IL6,LDLR,MMP14,SERPINE1,VCAM1	678 (20)
metformin		chemical drug	8.31e-07	ADIPOQ,AHSG,ALDOA,ANGPTL4,APOB,BCHE,CCL2,CCN2,CXCL12,EGFR,ENO3,FASN,FN1,FTH1,GAS6,GLO1,GPNMB,HMGB1,HMOX1,HSPA5,IGF1,IL1RN,IL6,INHBA,JCHAIN,MMP9,PEA15,PKM,PROCR,RARRES2,SELENOP,SERPINE1,SERPINF1,SLIT2,SOD2,TGFB1,VWF	538 (22)
ADGRE2		other	8.55e-07	AXL,CCL2,COL6A1,COL6A3,FSTL1,GLUL,GPNMB,HMOX1,LTBP1,TGFB1,THBS2
TIMP1	12.756	cytokine	8.55e-07	CD44,HGF,IGFBP3,MME,MMP2,MMP3,MMP9,PLAUR,PLTP,TIMP2,TIMP3	555 (21)
HSP90B1	12.698	other	9.34e-07	ARF3,CALR,CANX,EIF5A,GP1BA,HSP90B1,HSPA5,IL6,PPIF,RPL12,RPL30,RPLP2,RPS20,SNX12	32 (3)
KDM4B		enzyme	9.4e-07	ENO1,GAPDH,LDHA,LOX,LOXL2,MDH1,PGM1,PKM,VIM	335 (7)
ITGA2	12.507	transmembrane receptor	9.4e-07	COL1A1,DCN,IGF1,IL6,ITGA2,ITGA5,ITGB1,MMP1,MMP3	629 (22)
MDL 73811		chemical reagent	9.4e-07	APP,C3,FN1,GLB1,LGALS3,LGALS3BP,PSAP,SERPINE1,SOD2	489 (7)
TMPRSS2-ERG		fusion gene/product	9.81e-07	ADAMTS12,CALB2,COL5A1,CTH,FAP,FSCN1,GSTP1,IGFBP6,INHBA,LOXL2,LTBP2,MEGF6,MME,MMP9,PRSS23,PSAT1,PSPH,STC2,TGFBI,THBS1,VIM
losartan potassium		chemical drug	9.99e-07	ACE,ACTA1,AGT,APP,ARHGDIB,CCN2,COL1A1,COL3A1,CST3,ENG,FN1,HSPA5,IGF1,IL6,ITGAV,MMP2,MMP9,POSTN,RBP4,SERPINE1,TGFB1,TIMP1,TUBB3,VCAM1	640 (20)
Laminin (complex)		complex	9.99e-07	APP,CCL2,CDH11,COL1A1,EGFR,FN1,ITGB1,MMP1,MMP9,RPSA,SERPINE1,VIM	518 (19)
ZNF106		other	9.99e-07	C3,C4A/C4B,GPNMB,HSPB1,LGALS1,LGALS3,LYZ,PAIP1,PRDX2,RTN4,SERPINA3,VPS35
RAC2		enzyme	1.01e-06	ALDOA,ANXA1,ARPC3,CAP1,CDH2,FHL2,LDHA,MACF1,MIF,PKM,S100A6,TKT,ZYX
semaxinib		chemical drug	1.01e-06	AHSG,ALDOA,C1QA,C1QB,C1QC,CHI3L1,FHL1,GREM1,HMOX1,IL6,ITIH4,LRG1,MMP9,MYOF,ORM1,PARP1,PPIA,PTX3,SERPINE1,TGFB1,THBS1,VWF	707 (21)
NS-398		chemical reagent	1.05e-06	CAPN2,COL1A2,FAT1,HGF,ICAM1,IGF1,IL6,MMP14,MMP2,MMP9,PRDX1,PSMB5,PSMB8,PSMB9,RECK,SERPINB2,TFPI2,TFRC,XRCC5,XRCC6	615 (17)
KLF3		transcription regulator	1.06e-06	ABHD14B,AHNAK,ANXA5,ANXA6,APOE,ARPC4,CAPG,CAPNS1,CCT3,CD55,CFP,CTNNA1,CTSC,DFFA,EIF5A,EPRS1,GCNT1,GSTP1,HBB,HEXB,HNRNPH1,IDH1,IL1RN,KITLG,LY96,MIF,MSN,PFKP,PIK3IP1,PRKACA,PSMB2,PSMC5,PSMD7,RUVBL1,SERPINH1,SMPDL3A,TNFRSF21,TPM3,USP7,VIM
LGALS1	12.695	other	1.07e-06	ANG,COL1A1,FN1,ICAM1,IGHM,IL6,LGALS1,LGALS3,MMP1,MMP10,MMP2,MMP3,MMP9,PTX3,SERPINE1,TFRC,TGFB1	634 (18)
SNAI2		transcription regulator	1.07e-06	AXL,BSG,CCN1,CCN2,CDH2,COL1A1,COL2A1,CXCL1,CXCL12,FN1,ITGB1,KRT18,MMP14,MMP9,NES,UBE2D3,VIM	506 (22)
ERG		transcription regulator	1.13e-06	ACTN1,APOC1,CD59,CDH2,CTNNA1,CTNNB1,CXCL1,DBN1,EXT1,FHL1,FLNB,FLNC,HMGB1,ICAM1,IL6,LAMA5,MAT2A,MMP1,MMP3,MMP9,PLAUR,PLEK,RPS11,RSU1,SLIT2,SPARC,THBS1,VIM,VWF,WNT2	470 (18)
ETS1		transcription regulator	1.13e-06	ANPEP,ARHGDIB,ARPC2,CCL2,CCN2,CD44,CDH2,COL1A2,COL2A1,EEF1D,FN1,HGF,HMOX1,HSPA1A/HSPA1B,HSPA8,HSPE1,ICAM1,KRT8,MGAT5,MMP1,MMP2,MMP3,MMP9,PARP1,PF4,PVR,SERPINB6,SERPINE1,THY1,VIM	680 (19)
CNTF		cytokine	1.15e-06	A2M,ACTB,APOD,BCHE,CLIC1,CLIC4,CP,ENPP2,FASN,GMFG,GPC6,GPNMB,GRN,HGF,HMOX1,IGFBP7,IL1RN,IL6ST,KCTD12,LGALS3,MMP1,NAMPT,PF4,PPIB,S100A6,SERPINA3,TGFB1,TIMP1,VIM	535 (14)
VCP	12.679	enzyme	1.17e-06	CCL2,HSPA5,LMNA,LMNB1,NCL,NPM1,OS9,P4HB,PPIB,VCAM1	269 (7)
NFYB		transcription regulator	1.18e-06	ACLY,ACTB,ATP5F1B,CDH2,COL1A1,COL1A2,COL5A3,CTNNB1,DPP4,FAS,FLRT2,GALNT2,GAPDH,GART,GLA,HNRNPA1,HSPA13,IGF1,PDGFRB,PDIA4,PGM3,PSMB7,PSMC6,S100A4,SEPTIN7,SERBP1,SLIT3,TIMP3,TPM1,TXNDC12,UBE2D3,VIM,VWF	34 (2)
TXNIP		other	1.19e-06	ALDOA,COL1A2,CS,DES,ENO1,FASN,G6PD,GAPDH,ICAM1,IDH1,IL6,LDHA,MDH2,PGK1,TPI1	728 (22)
GAST		other	1.26e-06	ARCN1,CTNNB1,IMPDH2,MAPK1,MCM3,MDH2,MMP9,MYLK,NACA,PGK1,PRDX3,RPL7,RPS19,S100A6,SERPINB2,TNC,VCAM1	632 (19)
NRAS		enzyme	1.26e-06	AGRN,AK1,B2M,BUB3,CFH,CLEC11A,COL1A2,CRABP2,CTNNB1,FBLN2,FHL1,FN1,HLA-A,HTRA1,IGHM,IL1RN,IL6,ITGA2,ITIH2,JCHAIN,KCTD12,LGALS1,MCM3,PLTP,PRDX2,PSMB8,PSMB9,PTX3,SERPINE2	467 (18)
pyrrolidine dithiocarbamate		chemical reagent	1.27e-06	ANXA1,CCL2,CCN2,COL1A1,CXCL1,CXCL6,HMOX1,ICAM1,IGF1,IL6,MMP1,MMP14,MMP2,MMP9,PDGFRA,PGK1,PSMB8,RACK1,SERPINE1,SOD2,VCAM1	392 (15)
SMYD1		transcription regulator	1.27e-06	ACO1,ATP5F1A,CYCS,FH,GOT2,MIF,NAMPT,PGD,PKM,PYGL,TKT,TPI1,UGP2
docosahexaenoic acid		chemical drug	1.29e-06	ADIPOQ,APOC3,APOE,APP,CCL2,CCN2,CD44,COL1A1,CSF1,CYCS,DPYSL2,FAS,FASN,HMOX1,IL6,LDHA,LDLR,LOX,LOXL2,LOXL3,MMP1,MMP2,MMP9,PLTP,SERPINE1,SERPINH1,SMPD1,TGFB1,THBS1,THBS2,TIMP1,TIMP2,VCAM1	441 (17)
naringenin		chemical - endogenous non-mammalian	1.29e-06	CDH2,COL1A1,COL3A1,CXCL1,HMOX1,HSPA5,LDLR,MMP2,MMP9,PON1,TGFB1,VIM	475 (22)
RHOJ		enzyme	1.36e-06	ADIPOQ,ANXA1,CALU,CNBP,GSN,MYH9,PPP2R1A,PTN
GSN	12.816	other	1.36e-06	ACTA1,COL1A1,COL2A1,COL3A1,FN1,PLAUR,POSTN,TGFB1	565 (19)
ATP-gamma-S		chemical reagent	1.38e-06	C3,CCL2,CD109,CD55,CSF1,IL1RAP,IL1RN,IL6,MMP9,NRP1,PPBP,PRDX2,SOD2,THBS1,TRAP1,WARS1	609 (18)
ATM		kinase	1.38e-06	ACTB,ADH5,CCN2,CLU,FAS,FN1,H2AX,HMOX1,HSP90AA1,HSP90AB1,HSPE1,IL6,PSMC4,PSME2,SERPINE1,XRCC5	602 (17)
ZBTB18		transcription regulator	1.41e-06	COL4A1,COL5A1,EMILIN1,FST,IGFBP3,MMP2,SERPINH1,STC1,ZYX
IL1R1		transmembrane receptor	1.42e-06	APCS,APP,CXCL1,CXCL12,ICAM1,IGF1,IL1RAP,IL6,MMP2,MMP9,MYH11,ORM1,TGFB1,TIMP1	383 (15)
Pro-inflammatory Cytokine		group	1.44e-06	AKR1B1,APOE,CD55,CLU,GLUL,HMOX1,HP,HSPA5,ICAM1,IL6,LGALS1,MMP3,MMP9,TIMP1,VCAM1	611 (18)
26s Proteasome		complex	1.44e-06	CCL2,CTSA,CTSB,CTSD,CTSF,EGFR,H2AX,HSBP1,ICAM1,IGLL1/IGLL5,IL6,LAMP1,PRNP,PSAP,PSMB3,PSMB5,PSMB6,PSMC2,PSMC4,PSMD2,PSMD6,PTPA,VIM	558 (19)
lysophosphatidic acid		chemical - other	1.46e-06	CCL2,CCN1,CCN2,CSF1,CXCL1,EGFR,GRN,HYOU1,ICAM1,IL6,MMP9,PDGFRA,PDGFRB,PLAUR,SERPINE1,TAGLN,TF,VCAM1,VIM	628 (18)
BMP2		growth factor	1.48e-06	BSG,CLIC4,COL1A1,COL1A2,COL2A1,CSF1,CTNNB1,CTSK,CXCL12,DPYSL2,FN1,FST,GFRA1,GREM1,IGFBP3,IGFBP5,INHBA,MMP2,MMP9,POSTN,PTX3,SPARC,TAGLN,TIMP1,TIMP3,TMEM119,TNFRSF11B,TUBB3,TWSG1,VCAN	660 (18)
Tcf 1/3/4		group	1.5e-06	AHSG,ALB,AMBP,APOH,TTR
NET1		other	1.5e-06	CDH2,FN1,ITGB1,MMP14,SERPINE1	430 (12)
eprosartan		chemical drug	1.5e-06	COL1A1,COL3A1,FN1,SERPINE1,TGFB1	152 (7)
CV 3988		chemical reagent	1.5e-06	CCL2,ICAM1,IL6,ITGAV,ITGB1	246 (7)
CD40		transmembrane receptor	1.5e-06	ANPEP,ATP6V1A,CALR,CCL2,CD44,CSF1,CXCL12,ENO1,FAS,GAPDH,GPI,HK1,HSP90B1,HSPA5,HSPD1,HSPE1,ICAM1,IGHG2,IGHG3,IGHG4,IL1RN,IL6,ITGB1,JCHAIN,LDHA,LGALS3,MMP14,MMP3,MMP9,NOLC1,NPM1,PA2G4,PFKL,PGAM1,PSMB9,SERPINE1,TCOF1,TNFRSF11B,TPI1,VCAM1	637 (18)
NKX2-1		transcription regulator	1.53e-06	AGT,C5,CLU,CTNNB1,DPP4,EDIL3,ENPP2,HLA-A,IGFBP6,KITLG,LRG1,LYZ,MMP2,MYH11,PDGFRA,PGM3,PON1,QSOX1,RNASE4,SERPINB9,SERPINE1,SSBP1,TGFB1,THBS1,THY1,TNC	405 (8)
LOXL1		enzyme	1.53e-06	COL1A1,ELN,IL6,MMP2,MMP9,PDGFRB,TIMP1	584 (15)
COL6A1	12.855	other	1.53e-06	AK1,ALDOA,ENO3,FASN,IDH1,TNC,TPI1
ACO1	12.389	enzyme	1.53e-06	APP,FTH1,FTL,GAPDH,IGF1,IGFBP3,TFRC	159 (5)
tetrathiomolybdate		chemical drug	1.53e-06	COL1A1,MMP9,S100A13,SERPINE1,SOD1,TIMP1,VCAM1	471 (11)
MEOX2		transcription regulator	1.53e-06	CCL2,CXCL1,CXCL6,ICAM1,IL6,ITGAV,LRP1,MMP10,MMP14,PTX3,VCAM1	542 (14)
PLAT		peptidase	1.53e-06	FN1,IL6,INHBA,MMP1,MMP2,MMP3,MMP9,MVP,PLG,SERPINE1,TGFB1	479 (17)
hyaluronic acid		chemical - endogenous mammalian	1.58e-06	CD44,COL2A1,COL6A2,CTSK,CTTN,FN1,FST,ICAM1,IL6,LY96,MMP1,MMP2,MMP3,MMP9,RHOC,SERPINE1,TGFB1,TIMP1,TIMP2,VCAM1	482 (17)
baicalin		chemical - endogenous non-mammalian	1.59e-06	ACE,CBR1,COL1A1,HMOX1,IGFBP5,IL6,MDK,MIF,MVP,RAD23B,SPARC,TAGLN,TNFRSF11B	593 (21)
BSG	12.887	transporter	1.59e-06	APOC3,BSG,CDH2,CXCL12,CXCL6,MMP1,MMP2,MMP3,MMP9,PLAUR,SERPINE1,TGFB1,VIM	593 (20)
POLG		enzyme	1.62e-06	EEF1B2,RACK1,RPL13,RPL14,RPL5,RPL7,RPS16,RPS19,RPS25,TPT1
SOX9		transcription regulator	1.64e-06	ADAMTS1,C9,CCN2,CDH2,COL1A1,COL2A1,COL3A1,COL5A1,COMP,CTNNB1,FN1,IL6,MYH11,MYLK,POSTN,PTGDS,S100A4,SULF2,TGFB1,THBS2,TIMP2	711 (23)
GDF2		growth factor	1.65e-06	CDH11,COL1A1,CXCL12,EGFR,ENG,ENPP2,FASN,FMOD,HTRA1,ICAM1,IGF1,IGFBP5,MMP9,NRP1,POSTN,SEMA3C,SERPINB9,SERPINE2,SERPINF1,SLC3A2,TUBB3,VCAM1	593 (17)
Mapk		group	1.68e-06	ADAM12,APOA1,APOC3,APP,CAT,CCL2,COL1A1,CXCL1,HGF,HMOX1,IGF1,IL6,MMP10,MMP3,MMP9,S100A10,SOD1,TUBB3,VCAM1	416 (16)
MAPK3		kinase	1.68e-06	ACE,APOA1,APOB,B4GALT1,COL3A1,CTNNB1,ELN,FGB,FN1,IL6,ITGA2,ITGB1,LAMA1,MMP1,MMP9,PLAUR,SOD1,THBS1,TIMP1	627 (17)
TCF		group	1.73e-06	APOD,CCT8,CD44,CNN2,ECM1,F13A1,HTRA1,LGALS3,MME,MMP2,PLS3,QPCT,RCN1,SEMA3C,SERPINA1,SERPINA3,SERPINE1	480 (7)
MMP2	13.034	peptidase	1.73e-06	ACTA1,CD44,COL18A1,COL3A1,CXCL12,EGFR,FN1,IL1RN,IL6ST,LDLR,LRP1,MMP1,PLG,PPP2R1A,TGFB1	678 (21)
clopidogrel		chemical drug	1.73e-06	AGRN,CCL2,COL1A1,COL5A1,CTH,CXCL12,EGFR,GARS1,LAMA5,MMP2,ORM1,PSAT1,PTX3,SLC3A2,STC2	349 (7)
PTPRR		phosphatase	1.74e-06	AP1M1,COL6A1,DCTN1,FLNA,H2AC25,ITGA5,ITIH5,KRT18,KRT8,LRP1,MYH9,NUCB1,PFKL,PLXNB2,PROCR,RUVBL2,THOP1,TMEM132A
FOLR1		transporter	1.74e-06	ACTN4,ALDOC,ARHGDIB,BASP1,CAT,CD9,DNASE2,DTD1,GBA1,LAMB2,LYZ,MDK,PFN1,S100A4,SLC3A2,SYNCRIP,TAGLN2,TPI1
topotecan		chemical drug	1.78e-06	ACTB,ARPC1B,C3,C4A/C4B,CBX3,CCL2,CSF1,EFNB1,ENG,ENO1,FAM3C,FAS,FAT1,FNTA,FUBP1,GPC6,HNRNPK,HSPA1A/HSPA1B,HSPA8,HSPD1,ICAM1,IL6,ITGA2,MAPK1,MAT2A,MGAT2,MMP14,OAF,PNP,PPP3CA,PRNP,PTPRK,SEPTIN2,SFPQ,TP53I3,TRAP1,TUBB,VCL,YBX1	583 (7)
ANXA1	12.415	enzyme	1.98e-06	ANXA1,ANXA2,CCL2,COL18A1,COL1A1,CSF1,IL6,LGALS1,LGALS3,MMP1,MMP2,TGFB1,TIMP2	359 (12)
MYOCD		transcription regulator	2.02e-06	ACTA1,ACTN2,CALD1,COL1A1,COL1A2,COL2A1,COL3A1,DES,ECM2,FAP,FN1,MYH11,MYLK,S100A4,TAGLN,TPM1,VCAN	290 (12)
TNFSF14		cytokine	2.02e-06	CXCL1,CXCL12,ICAM1,IL6,INHBA,LOXL4,MMP9,NT5E,POSTN,TGFB1,VCAM1	434 (14)
carvedilol		chemical drug	2.02e-06	APP,COL1A1,COL3A1,FASN,HMOX1,IL6,MMP2,MMP9,TFPI,TIMP2,TNFRSF11B	499 (18)
probucol		chemical drug	2.06e-06	CCN2,HMOX1,PSMA1,PSMA2,PSMA3,PSMA4,SERPINE1,TGFB1,VCAM1	625 (20)
immethridine		chemical reagent	2.06e-06	C3,C4A/C4B,CD44,CFI,FGA,HP,IL6,SERPINA3,VCAM1	227 (7)
H2AX	12.745	transcription regulator	2.12e-06	ACTB,ATP5F1A,CLU,MYL6,PKM,PTN,RPL10A,RPL13,SFRP2,SFRP4,THOP1,TIMP3	592 (10)
HDAC6		transcription regulator	2.12e-06	ADAMTS1,COL1A1,ICAM1,IGF1,IL6,LTBP2,SERPINE1,TAGLN,TGFB1,TGFBI,VCAM1,VIM	696 (21)
aldesleukin		biologic drug	2.12e-06	B2M,CALR,CANX,EIF5A,GLUL,HLA-C,IFI30,IGKC,ITM2B,PDIA3,PSMB6,PSMB9
NCOA2		transcription regulator	2.16e-06	ADIPOQ,APOA4,APOM,C1R,C3,CFD,CTNNB1,FASN,FGB,FST,GBE1,GLO1,GPX3,GSTO1,HLA-A,IDI1,IL6,LDLR,LYZ,PGM3,PLTP,PRDX1,SOD3,TPI1	480 (22)
HOXD13		transcription regulator	2.17e-06	ACTN2,COL5A2,FBN2,FN1,LAMC1,NT5E,SERPINE2,TNC
HOXD3		transcription regulator	2.17e-06	COL1A1,IGFBP3,ITGA5,MMP2,SERPINE1,TAGLN,TGFBI,THBS1
THY1	12.357	other	2.17e-06	AXL,CLU,GAS6,MMP10,MMP2,NES,TGFB1,VIM	588 (21)
APOC3	12.871	transporter	2.17e-06	APOA1,APOC3,HSPA9,HSPD1,IL6ST,SOD2,TGFB1,VCAM1	487 (10)
elovanoid N32		chemical - endogenous mammalian	2.17e-06	APOE,CFH,ICAM1,IL6,MMP1,MMP2,MMP3,MMP9
taxifolin		chemical - endogenous non-mammalian	2.17e-06	ADAM10,APOE,APP,CAT,HMOX1,IL6,SOD1,SOD2	493 (17)
CBS/LOC102724560		enzyme	2.23e-06	APOA1,APOB,CCL2,EEF1A1,EEF1D,GOT1,GOT2,LMNB1,LOX,SOD2	165 (6)
SSRP1		transcription regulator	2.23e-06	ACTA1,AP1G1,H1-2,HNRNPK,KRT8,LOXL2,MSN,TAGLN,TOP1,TP53I3
LINC01139		other	2.23e-06	ALDOA,ANGPTL4,IGFBP3,LDHA,MAPK1,PKM	301 (11)
secukinumab		biologic drug	2.23e-06	CCL2,COL3A1,FN1,IL6,MMP1,MMP3	230 (7)
ulixertinib		chemical drug	2.23e-06	COL12A1,COL18A1,COL1A1,COL1A2,COL3A1,TNFRSF11B
IKK-2 inhibitor VIII		chemical drug	2.23e-06	CCL2,COL3A1,FN1,IL6,MMP1,MMP3	228 (7)
THRA		ligand-dependent nuclear receptor	2.24e-06	ACTA1,ANGPTL4,APOA1,APP,CCL2,CD44,CTNNB1,CTSB,CTSD,DES,EHD2,ENG,FASN,FST,GSS,HMOX1,IGF1,IL6,INHBA,LAMP1,LDLR,NME1,SERPINE1,SFRP2,TGFB1	581 (22)
HFE		transmembrane receptor	2.33e-06	ADIPOQ,ANGPTL4,APOA4,B2M,HP,HSP90AA1,HSP90AB1,HSP90B1,HSPA5,HSPA8,HSPB1,HSPD1,HSPH1,ITIH4,LYZ,MOXD1,PSMB8,SERPINA3,TF,TFRC	169 (5)
FGF21		growth factor	2.36e-06	ACLY,ADIPOQ,CNPY2,COL1A1,COL3A1,CS,FAS,FASN,HSPA5,IGF1,LDLR,MMP2,MMP9,SERPINE1,SOD2,TGFB1,VIM	566 (22)
IPMK		kinase	2.46e-06	ACTB,CAPNS1,CCN1,FLNA,FLNC,HSP90AB1,ITGB1,MYL6,MYL9,NT5E,PDLIM5,PFN1,TAGLN2	217 (7)
Mir122a,b		group	2.46e-06	ADAM10,ADAM17,AGT,CCN1,CCN2,GALNT10,IL6,LAMP1,MMP10,MMP3,MMP9,PLAUR,PTPA	474 (20)
PRKCB		kinase	2.48e-06	ACTA1,APP,COL1A2,CTNNB1,CYCS,FASN,FN1,ICAM1,IGF1,IL6,MMP2,MMP9,SERPINE1,SOD2,TGFB1	437 (20)
plicamycin		chemical drug	2.53e-06	ADH5,AXL,CCL2,CCN2,COL1A1,COL1A2,CXCL1,EGFR,FASN,HMOX1,IGFBP4,MIF,PLAUR,SEMA7A,SERPINE1,SERPINE2,TIMP1,VWF,XYLT1	658 (21)
tributyrin		chemical drug	2.56e-06	AZGP1,CCL2,CCN1,CCN2,CD55,CXCL6,HNRNPD,HSPA5,IL6,INHBA,MME,PDLIM5,SERPINB2,SOD2	405 (7)
sodium bisulfide		chemical reagent	2.56e-06	ACE,AGT,CAT,CTH,FAS,GSS,HSP90AB1,ICAM1,IGF1,IL6,LAMC1,SOD1,SOD2,TXNRD1	531 (18)
T3-TR-RXR		complex	2.64e-06	AKR1C1/AKR1C2,AKR1C3,COL6A3,ENO1,F10,FASN,FGA,HP,LDLR,PFKP,STRBP
IFT88		other	2.64e-06	ACAT2,ACLY,ADIPOQ,ALB,COL1A2,FDPS,IDI1,IL6,MMP2,MMP9,TIMP3	640 (19)
OVOL2		transcription regulator	2.68e-06	ALDOA,ARPC1B,ENO1,GPI,LDHA,MMP2,PFKL,PGAM1,PGK1,PKM,SDCBP,VIM
CUL4B		other	2.68e-06	COL4A1,DARS1,GLO1,HSPA9,IGFBP3,NME1,PRDX3,PSMA1,SOD1,TGFB1,TPI1,TPM3
DMD		other	2.68e-06	APLP2,BGN,C1QB,CCT6A,CDH13,COL1A2,COL3A1,CRYZ,DAG1,DES,EEF1A1,FTH1,HSPA8,IGF1,KRT18,LYZ,PAMR1,PKM,POSTN,PTGFRN,S100A10,SELENOP,SERPINA1,SERPINB1,SGSH,TPI1,TPM3,VIM	315 (7)
FBXW7		enzyme	2.69e-06	ADAM17,APP,ATP5F1A,COL1A1,CS,DLST,HMGB1,HSPA8,HSPB1,HSPE1,HSPH1,IDH1,LDLR,SERPINE1,STIP1,TGFB1	780 (23)
ARNT2		transcription regulator	2.74e-06	AKR1B1,ANG,ANGPTL4,APOC4,APOE,BST1,CALB2,COL11A1,COL12A1,EGFR,EIF5A,FKBP3,GLUL,GPX3,HLA-A,ICAM1,IGFBP4,ITIH3,LAMA2,NACA,NUDC,PEA15,PFN1,PGK1,POSTN,SELENBP1,UBA1
SOD2	12.473	enzyme	2.89e-06	CAT,COLEC12,GSN,HMOX1,IL6,KLKB1,KNG1,MGAT1,MMP1,MMP2,MMP3,MMP9,SERPINE1,SKP1,SLIT1,SMPD1,SOD2,TGFB1,YWHAZ	478 (18)
pioglitazone		chemical drug	2.94e-06	ACTA1,ADIPOQ,AHSG,ANGPTL4,APOA1,APOA2,APOA4,APOB,APOC3,APOE,APP,CAT,CCN2,CFD,FN1,HMGB1,HMOX1,HSPA5,ICAM1,IL1RN,IL6,LDLR,MMP9,PFKL,RBP4,SERPINE1,SOD2,TGFB1	556 (21)
chrysin		chemical - endogenous non-mammalian	2.96e-06	CCL2,CXCL1,HMOX1,ICAM1,IL6,IL6ST,MMP10,NT5E,SOD1	502 (21)
JAK1		kinase	2.96e-06	CAPN1,CCL2,CHI3L1,ENPP2,HLA-A,HLA-C,ICAM1,IL6,IL6ST,LRG1,MMP2,PSMB9,TF,TGFB1,TNFRSF21	559 (18)
SUPT16H		transcription regulator	3e-06	ACTA1,AP1G1,AXL,CBR1,EXT1,H1-2,HNRNPK,HSPA1A/HSPA1B,IGFBP7,KRT8,LOXL2,MSN,NES,PFN1,PROS1,SCG2,SEC13,TFPI,TOP1,VCL
PRKG1		kinase	3.02e-06	CCN2,COL1A1,COL3A1,CTNNB1,FN1,SERPINE1,TAGLN,TGFB1,THBS1,VCAM1	454 (20)
VTN	12.892	other	3.02e-06	COL1A1,COL1A2,ITGA5,ITGB1,MMP1,MMP2,MMP9,PLAUR,S100A10,SERPINE1	655 (20)
Hmgn3		other	3.02e-06	AHSG,AMBP,APOA1,APOA2,AZGP1,FGA,KNG1,SERPINA1,SERPINH1,TTR
PTHLH		other	3.16e-06	ADAMTS1,CAT,COL2A1,CTNNB1,CTSK,ECM1,FN1,HSPA1A/HSPA1B,IGF1,IL6,MMP9,SERPINE1,SOD1,SOD2,TNC,TNFRSF11B	549 (19)
HNRNPA2B1	12.542	other	3.3e-06	CA12,CP,FHL1,FN1,FSCN1,GSN,HNRNPA2B1,IGFBP2,IL6,KCTD12,P4HA1,PAPPA,PCSK9,PDGFC,PKM,PLOD2,PRSS1,SERPINA1,SRPX,SVEP1,TFPI2,VCAN	354 (7)
DSP		other	3.35e-06	ADIPOQ,COL1A1,COL1A2,COL3A1,CTNNB1,MMP14,MMP9,TGFB1	555 (13)
elovanoid N34		chemical - endogenous mammalian	3.35e-06	APOE,CFH,ICAM1,IL6,MMP1,MMP2,MMP3,MMP9
Collagen(s)		complex	3.37e-06	ACTB,C3,C4A/C4B,CCN1,CD55,FN1,IARS1,LAMP1,PSAT1,SERPINH1,THBS1,TNC	295 (13)
KNG1	13.069	other	3.37e-06	APP,CALR,CCN2,COL1A1,COL1A2,EGFR,F11,F12,IGF1,IL6,KLKB1,TGFB1	528 (15)
eflornithine		chemical drug	3.37e-06	APOB,APP,C3,CTNNB1,FN1,GLB1,LGALS3,LGALS3BP,PSAP,SERPINE1,SLC3A2,SOD2	773 (22)
OGT		enzyme	3.39e-06	ACLY,AEBP1,APP,CPE,DLST,FASN,HMGA1,IGFBP2,IL6,KRT18,MMP2,PSMB7,PSMC1,PSMC4,PSMC6,PSMD6,THY1,TNC,UCHL1,VIM	714 (19)
CTF1		cytokine	3.43e-06	A2M,AGT,ENPP2,FASN,IL6ST,MMP1,MYH11,MYLK,SERPINA3,TAGLN,TIMP1	562 (16)
NR1H3		ligand-dependent nuclear receptor	3.48e-06	APCS,APOA1,APOC3,APOC4,APOD,APOE,APOM,C1QA,CAT,CCL2,CD55,CD5L,CFB,CTSC,FAM3C,FASN,FDPS,GAS6,GPX3,GSTP1,HK1,IL1RN,IL6,LDLR,LYZ,MFGE8,MIF,MMP9,PLTP,VCAN	388 (20)
WNT5A		cytokine	3.48e-06	AKR1C1/AKR1C2,ARHGDIB,ARPC3,CAPN1,CCL2,COL1A1,COL2A1,CTNNB1,CXCL1,CXCL12,CXCL6,EGFR,ENPP2,FLNA,FN1,GREM1,HMOX1,IL6,MMP1,MMP10,MMP14,MMP3,MMP9,NT5E,POSTN,SERPINB2,SPARC,STC1,TGFB1,VIM	388 (17)
C5AR1		G-protein coupled receptor	3.51e-06	C3,C5,CD55,COL1A1,COL1A2,CTNNB1,DCN,HSPA5,IGF1,IL6,LTBP1,LTBP2,MMP1,MMP9,SERPINE1	701 (18)
USF1		transcription regulator	3.7e-06	AGT,APOA2,B2M,CAD,CAT,CHI3L1,FASN,HGF,IGF2R,IGFBP3,LDLR,MYH9,P4HA1,PRKAR1A,SERPINE1,TGFB1	58 (4)
LPL		enzyme	3.73e-06	ADIPOQ,APOA1,APOA4,APOB,CCL2,CSF1,FABP3,ICAM1,IL6,LDLR,TGFB1,THBS1,TIMP1,VCAM1	465 (21)
diphtheria toxin		chemical - endogenous non-mammalian	3.76e-06	ACTA1,ATRN,C1QA,CAST,CFH,CFP,COL1A2,COL3A1,CTSD,EGFR,FUCA2,GAS6,HTRA1,LAMP1,LGALS1,PDGFC,RPL3,S100A10,TMEM132A
thapsigargin		chemical toxicant	3.78e-06	ADIPOQ,AHSG,CALR,CLU,COL18A1,COL1A1,COL2A1,CP,ERO1B,FN1,G3BP1,HMOX1,HSP90B1,HSPA1A/HSPA1B,HSPA5,HSPA9,ICAM1,IGF1,IL6,LMAN1,LMAN2,MMP9,PNP,PRNP,SERPINI1,THBS1,TXNRD1,UFM1,VCAM1,VCL	459 (18)
cholecalciferol		chemical - endogenous mammalian	3.8e-06	ANXA2,CCL2,COL1A1,CS,CSF1,CTSK,CTSL,EGFR,F13A1,FAM20C,IGF1,IGFBP3,IL6,PDGFRA,PDGFRB,PSAT1,SERPINB8,SERPINE1,SULF2,TGFB1,TNFRSF11B	477 (19)
ADCYAP1		other	3.85e-06	ACTN1,ATRN,CFL1,COL3A1,COL5A1,COL5A2,EDIL3,ENPP2,FST,HK1,IL6,KRT8,LAMA1,LUM,MAN1A1,MME,ORM1,POSTN,PRDX6,PSMB7,RPSA,S100A10,SCG2,SERPINA3,SERPINB1,SERPINE2,SERPINF1,SPARC,TGFBI,TMSB10/TMSB4X,TXNRD1	666 (15)
ANXA2	12.635	other	4.04e-06	ANG,FAS,IGFBP3,IL6,MMP1,MMP2,PCSK9,PLG,S100A10,TP53I3	451 (20)
diclofenac		chemical drug	4.06e-06	AARS1,APP,BCAT1,CTH,CTNNB1,EIF4A1,GARS1,IL6,LDHA,LGALS3,PSAT1,PSPH,SARS1,SERPINE1,SOD2,STC2,WARS1,XPOT	413 (19)
MYD88		other	4.07e-06	APCS,C3,CCL2,CCN1,CD44,CLIC4,CTNNB1,CTSK,CXCL1,CXCL12,CXCL6,HLA-A,HMOX1,HP,HSP90AB1,HSPA5,ICAM1,IGF1,IGFBP5,IGHM,IL1RAP,IL1RN,IL6,INHBA,MCM3,MMP10,MMP14,MMP2,MMP9,PARP1,PSMA4,PSMA7,SERPINE1,TFRC,TGFB1,TIMP1,VCAM1	650 (17)
TCF3		transcription regulator	4.08e-06	ADIPOQ,ALCAM,ANXA6,AP3B1,AP3D1,AZGP1,CASP6,CD55,CKAP4,COL1A1,DUT,EPRS1,GLUL,GM2A,H1-0,H2AX,HSP90B1,HSPA13,HYOU1,IGHM,IGLL1/IGLL5,IL6,LDHA,MANF,NOTCH3,PDIA4,PDIA6,PFKP,PGK1,PPIA,PRDX2,PRDX4,PSAP,SDF2L1,SELENOP,SEMA7A,SERPINB1,SUB1,TF,THY1,TUBB3,TXNDC5,XRCC6
G protein alpha i		group	4.15e-06	ADAMTS1,C1R,C1S,C4A/C4B,CCN1,FLNC,HLA-A,LDLR,MYH11,PSMB8,PSMB9,SERPING1,TAGLN2,THBS1,TIMP1	648 (18)
UCHL1	12.604	peptidase	4.15e-06	ANXA6,ATP5F1B,DPYSL2,GOLM1,HSPA5,LDHB,LDLR,PRSS23,PSMB5,PSMC2,PSME1,RPL7,RPS6,SERPINE1,SOD2	226 (7)
TREM2		transmembrane receptor	4.15e-06	APP,AXL,B2M,CSF1,CTSB,CYCS,FABP5,HLA-A,IL6,LGALS1,LGALS3,LIPA,LOX,PTK7,SULF2	679 (18)
Pde4		group	4.17e-06	CCL2,COL1A1,FDPS,FN1,ICAM1,IL6,KRT18,LDLR,PPBP	685 (22)
CYP2J2		enzyme	4.17e-06	ANXA1,CD44,CXCL6,EGFR,ICAM1,IL6,MMP9,NME1,VCAM1	613 (18)
reactive oxygen species		chemical toxicant	4.27e-06	ADAM10,ADAM17,ADAM9,ADIPOQ,APEX1,CAT,CCL2,CCN2,EGFR,FAS,HMOX1,HSPA5,IL6,LAMA1,MMP1,MMP3,PRDX5,SERPINE1,SOD2,TGFB1,VCAM1	449 (21)
MHC II		group	4.41e-06	EEF1A1,FTH1,HBB,IGKC,JCHAIN,RNASET2,RPL19,RPL7,RPLP0,RPS2,TPT1
BCL2L1		other	4.47e-06	CD44,COL6A2,CXCL1,CYCS,ECM1,FAS,FN1,GSR,MMP9,THBS1,TIMP1,TNFRSF11B,TNFRSF21,TUBB3	514 (17)
ABCA1		transporter	4.47e-06	ADIPOQ,ANXA1,APOA1,APOA2,APOB,APOE,APOM,APP,FASN,HSPA5,IL6,LDLR,MMP9,NAMPT	574 (22)
trovafloxacin		chemical drug	4.47e-06	B2M,CRK,EGFR,FASN,HLA-A,HMOX1,ICAM1,IL6,LDLR,PSMA5,RDX,SERPINE1,SOD2,THBS1	618 (13)
HBEGF		growth factor	4.53e-06	ALDOA,ANGPTL4,EGFR,ELN,IGFBP3,IL6,ITGB1,LDHA,MAPK1,MMP9,NES,NRP1,PKM	399 (16)
brefeldin A		chemical - endogenous non-mammalian	4.53e-06	APP,CD44,GP1BA,HLA-A,HLA-C,HMOX1,HSPA5,HSPA9,MMP3,PRNP,THBS1,TIMP1,UFM1	593 (17)
TEAD		group	4.7e-06	CALD1,CCN1,CCN2,CD44,FN1,POSTN	208 (7)
POMGNT1		enzyme	4.7e-06	CDH2,LAMA2,MMP1,MMP3,TIMP1,TIMP2	231 (7)
MYO1B		other	4.7e-06	ALDOA,GAPDH,GPI,LDHA,PGK1,PKM	271 (7)
CBR-470-1		chemical drug	4.7e-06	G6PD,GSR,HMOX1,PRDX1,TXN,TXNRD1	273 (8)
AICAR		chemical - endogenous mammalian	4.88e-06	ACTA1,COL1A1,COL3A1,CTNNB1,CYCS,EGFR,FASN,FN1,GPX3,GSTO1,HSPA5,HYOU1,MMP2,MMP9,PRDX1,SERPINE1,SOD2,SOD3,TGFB1,TP53I3	485 (20)
GW 4064		chemical toxicant	4.9e-06	ADIPOQ,APOA1,APOE,APOM,COL1A1,CTSK,DDAH1,FGA,FGB,FGG,KNG1,MMP9,PON1,RARRES2,SOD3	422 (15)
11,12-epoxyeicosatrienoic acid		chemical - endogenous mammalian	5.04e-06	ADIPOQ,APOA2,CD44,EGFR,ICAM1,MMP9,NME1,VCAM1	590 (20)
CD-38 inhibitor 78c		chemical reagent	5.04e-06	CXCL12,FBLN5,HGF,HLA-A,IGF1,IL6,SERPING1,VCAM1	270 (8)
superoxide		chemical - endogenous mammalian	5.04e-06	CLU,FN1,HMOX1,ICAM1,IL6,MMP9,SOD2,TIMP1	452 (17)
conduritol epoxide		chemical reagent	5.05e-06	CCL2,CTSZ,GSN,MMP2,PLSCR3
VIPAS39		other	5.05e-06	PF4,PPBP,SPARC,THBS1,VWF
Collagen type III		complex	5.05e-06	GP1BA,ITGA2,ITGA5,ITGAV,ITGB1	242 (7)
TMPO		other	5.05e-06	COL11A1,COL12A1,COL1A1,COL3A1,TIMP2
mir-145		microRNA	5.24e-06	ADAM17,CDH2,COL5A1,DFFA,EGFR,FSCN1,HSPD1,IL6,MYH11,PDGFRA,SOD2,TAGLN	671 (19)
CALR	12.681	transcription regulator	5.24e-06	B4GALT1,CDH2,COL1A1,COL1A2,COL3A1,CRABP2,CTTN,FN1,HSPA5,ICAM1,TGFB1,VCL	683 (23)
TEAD2		transcription regulator	5.24e-06	CALD1,CCN1,CCN2,COL3A1,COL5A2,IGFBP5,PDGFRL,POSTN,SULF1,TAGLN,THBS1,TPM1
pimagedine		chemical drug	5.24e-06	ALB,CASP6,CAST,CCN2,COL4A1,HMOX1,ICAM1,IL6,LAMB1,SERPINE1,TAGLN,TGFB1	455 (18)
mir-133		microRNA	5.34e-06	AK2,ARHGDIA,CCN2,CORO1C,FBN2,FN1,FSCN1,FTL,GSTP1,MMP14,MSN,TAGLN,TPM4,VCAN	349 (7)
napabucasin		chemical drug	5.34e-06	ACTB,ALCAM,AXL,B2M,CD44,CTNNB1,ENG,FAS,HPRT1,ITGA2,ITGB1,KITLG,PLAUR,RPLP0	288 (10)
DDX3X		enzyme	5.36e-06	RPL11,RPL13,RPL7A,RPLP0,RPLP1,RPLP2,RPS16,RPS19,RPS3,RPSA
tripterine		chemical - endogenous non-mammalian	5.36e-06	CXCL1,CXCL6,GBA1,HSPA1A/HSPA1B,HSPH1,IL6,MMP9,TCP1,TTR,VCAM1	663 (19)
BO-653		chemical drug	5.41e-06	PSMA1,PSMA2,PSMA3,PSMA4
MAT1A		enzyme	5.79e-06	ALB,APOA1,CYCS,FAS,KRT18,LTA4H,PRDX6,SOD1,YWHAZ
CTSS		peptidase	5.79e-06	COL4A1,COL4A2,COL4A3,CTSK,DAG1,FAS,ITGA5,ITGB1,MMP9	417 (12)
CDKN2B		transcription regulator	5.79e-06	BCAT1,CTH,ENO1,GLUL,GOT1,GOT2,PSAT1,PSPH,SERPINE1
EWSR1-FLI1		fusion gene/product	5.85e-06	CALD1,CCN1,CCN2,COL3A1,COL5A2,IGFBP5,MYH9,PDGFRA,PDGFRL,POSTN,SELENOP,SERPINE1,SULF1,TAGLN,THBS1,TPM1	320 (9)
EP300		transcription regulator	6.19e-06	ACTA1,ADAM12,ADIPOQ,AGT,ALDOA,ANXA6,AXL,B2M,CA12,CAD,CAPG,CCL2,CD59,COL1A2,COL2A1,CRABP2,FASN,FN1,FTH1,GFRA1,GM2A,H2AC25,H6PD,HBB,HMOX1,HSP90AB1,IGF1,IGFBP6,IL6,LDHA,LGALS3BP,LMNA,MCM3,MME,MMP1,MYH11,PABPC1,PARP1,PDGFRB,PGK1,PKM,PSAT1,PSG5,SOD2,TNC,XRCC6	589 (23)
USP8		peptidase	6.36e-06	APP,B2M,CALR,CANX,EGFR,ERAP1,HLA-A,HLA-C,HNRNPD,IL6,PSMB6,PSMB7,PSMB8,PSMB9	527 (16)
C3AR1		G-protein coupled receptor	6.48e-06	C3,C5,CD55,COL1A1,COL1A2,DCN,HSPA5,IGF1,IL6,LTBP1,LTBP2,SERPINE1	728 (18)
GPX1		enzyme	6.48e-06	CAT,CCN2,FAS,GPX3,ICAM1,IL6,MMP9,PRDX6,SOD1,SOD2,TXN,VCAM1	581 (17)
E2F3		transcription regulator	6.58e-06	AKR1C1/AKR1C2,AKR1C3,ARPC1A,CA12,CD9,COL18A1,CXCL1,DAG1,FBLN5,FST,H1-2,H2AC25,HSPD1,IGF1,INHBA,LAMA4,MCM3,NUCKS1,PTMA,PTN,SERPINE1,SERPINH1,THBS1,TIMP3	578 (7)
POU2F1		transcription regulator	7.02e-06	A2M,APEX1,CD55,GAS6,GPX3,GSTM3,H2AX,ICAM1,IDH1,IGKC,IL6,PRDX2,PTGDS,SELENOP,SERPING1,SOD1,TIMP3,VCAM1,VWF	457 (7)
MDK	13.252	growth factor	7.02e-06	ACE,CCL2,CSF1,IL6,LAMP1,LGALS1,PTN,S100A6,TAGLN,TGFB1	491 (18)
sodium tungstate		chemical drug	7.02e-06	ACTB,AK1,APOA1,DPYSL2,ENO1,ENO3,HSPA8,LXN,SOD2,TPI1
pentoxifylline		chemical drug	7.11e-06	ACE,CCN2,COL1A1,FGA,ICAM1,IL6,ORM1,POSTN,TGFB1,TIMP1,VCAM1	535 (17)
tacrolimus		chemical drug	7.17e-06	ACTA1,APOD,APP,BASP1,CALB2,CAPG,CCL2,CFP,COL1A1,COL2A1,COL3A1,DPYSL3,FKBP1A,FLNA,FN1,GNPDA1,HSPD1,IGFBP4,MYH11,NME1,NRP1,NT5E,ORM1,PA2G4,PRNP,RCN1,SDCBP,SLIT2,SOD2,TGFBR3,TNC	661 (20)
prednisolone		chemical drug	7.18e-06	API5,APOE,APP,CAT,CCL2,CTSB,EIF4G1,FAS,GAA,GM2A,GPX3,HSP90AA1,HSPA8,IGF1,IL6,KCTD12,MYH9,NOTCH3,PARK7,PFKP,PGK1,PRDX1,PRDX2,PRNP,SOD1,SOD2,SOD3,SPON2,TGFB1,TNFRSF11B	419 (15)
PDGFC	12.82	growth factor	7.41e-06	COL1A2,COL4A2,CTNNB1,PDGFRA,PDGFRB,TGFB1,TIMP1,TIMP2	704 (18)
bevacizumab		biologic drug	7.65e-06	CDH2,CXCL12,CXCL6,EGFR,FN1,NRP1,VIM	461 (15)
IGFBP1		other	7.65e-06	IGF1,IGFBP3,ITGA2,ITGA5,ITGAV,ITGB1,TGFB1	741 (23)
DNAJB6		transcription regulator	7.65e-06	AZGP1,CDH2,CTNNB1,KRT18,NPM1,SPARC,VIM	480 (13)
IL19		cytokine	7.65e-06	CCL2,FGF7,FN1,HMOX1,IL6,MMP1,MMP9	409 (17)
let-7		microRNA	7.7e-06	APP,BCAT1,CD44,CDH2,COL1A1,COL1A2,COL3A1,COL4A1,COL5A2,EIF4A1,ERO1A,FN1,GPI,HMGA1,HMOX1,IGF1,IL6,MCM3,MGAT1,NOLC1,PA2G4,PAICS,PKM,PLAUR,S100A4,SERPINE1,THBS1,TRAP1,VIM	555 (20)
MXD1		transcription regulator	7.91e-06	AIMP1,DARS1,EIF4A1,EIF4G1,IARS1,KARS1,RPL3,RPL30,RPS13,RPS2,RPSA,SARS1,TARS1,TNFRSF21,TOP1
LLGL2		other	7.91e-06	AXL,CCN1,CCN2,FSCN1,FSTL1,GAS6,HEXB,SERPINE1,SLIT2
CETP		enzyme	7.91e-06	APOA1,APOB,APOE,HSPA5,LDLR,P4HB,PDIA3,PDIA4,PLIN3	536 (21)
AGTR1		G-protein coupled receptor	7.96e-06	AGT,COL3A1,CP,EGFR,FN1,GSTP1,HGF,HMOX1,IL6,MAPK1,SERPINE1,TGFB1	506 (20)
RXRB		ligand-dependent nuclear receptor	7.97e-06	ARF3,C1QA,C4A/C4B,CD109,CLU,COLEC12,CTSB,ECM1,EEF2,EHD3,ETF1,FASN,FSTL1,GAS6,IGF1,IGFBP6,LYZ,MAP1B,MMP2,NEO1,S100A4,S100A6,SNRPD3,VCAN	387 (13)
resveratrol		chemical drug	8.42e-06	ADAM17,ADIPOQ,APP,BSG,CCL2,CNBP,CS,CTNNB1,CTSK,EGFR,FAS,FASN,FN1,GLB1,HDGF,HMOX1,HSPA5,ICAM1,IGFBP3,IL6,LDLR,MMP1,MMP2,MMP3,MMP9,PKM,PON1,PSMB5,SERPINE1,SOD1,SOD2,TFRC,TGFB1,TNFAIP6,TNFRSF11B,VCAM1,VIM	421 (14)
RGS2		enzyme	8.54e-06	BLVRA,CNPY2,CTSA,CXCL12,ERP29,GAPDH,GLA,GNPTG,HADH,HEXB,HSP90B1,IGFBP3,MANF,PDIA4,PPIB,RARRES2,SDF2L1	348 (7)
pravastatin		chemical drug	8.93e-06	ADIPOQ,APOB,APP,CCL2,COTL1,HMOX1,ICAM1,IL6,LDLR,P4HB,PCSK9,PON1,TGFB1,VWF	470 (19)
fasudil		chemical drug	8.94e-06	CCL2,CCN2,ICAM1,IL6,MIF,MMP2,MMP9,MYH11,TAGLN,TGFB1,VCAM1	433 (17)
ANTXR2		transmembrane receptor	9.01e-06	CTNNB1,FN1,HGF,KITLG,MMP2,VIM	356 (10)
CDON		other	9.01e-06	ACE,CCN2,COL4A3,CTNNB1,TIMP3,TUBB3	265 (7)
brusatol		chemical reagent	9.01e-06	CCL2,CXCL1,ICAM1,IL6,SERPINE1,VCAM1	477 (11)
azetidyl-2-carboxylic acid		chemical reagent	9.01e-06	CLU,HSP90B1,HSPA1A/HSPA1B,HSPA5,HSPA8,HSPA9
etoposide		chemical drug	9.05e-06	ADAM10,ADAM17,C1R,CCL2,COL1A2,CREG1,CTSD,CXCL1,CYCS,DHX9,EEF1A1,EEF1B2,FAS,FASN,FTH1,H2AX,HK1,ICAM1,IL6,LGALS3BP,MME,MMP1,NOTCH3,PEBP1,PFKL,PSMB8,PSMB9,SERPING1,SOD2,TP53I3	568 (17)
ELF3		transcription regulator	9.12e-06	ANGPTL4,CCL2,COL2A1,FN1,IL6,KRT8,LYZ,MMP10,MMP3,TIMP3	438 (15)
GDF9		growth factor	9.12e-06	CCN2,GREM1,HSPG2,INHBA,ITGAV,KITLG,LOX,PTX3,TNFAIP6,VCAN	437 (18)
AS1842856		chemical reagent	9.12e-06	CCL2,COL2A1,CXCL1,ICAM1,IL6,LDHA,MMP1,MMP3,SOD2,VCAM1	156 (6)
succinic acid		chemical - endogenous mammalian	9.12e-06	AGT,CCDC80,CD44,CFB,CLEC3B,COL1A1,DPP4,IGFBP4,MAN1A1,SERPING1
WWTR1		transcription regulator	1.03e-05	ANGPTL4,CCN1,CCN2,CD44,COL1A1,CXCL1,CXCL6,EGFR,FASN,FMOD,FN1,ICAM1,IL6,INHBA,ITIH2,KRT8,LAMA5,NEGR1,SERPINE1,THY1,VCAM1	632 (22)
C3	12.977	peptidase	1.04e-05	APCS,APOE,APP,C1QA,C3,C5,CCL2,CD55,CSF1,FN1,GSTM3,IL6,TGFB1,TIMP1,TTR,VCAM1	421 (18)
MUC1		other	1.04e-05	CAT,CDH11,CTNNB1,ERO1B,FASN,H2AX,HGF,HSPA5,IL6,NRP1,PNP,SOD1,SOD2,TOP1,TXNRD1,VIM	658 (20)
JAG1		growth factor	1.05e-05	APOD,COL1A1,GPX3,IGFBP3,ITGAV,MMP9,MYH11,PDGFRB,PTPRK,TAGLN,TGFB1,TIMP3,TNC,VIM	381 (16)
Ikb		group	1.06e-05	BLVRA,CCL2,CFB,HSPA5,ICAM1,IL6,MAT2A,MMP1	272 (11)
Focal adhesion kinase		group	1.07e-05	CDH2,ICAM1,IL6,KRT18,KRT8,MMP2,MMP9,TAGLN,VCAM1	561 (19)
cyclic AMP		chemical - endogenous mammalian	1.1e-05	APP,CCL2,CCN2,CDH2,CYCS,ENO2,FN1,GOT1,IGF1,IGFBP3,IGFBP4,IGFBP5,IL1RN,IL6,INHBA,LGALS3BP,LPA,MME,MMP1,MMP10,MMP9,MYLK,PRKAR1A,PRNP,RBP4,SERPINB2,SERPINE1,SOD2,TF,TIMP1,VWF,YWHAG	576 (23)
crizotinib		chemical drug	1.12e-05	COL3A1,COL5A2,CTNNB1,EGFR,FASN,LDHA,SERPINE1,SOD2,SPARC,VCAN,VIM	686 (20)
ATP2B2		transporter	1.12e-05	A2M,CALR,FLNC,HSPA5,IGFBP5,LTBP3,MMP14,MMP2,RAB11A,SERPINA3,SOD3
lipid		chemical - endogenous mammalian	1.12e-05	ACLY,ADIPOQ,AGT,APOA1,CLU,FDPS,IL6,LDLR,PON1,RARRES2,SOD1	540 (21)
LIF		cytokine	1.13e-05	A2M,ACAA2,AHNAK,AHSG,CD44,CD9,ENPP2,ERAP1,FGB,FGG,FN1,GLUL,HGF,IGF1,IL6,IL6ST,KNG1,MMP1,MMP14,NES,PAPPA2,SERPINA3,SFRP4,SOD2,TIMP1,TNC,TNFRSF11B,VWF	373 (16)
RNASEH2B		other	1.14e-05	APP,B2M,CFB,CFH,CSF1,CTSL,IL6,LGALS3BP,LGMN,MVP,PROCR,PSMB8,PSMB9,PSME1,S100A6,SSB,TXN,VCAM1
ACE	12.598	peptidase	1.17e-05	ACE,AGT,ATP5F1A,ATP5F1B,CCL2,CCN2,LDHA,MDK,PREP,SERPINE1	601 (18)
HMGB2		transcription regulator	1.17e-05	ADIPOQ,COL2A1,CXCL1,FASN,IL6,INHBA,MMP1,MMP10,MMP14,MMP3	713 (21)
Stat3-Stat3		complex	1.19e-05	A2M,APCS,FGA,FGB,FGG,FTL,ICAM1,IL6,PF4,SERPINA3,SOD2,TIMP3	137 (4)
14,15-epoxyeicosatrienoic acid		chemical - endogenous mammalian	1.2e-05	ADIPOQ,CD44,CTSK,EGFR,MMP9,NME1,TNFRSF11B	488 (13)
CYB561A3		enzyme	1.2e-05	ALDOC,COTL1,FTH1,FTL,HSPA1A/HSPA1B,MT2A,TFRC
FZD8		G-protein coupled receptor	1.2e-05	CCN2,COL1A1,CTNNB1,FN1,IGFBP5,VCAN,VIM	649 (16)
CCN4		other	1.2e-05	CDH2,COL1A1,COL4A1,CTNNB1,FN1,MMP1,MMP9	504 (19)
P2RX4		ion channel	1.2e-05	COL1A1,COL3A1,ICAM1,IL6,MMP3,MMP9,VIM	379 (16)
WNT1		cytokine	1.21e-05	CALB2,CCDC80,CCN5,COL3A1,CTNNB1,EEF1A1,EFNB1,EIF4G1,EIF5A,ENPP2,FN1,GRN,IGF1,ISLR,MMP3,NOTCH3,RPS6,SEMA3C,SERPINE1,SERPINE2	741 (21)
cholic acid		chemical - endogenous mammalian	1.25e-05	ACE,AGT,APOA1,APOM,CBR1,IGFBP5,KRT18,KRT8,MDK,MVP,PLTP,PON1,RAD23B,SOD3,TAGLN	329 (14)
SFTPA1		transporter	1.25e-05	AKR1C1/AKR1C2,ANGPTL4,ANPEP,CCN1,CCN2,COL1A1,CRLF1,ECM1,IL6,LOX,MAP1B,NAMPT,SERPINE1,SFRP2,TGFB1	638 (16)
cadmium		chemical toxicant	1.25e-05	ALB,B2M,C3,DLD,GNS,HBB,HMOX1,HNRNPK,HSPA5,IGF2R,LGALS3,LOX,PSMD6,SERPINF1,TIMP1	755 (19)
F2RL1		G-protein coupled receptor	1.27e-05	ANGPTL2,CCL2,CCN1,CCN2,CTSD,CXCL1,FAS,FST,IL6,KITLG,LOXL4,MMP9,NT5E,PAPPA,SERPINA3,SERPINB1,SERPINB2	370 (14)
fingolimod phosphate		chemical - endogenous mammalian	1.29e-05	CCL2,CCN2,IL6,SERPINE1,THBS1	628 (21)
RORC		ligand-dependent nuclear receptor	1.34e-05	ALDOA,APOA4,CAD,COL1A2,COL3A1,CS,ENO1,GOT1,GOT2,GPI,GSTP1,IL6,LDHA,MDH1,MDH2,NNMT,PFAS,PGAM1,PGK1,PKM,PROCR,SELENBP1,SPARC,SULF2,TPI1	280 (7)
GSTO1	12.747	enzyme	1.37e-05	APLP2,CD109,CD9,COL16A1,CTSD,FUT8,LAMA5,MYH9,NID2,OLFML3,PDLIM5,SEC31A,THBS1
MASTL		kinase	1.39e-05	ADSS2,ARHGDIB,DENR,DLST,EGFR,HYOU1,IPO5,PAPPA,SERPINE1,TPM4,VCL
AMPK		complex	1.42e-05	ACE,ADIPOQ,CAT,CCL2,CS,CTNNB1,CXCL12,FASN,FSCN1,HMOX1,IL1RN,IL6,LDHB,MMP9,SERPINE1,SOD1,VCAM1,VIM,YBX1	592 (23)
IFRD1		other	1.42e-05	CCN2,CRABP2,CTH,CTSZ,DES,HK1,IGF1,LAMA2,PPIA
chrysotile asbestos		chemical toxicant	1.42e-05	CTSK,CTSZ,HSP90B1,HSPA5,IL6,JCHAIN,MMP3,PDIA4,TIMP1	625 (19)
KAT2B		transcription regulator	1.44e-05	ALDOA,B2M,CCL2,CCN2,COL1A2,FASN,HBB,HSPA5,LDHA,PGK1,PKM,PSG5	478 (20)
MYCL		transcription regulator	1.44e-05	BUB3,CAD,CARS1,HSPD1,RPL10A,RPL11,RPL12,RPL13,RPL18,RPL19,SNRPA1,SNRPD1,SSB,TARS1,TOP1
Esrra		transcription regulator	1.45e-05	ACO1,AGT,ALDOA,ALDOC,APOA4,ATP5F1B,CYCS,ECH1,ENO1,ENO2,ENO3,GALM,GOT1,HGF,IL6,PFKL,PGM1,PYGL	293 (7)
KDM3B		enzyme	1.45e-05	ADAMTS1,APOD,C1R,CCN2,COLEC12,CORO1C,FKBP1A,FN1,GALNT2,IGF1,MYLK,NOTCH3,PAPPA,PPP3CA
APOB	12.972	transporter	1.5e-05	APOA4,APOB,APOE,FASN,PSMA7,PSMB7,PSMB9,PSMC6,PSME2,UBE2D3	287 (11)
PARPBP		other	1.5e-05	ELN,KRT18,KRT8,PLOD2,SPON1,SPON2,TIMP1,TNC
carfilzomib		biologic drug	1.5e-05	EIF4B,HSP90B1,HSPA5,IL6,PSMA7,PSMB7,PSMC4,PSMD12	263 (10)
MLN120B		chemical drug	1.5e-05	CTSB,CTSK,CXCL1,CXCL6,ICAM1,IL6,MMP1,MMP3	475 (11)
3-aminobenzamide		chemical toxicant	1.5e-05	COL1A1,COL3A1,CXCL1,ICAM1,MMP9,NCL,PARP1,TIMP1	663 (18)
IFNB1		cytokine	1.5e-05	ADAM17,ANXA5,APOL1,AXL,CAPN2,CCL2,CDH2,CLSTN1,COL12A1,CTSK,CXCL6,DKK3,FBLN2,FBN1,FKBP9,HLA-A,IDI1,IL6,ITGAV,LAMB1,MMP2,MMP9,NID2,NNMT,OGN,RNASE4,SERPINB2,THBS1,THBS2,TIMP1,TIMP2,UCHL1,VCL	477 (17)
triptolide		chemical drug	1.56e-05	CXCL1,CXCL12,DPP4,ENG,FAS,FBLN5,FBN1,HGF,ICAM1,IGFBP2,IGFBP3,IL6,ITGA2,KITLG,MMP1,PDGFRA,PDGFRB,POSTN,RECK,RHOC,SERPINB9	681 (22)
levodopa		chemical - endogenous mammalian	1.56e-05	ABHD14B,ACY1,AXL,C1QA,C4A/C4B,C8B,CA12,CAP1,CAPG,CASK,CHST11,COL4A1,COTL1,CTSB,CTSC,CTSZ,CXCL12,DMKN,DPP7,FAH,FAM114A1,FBLN1,FBLN2,FDPS,FTL,GAPDH,GLB1,GNS,GPS1,H2AX,HEXA,HEXB,HLA-A,IGFBP2,IGFBP5,IQGAP1,KARS1,LMNA,LTBP1,MAT2A,MMP14,NAGLU,NASP,NOMO1 (includes others),NPC2,NT5E,PA2G4,PFKP,PLEK,PSAP,RTRAF,S100A10,SCRN1,SERPINB6,SH3BGRL3,SUB1,VAT1,VTN,WDR1
PRR11		other	1.6e-05	ACTR2,ACTR3,CDH2,CTNNB1,MMP9,VIM
S100A10	12.71	other	1.6e-05	AHNAK,ANXA2,IL6,MMP1,PLG,S100A10	464 (17)
AK1	12.103	kinase	1.6e-05	AK1,ENO1,ENO3,GAPDH,LDHA,PKM
ELN	12.308	other	1.6e-05	ELN,FN1,IL6,MMP1,MMP2,MMP9	531 (22)
CXCL8		cytokine	1.63e-05	ANXA1,CD44,COL12A1,COL18A1,COL1A1,COL3A1,CPE,FAS,HABP2,HSPG2,ICAM1,ITGA5,LGALS3,MMP10,MMP2,MMP9,TPM1,VCAM1	704 (20)
STING1		other	1.67e-05	CALB2,CCL2,CHIT1,COLEC12,CXCL1,GMFG,HLA-A,HSPA5,ICAM1,IL6,INHBA,MME,MMP1,MMP10,MMP2,MMP3,PLAUR,SERPING1,THBS1,TNFRSF11B	416 (16)
MET		kinase	1.67e-05	BMP1,CD44,CDH2,COL5A2,CTNNB1,CXCL1,FN1,HGF,HMOX1,HSPB1,IGF1,IL6,INHBA,ITGB1,MMP2,PAPPA,SOD1,SOD2,TGFB1,VIM	488 (18)
Il3		cytokine	1.69e-05	ADAM10,ADAM17,ANPEP,COL2A1,CSF1,FAS,IGF1,IL6,LYZ,MMP3,RO60,SRP9,TCP1,YWHAG	552 (18)
CUX1		transcription regulator	1.69e-05	ADAM17,ARHGDIB,CAD,CCN5,CDH2,CXCL1,CXCL6,EGFR,FLNA,H1-5,MARCKS,MMP2,THBS1,VIM	466 (12)
ITGA5	12.863	transmembrane receptor	1.71e-05	APOE,CD44,CDH2,COL2A1,ENPP2,IGFBP2,IL6,MMP14,MMP2,MMP9,PLAUR	489 (16)
herbimycin		chemical drug	1.71e-05	CCN2,ICAM1,IL6,MMP1,MMP2,MMP9,SERPINE1,SIRPA,SOD2,TAGLN,TNFRSF11B	319 (14)
TREX1		enzyme	1.72e-05	APP,B2M,CAST,CCL2,CD44,CFB,CFH,CSF1,GSN,IL6,LGMN,MVP,NAMPT,PROCR,PSMB8,PSMB9,PSME1,S100A6,SSB,TXN,VCAM1	275 (10)
IL32		cytokine	1.73e-05	CCL2,CTNNB1,CTSK,CXCL1,FAS,ICAM1,IL6,MMP2,MMP3,MMP9,TNFRSF11B,VIM	397 (14)
MNT		transcription regulator	1.73e-05	ACY1,ALDOA,AXL,BLVRB,BST1,CAD,FGG,LDHA,LOXL2,NCL,PGK1,SERPINH1
GH1		growth factor	1.77e-05	CDH2,CLU,CTNNB1,DBI,FASN,FN1,IGF1,IGFALS,IGFBP3,IL6,LDLR,PRDX1,PTMA,RAD23B,RPL6,SOD1,TKT,VIM,XRCC6	710 (22)
PPP3CA	12.735	phosphatase	1.8e-05	ACTA1,APP,C3,CD9,CDH2,FN1,FTL,GRN,GSTP1,KRT18,KRT8,PRDX5,PSAP,S100A4,TF,VIM	684 (24)
FH	12.358	enzyme	1.82e-05	AKR1C1/AKR1C2,APOD,BLVRB,HMOX1,LDHA,LTBP2,TKT
elastase		group	1.82e-05	HMOX1,ICAM1,IL6,MMP2,MMP3,MMP9,TGFB1	463 (18)
TPCA-1		chemical drug	1.82e-05	CCL2,COL1A1,FN1,IL6,MMP2,MMP9,VIM	383 (15)
SOX11		transcription regulator	1.86e-05	ADAM10,ADAM9,ADSS2,CACYBP,CASP6,CD9,CP,DBN1,FAS,FGG,HSPD1,IL6,IL6ST,ITGB1,POSTN,PPP3CA,PRKACA,SEPTIN2,TNXB,TUBB3
UTP		chemical - endogenous mammalian	1.87e-05	CCL2,CDH2,FLNA,H2AX,ICAM1,SERPINE1,THBS1,VCAM1,VTN	341 (16)
GCG		other	1.9e-05	ADIPOQ,AHNAK,CCL2,CCN2,CTNNB1,EIF4B,ELN,FASN,FDPS,FN1,FST,GFRA1,GSTP1,HK1,IGFBP4,LMNA,MME,PLXDC2,TGFB1,TNFAIP6,VCAM1	534 (20)
SIM1		transcription regulator	1.94e-05	AKR1B1,ANG,ANGPTL4,APOC4,APOE,BST1,CALB2,COL11A1,COL12A1,EGFR,EIF5A,FKBP3,GLUL,GPX3,HLA-A,ICAM1,IGFBP4,ITIH3,LAMA2,NACA,NUDC,PEA15,PFN1,POSTN,SELENBP1,UBA1
silibinin		chemical drug	1.97e-05	CCN2,CD44,CDH2,CTNNB1,FN1,IGFBP3,IL6,KRT18,MMP2,MMP3,MMP9,PLAUR,TIMP2,VIM	422 (17)
PDGF-AA		complex	2.07e-05	FGF7,HGF,IGF1,IL6,LDLR,PDGFRA,TGFB1,VIM	499 (21)
NADPH oxidase		complex	2.07e-05	CCL2,CXCL1,EGFR,HMOX1,IL6,MMP9,SERPINE1,VCAM1	395 (15)
Saa3		other	2.07e-05	APOA1,COL1A1,CTNNB1,IGF1,MMP2,MMP3,MMP9,TNFRSF11B	283 (9)
TAF4B		transcription regulator	2.07e-05	CCN2,FN1,FST,IGHM,INHBA,JCHAIN,MMP3,TGFB1
dipyridamole		chemical drug	2.07e-05	CCL2,HMOX1,IL6,MMP2,MMP9,TGFB1,TIMP1,TIMP2	583 (17)
SGPP2		phosphatase	2.07e-05	HSP90AA1,HSPA13,HSPA4,HSPA5,HSPA8,HSPA9,HSPH1,IL6
Ni2+		chemical reagent	2.07e-05	ANGPTL4,CCL2,CSF1,CXCL1,CXCL6,ICAM1,IL6,VCAM1	657 (19)
LTBR		transmembrane receptor	2.08e-05	BST1,CLU,CXCL12,ENPP2,ICAM1,IL6,LYZ,MFGE8,PDGFRB,PRNP,SERPINA1,VCAM1	503 (16)
SERPINF1	13.136	other	2.08e-05	ADIPOQ,CCN2,CSPG4,ENO2,LOXL2,PDGFRA,SERPINF1,SOD2,TGFB1,THBS1,TNFRSF11B,VIM	476 (18)
GW9662		chemical reagent	2.09e-05	ACLY,ADIPOQ,ANGPTL4,CCL2,CCN2,FASN,FN1,G6PD,GSR,HGF,HSPA5,IL6,LXN,PEA15,TGFB1,VCAM1,YWHAE	563 (22)
bezafibrate		chemical drug	2.09e-05	ADIPOQ,ANGPTL4,APEX1,APOA1,APOE,CAT,CS,DBI,ECH1,FASN,FGB,HSD17B4,HSPA5,ICAM1,LGALS3,NPC2,SERPINE1	467 (17)
TWIST2		transcription regulator	2.1e-05	CAT,CD44,CDH2,CTNNB1,FBLN5,FN1,HSPA5,MMP9,POSTN,TGFB1,VIM	434 (16)
DPP4	12.649	peptidase	2.1e-05	CTNNB1,FAP,IL1RN,IL6,LRP1,MMP14,MMP2,TGFB1,THBS1,TIMP1,TIMP2	542 (21)
propofol		chemical drug	2.1e-05	ANXA1,CCL2,HMGB1,HMOX1,IL6,MMP2,MMP9,PF4,SOD1,SOD2,THBS1	676 (18)
IRF4		transcription regulator	2.16e-05	B2M,CANX,CLTA,DBI,DNASE2,EZR,GALNT2,HSPA8,IL1RN,IL6,ITGB1,MANF,MAPRE1,PDCD6,PLAUR,PPIB,PROCR,PSMA1,PSMA2,PTMA,RPL6,SUB1,TMSB10/TMSB4X,YBX1
quercetin		chemical drug	2.24e-05	ACAA2,BCHE,C3,CAPN1,CAT,CCL2,CD44,ECH1,EGFR,FASN,FCGBP,GALNT2,GSTP1,HMOX1,HSPA5,ICAM1,IL6,KRT18,KRT8,LDLR,MMP1,MMP9,NT5E,PLAUR,PON1,PRDX3,PRDX5,SOD1,VCAM1	535 (22)
carbon monoxide		chemical - endogenous mammalian	2.26e-05	CCL2,CXCL12,FN1,HGF,HMGB1,HMOX1,ICAM1,IL6,ITGB1,PLAUR,PRDX1,SERPINE1,TGFB1	435 (15)
PARP1	12.293	enzyme	2.29e-05	COL1A1,COL3A1,CXCL1,CXCL12,EGFR,FAS,FASN,HMOX1,ICAM1,IGF1,IL6,LGALS3BP,MMP1,MMP2,MMP9,NOTCH3,PARP1,TIMP1,TIMP2,VCAM1	424 (17)
TAC1		other	2.33e-05	CCL2,CCN1,CLEC11A,EGFR,HMOX1,IL1RN,IL6,KITLG,MME,PRKACA,SERPINB2,SERPINE1,SERPINI1,TGFB1,TNFRSF11B,VTN	353 (13)
RRP1B		transcription regulator	2.36e-05	EIF4B,HPX,HSP90AA1,HSP90AB1,MCM3,PDGFC,RPL11,RPL13,RPL14,RPL19,RPL6,RPS19,RPS26,RPS3,RPS8,SERPINE2,TGFB1
NAMPT	12.553	cytokine	2.36e-05	AXL,BLVRA,CXCL1,DLD,FN1,HADH,HMOX1,IL6,ITGB1,MMP1,MMP3,MMP9,NAMPT,PDGFRB,PGD,TFPI,TGFB1	619 (15)
LRP6		transmembrane receptor	2.49e-05	APP,CCN2,COL1A1,CTNNB1,IL6,KRT18,MMP14,MMP2,MMP3,MMP9,TGFB1,VIM	383 (17)
carbamazepine		chemical drug	2.49e-05	AARS1,BCAT1,CTH,CTNNB1,EIF4A1,GARS1,PSAT1,PSPH,SARS1,SOD2,STC2,XPOT	231 (7)
MEF2C		transcription regulator	2.52e-05	ACTA1,ACTN2,CALR,CCL2,COL11A1,COL1A1,COL1A2,COL2A1,COL3A1,CXCL6,DES,ECM2,FAP,FTH1,IL6,MMP10,POSTN,S100A4,SFRP2,THBS1,TPM1,VIM	446 (20)
PP2/AG1879 tyrosine kinase inhibitor		chemical drug	2.53e-05	ACE,AGT,CCL2,CCN2,CDH2,EGFR,FN1,HMOX1,ICAM1,IL6,PRDX3,RHOC,SERPINE1,SOD2,VIM	463 (18)
gemcitabine		chemical drug	2.53e-05	CD44,CDH2,CXCL12,FAS,FASN,GLB1,H2AX,HMOX1,MDK,MMP2,MMP9,NT5E,PEBP1,PKM,VIM	646 (22)
GNAQ		enzyme	2.55e-05	ACTA1,ADAMTS1,CCN2,CD44,CSPG4,CXCL12,FST,GAS6,IL1RN,IL6,LGALS3,LMCD1,NEU1,PLAUR,PTX3,PYGL,SELENBP1,SERPINE1,TNFAIP6,TUBA1C,VCAM1	480 (17)
temozolomide		chemical drug	2.56e-05	CCL2,FAS,H2AX,IL6,ITGAV,MMP14,MMP2,MMP9,RAP1B,SOD2,SRPX	637 (19)
ATPase		group	2.6e-05	CTSK,ICAM1,MMP14,VCAM1
FICD		enzyme	2.6e-05	HSP90AA1,HSPA1A/HSPA1B,HSPB1,IGHM
USP6		peptidase	2.6e-05	BSG,MMP1,MMP10,MMP9	353 (9)
DLGAP1		other	2.6e-05	CDH2,MMP2,MMP9,VIM
DCX		other	2.6e-05	ACTN1,ACTN4,ACTR3,TUBB3
F9	12.537	peptidase	2.6e-05	F9,IL6,MMP3,MMP9	249 (10)
CMA1		peptidase	2.6e-05	AGT,COL1A1,COL3A1,MMP9	458 (14)
Collagen type V		complex	2.6e-05	ITGA2,ITGA5,ITGAV,ITGB1	241 (7)
mini-GAGR		chemical reagent	2.6e-05	CAT,GSR,HMOX1,SOD1	222 (7)
HBB	11.547	transporter	2.64e-05	ANG,C3,CCL2,CFB,COL1A2,CSF1,CXCL1,CXCL6,ICAM1,IL1RN,IL6,MMP9,PF4,SERPINE1,TGFB1,VCAM1	460 (15)
TBX5		transcription regulator	2.66e-05	ACTN2,CCL2,COL1A1,COL1A2,COL3A1,CXCL6,DES,ECM2,FAP,IL6,POSTN,S100A4,TPM1,VIM	673 (18)
Gcg		other	2.66e-05	APOA4,ASL,CTH,CTSC,ERO1B,FABP5,ITIH5,LHPP,NNMT,RARRES1,RNASE4,SULF2,TFRC
Go 6976		chemical drug	2.66e-05	ACTA1,CD55,CXCL6,FN1,HMOX1,IL6,ITGA5,ITGB1,MMP2,MMP9,SOD2,STC1,VCAM1	525 (17)
EDNRA		transmembrane receptor	2.68e-05	COL1A1,COL3A1,ICAM1,MMP2,TGFB1,TIMP1,TIMP2	342 (16)
HRG	12.881	other	2.68e-05	ARF3,C1QA,C1QB,C1QC,SPARC,TIMP1,TIMP3
ACTN4	12.662	transcription regulator	2.68e-05	ANGPTL4,CCL2,DCN,MMP1,MMP3,MMP9,SERPINE1	633 (17)
10-(6'-ubiquinonyl)decyltriphenylphosphonium		chemical drug	2.68e-05	ADIPOQ,DPP4,EGFR,FH,IL6,PPIF,PRDX4	473 (19)
amlodipine		chemical drug	2.68e-05	ACTA1,ANXA2,COL1A1,ENO1,IGFBP5,LDLR,S100A10	684 (13)
TGFBR		group	2.69e-05	ADAM10,ADAMTS1,CD44,CDH11,MMP1,MMP10	443 (19)
PIAS3		transcription regulator	2.69e-05	FGG,FTH1,HP,MMP3,MMP9,SERPINA3	425 (17)
BMX		kinase	2.69e-05	COL3A1,ENO2,HSPA1A/HSPA1B,IL6,MMP2,TIMP1	413 (17)
HOXA4		transcription regulator	2.69e-05	CCN1,CCN2,ITGB1,MYH11,TAGLN,TAGLN2	444 (13)
ITGA3		other	2.69e-05	FN1,ITGA2,MMP2,SERPINE1,TLN1,VCL	530 (20)
adefovir dipivoxil		chemical drug	2.69e-05	COL1A1,DES,FN1,IL6,PDGFRA,TIMP1	391 (11)
EGR2		transcription regulator	2.79e-05	ACAT2,ACTN1,AHNAK,APOE,CAST,COL11A1,FDPS,GNS,GSN,HSPA5,IDI1,IL6ST,ITGB1,KCTD12,KITLG,LAMA2,LGALS1,LGMN,LTBP3,MME,NCL,NRP2,PLAUR,RCN3,RGMB,RNPEP,S100A4,TFRC,TGFBR3,TWSG1,TXNRD2	262 (7)
NRDE2		other	2.79e-05	APOL1,C1S,CCN1,OLFML1,TPP1
RALBP1		enzyme	2.79e-05	COL1A2,COL4A1,GAPDH,IL6,MMP2	280 (10)
SCN1B		ion channel	2.79e-05	CCN2,COL1A1,COL1A2,POSTN,VIM
DES	12.932	other	2.79e-05	ACE,DCN,KRT18,KRT8,TGFB1	447 (7)
SCUBE3		other	2.79e-05	MMP2,MMP9,SERPINE1,TGFB1,VIM	324 (11)
ABCB7		transporter	2.79e-05	ACO1,FTH1,FTL,TFRC,TXN	157 (5)
SERPINH1	12.963	other	2.79e-05	CDH2,COL1A1,COL4A2,SERPINE1,VIM	401 (13)
DUSP1		phosphatase	2.81e-05	CCL2,CCN5,CFB,COL3A1,CTSK,CXCL1,EGFR,ICAM1,IL1RN,IL6,LUM,MMP1,NAMPT,NRP1,PARP1,PLAUR,PTPRK,SERPINB2,SERPINE1,SOD2,VCAM1	440 (15)
rifampin		chemical drug	2.81e-05	AKR1C1/AKR1C2,BMP1,C12orf42,CARS1,CD59,CFL1,COL6A1,CSF1,ENPP2,GSTP1,HMGN2,MME,NAGK,PFAS,PLEC,SEPTIN7,SERPINB1,TNFRSF11B,TSN,TWF2,XRCC5
NFIX		transcription regulator	2.82e-05	ADAM12,CHI3L1,CLEC3B,ENO3,HGF,POSTN,SERPINA3,SERPINE1
ST8SIA1		enzyme	2.82e-05	C1QA,C1QB,C1QC,C3,C4A/C4B,EGFR,MMP9,NES
SCARB1		transporter	2.96e-05	APOA1,APOB,APOD,APOE,CCL2,FABP3,FASN,ICAM1,IL1RN,IL6,LDLR,VCAM1	461 (19)
plerixafor		chemical drug	2.97e-05	CCN2,CXCL12,CXCL6,IL6,KITLG,MMP1,MMP3,MMP9,PGK1,TGFB1	611 (18)
H-7		chemical - kinase inhibitor	2.97e-05	COL1A1,COL1A2,FAS,FN1,ITGA5,ITGB1,MMP1,MMP3,SERPINE1,SOD2	431 (14)
lisinopril		biologic drug	2.97e-05	ACE,ACTA1,ARHGDIB,CAST,LDLR,MMP2,MMP9,PDGFRB,S100A6,TGFB1	336 (12)
mir-146		microRNA	2.98e-05	ALDOA,CAT,CCL2,CD55,EGFR,GAPDH,GPI,IDI1,IL6,ISLR,MANBA,MMP2,MMP9,PDGFRA,PGAM1,PKM,QPCT	512 (19)
TEAD1		transcription regulator	3.09e-05	ACTA1,ATP5F1A,ATP5F1B,CALD1,CCN1,CCN2,COL3A1,COL5A2,CS,CYCS,DES,ECH1,FABP3,HADH,IGFBP5,PDGFRL,POSTN,SULF1,TAGLN,THBS1,TPM1	417 (16)
LIN28A		other	3.1e-05	ACLY,CCN1,CCN2,CDH2,COL1A1,COL1A2,COL5A2,FASN,H2AX,TAGLN,VIM	563 (19)
EFNA5		kinase	3.1e-05	CCN2,CRABP2,DCBLD2,EGFR,FABP5,KRT1,KRT10,KRT18,NT5E,NTM,TNFAIP6
OLR1		transmembrane receptor	3.1e-05	ACE,CCL2,CCN2,FN1,ICAM1,IL6,MMP1,MMP3,TGFB1,TGFBR3,VCAM1	381 (19)
PAX5		transcription regulator	3.11e-05	CTNNA1,CTNNB1,FN1,G6PD,IGLL1/IGLL5,IL6ST,JCHAIN,MMP2,MSN,PFKL,PGAM1,PYGL,VIM	523 (11)
MAP2K3		kinase	3.11e-05	ACTA1,COL1A1,COL1A2,COL3A1,CTSK,GSTP1,ICAM1,IL6,MMP1,MMP3,MMP9,PRDX6,SERPINE1	480 (18)
THEM6		other	3.14e-05	ERO1A,ERP44,FDPS,HSP90B1,HSPA5,NPC2,P4HB,PDIA4,PDIA6
C1QA	12.868	other	3.14e-05	C3,C4A/C4B,CD44,IL6,S100A10,SERPINA3,SERPINE1,TIMP1,VIM	448 (13)
EZR	12.4	other	3.14e-05	CDH2,CTNNB1,FAS,HNRNPA2B1,IGFBP2,IL6,MMP14,MMP2,MMP9	464 (18)
TRPV4		ion channel	3.14e-05	COL2A1,CXCL6,FAS,FN1,HMOX1,IL6,THBS1,TIMP1,VCAM1	404 (18)
ATG5		other	3.31e-05	AGT,APP,C1QBP,CKAP4,CTSC,EIF5A,HK1,HLA-A,HSPA5,ICAM1,IL6,LGALS1,PDIA3,RTN4,VCAM1	601 (18)
FOXC2		transcription regulator	3.31e-05	ADIPOQ,CDH2,CFD,COL1A1,COL2A1,CTNNB1,FN1,GPNMB,ITGBL1,MMP2,MMP9,OMD,PDGFRB,PRKAR1A,VIM	574 (21)
TNFSF13B		cytokine	3.41e-05	ADAMTS12,ADIPOQ,ARCN1,C2,CCL2,CTTN,CXCL6,FAS,GAS6,ICAM1,IL1RN,INHBA,MMP9,NAMPT,PLAUR,PLEK,TFG,THBS1,TNFAIP6,XRCC5	584 (17)
4-hydroxytamoxifen		chemical drug	3.47e-05	ANGPTL2,C3,CAPNS1,CCN1,CCN2,CD55,CLU,CNBP,COL16A1,CTSD,EFEMP1,EGFR,EIF5A,GM2A,HDGF,IGF1,IGFBP3,IL6,MT2A,NOTCH3,RBP4,SERPINB9,TPM1	490 (15)
TARDBP		transcription regulator	3.59e-05	ACAT2,C1QA,C1QB,C3,CNN2,CSPG4,FDPS,HLA-A,IDI1,IGFBP5,IL6,LDLR,LRG1,MFAP2,PCSK9,PSMB8,SERPING1,SFRP2
NRF1		transcription regulator	3.63e-05	CDH2,CYCS,FTH1,HBB,HMOX1,IL1RN,PSMB7,PSMC1,PSMC4,PSMC6,PSMD6,PVR,VIM
SKIL		transcription regulator	3.68e-05	ADAM12,CDH11,COL1A2,COL4A1,CXCL12,HNRNPA1,SERPINE1,THBS2,TLN1,VAT1	660 (15)
POSTN	13.171	other	3.68e-05	EGFR,FN1,LOX,LOXL2,LOXL3,MMP2,MMP9,PTN,TGFB1,VIM	659 (24)
EGR3		transcription regulator	3.72e-05	ACTN1,AHNAK,APOE,EFNB1,GNS,GSN,IL6ST,ITGB1,KCTD12,LGALS1,LGMN,LTBP3,MXRA8,NRP2,PLAUR,RCN3,RGMB,RNPEP,S100A4,SLIT2,TWSG1
ibuprofen		chemical drug	3.75e-05	APP,COL12A1,DCN,IL6,LAMB1,MMP1,MMP2,MMP9,RAC3,SERPINA3,TNFRSF21	549 (15)
S-adenosylmethionine		chemical - endogenous mammalian	3.75e-05	ADIPOQ,CCN1,COL1A1,COL1A2,CTSK,FASN,HMOX1,MAT2A,MMP9,PRMT1,TGFB1	504 (20)
CCL2	12.671	cytokine	3.76e-05	ADIPOQ,CCL2,ICAM1,IGF1,IL6,INHBA,ITGA5,LAMP1,MMP1,MMP10,MMP2,MMP9,PTGDS,SERPINE1,TGFB1,TIMP1,VCAM1	433 (16)
CD300LF		other	3.78e-05	ACAA2,GPI,HK1,IDH1,IL1RN,IL6,MMP9,PGM2	412 (14)
LRPAP1		other	3.78e-05	APP,IL6,LDLR,LRP1,MAPK1,MMP2,SERPINA3,SERPINE1	665 (20)
SP100		transcription regulator	3.86e-05	CCN2,HBB,HSPA8,HSPE1,ICAM1,MMP1,THY1	478 (12)
jasminoidin		chemical drug	3.86e-05	ACE,CBR1,IGFBP5,MDK,MVP,RAD23B,TAGLN
SHH		peptidase	3.88e-05	ADAMTS1,ALAD,C1QA,CNBP,CSF1,CTNNB1,EGFR,FN1,GPC1,H2AX,HGF,HMGA1,IGF1,IGFBP5,IL6,IMPDH2,MCM3,NES,PDGFRA,PFN1,PVR,SERPINE1,SFRP2,TUBB3	706 (17)
MECP2		transcription regulator	3.88e-05	ACTB,ADAM12,ANXA1,AP2A2,APOE,BSG,CALB2,CAPG,DPP4,DPYSL2,GSTO1,GSTP1,HSPA5,IGFBP3,IGHM,ITIH3,LMNA,PLS3,S100A4,SRPX2,TFPI2,VIM,YWHAB,YWHAZ	233 (7)
GLIS2		transcription regulator	4.01e-05	C3,CCN2,COL1A1,LTBP2,MMP14,SERPINE1,SPARC,TGFB1,VIM	530 (12)
FGFR4		kinase	4.01e-05	ACLY,CD44,CDH2,CTNNB1,FASN,MMP1,MMP14,SERPINE1,TGFB1	576 (20)
carbenoxolone		chemical toxicant	4.01e-05	CCN2,COL1A1,COL3A1,FASN,FGF7,IL6,LOX,MMP9,TIMP1	540 (25)
PIN1		enzyme	4.07e-05	CDH2,COL3A1,CTNNB1,FASN,FN1,HSPA5,IL6,MMP2,MMP3,MMP9,NOTCH3,TGFB1,TIMP1,TP53I3	728 (22)
FGF7	12.757	growth factor	4.07e-05	ADSS2,CAD,CD44,COL1A1,CSF1,EGFR,FABP5,FASN,HPRT1,MMP2,MMP9,S100A10,SERPINE1,TGFB1	429 (17)
diphenyleneiodonium		chemical reagent	4.07e-05	AGT,CCL2,COL1A1,EGFR,FN1,HMOX1,HSPA5,IL6,MMP9,SERPINE1,SOD2,TGFB1,THBS2,TIMP1	480 (19)
berberine		chemical drug	4.12e-05	ADIPOQ,ATP5F1A,BSG,CCL2,FAS,FN1,HMOX1,ICAM1,IL6,LDLR,MMP1,MMP2,MMP9,PCSK9,PON1,TGFB1,TIMP1,VCAM1,VIM	424 (17)
APOA1	13.214	transporter	4.23e-05	APOA1,APOA2,APOC3,APOE,APP,ATP5F1B,HSPA5,ICAM1,IL6,PON1,SOD2,TGFB1,VCAM1	461 (18)
ibrutinib		chemical drug	4.25e-05	ALDOA,CBX3,CD44,CKAP4,CTNNB1,ENO1,FAS,GAPDH,GPI,H1-0,HK1,HSPD1,HSPE1,IL6,ITGB1,JCHAIN,LDHA,NOLC1,NPM1,PA2G4,PFKL,PGAM1,RPS6,TGFBR3,TPI1	241 (7)
GPD1		enzyme	4.29e-05	ACLY,ANXA2,APOA4,APP,C9,CD248,CPNE8,EGFR,F11,PSAT1,RARRES1,SERPINA3,SERPINA7,SERPINB1,SERPINE2
PDCD10	12.855	other	4.31e-05	ANXA5,CTNNB1,PROCR,SERPINE1,THBS1,VWF	338 (10)
MGAT3		enzyme	4.31e-05	APOB,CDH2,DAG1,ITGA2,ITGA5,NOTCH3	342 (7)
OCLN		other	4.31e-05	CCL2,MMP1,MMP14,MMP2,MMP3,MMP9	358 (11)
24-hydroxycholesterol		chemical - endogenous mammalian	4.31e-05	ACE,AGT,APOE,APP,HSPA5,LDLR	670 (21)
obeticholic acid		chemical drug	4.5e-05	ADIPOQ,APOA1,CCN2,COL1A1,DDAH1,FN1,ICAM1,IL6,TGFB1,TIMP1,TIMP2	432 (14)
MFAP5	12.664	other	4.5e-05	CDH2,CFD,CTSF,ECM1,EFEMP1,GPX3,HSPE1,MFAP2,SDF2L1,SPON2,TFPI	252 (7)
nicotinic acid		chemical - endogenous mammalian	4.5e-05	ADIPOQ,ANG,APOA1,CCL2,FASN,G6PD,GAPDH,HMGB1,IL6,LPA,MMP9	509 (21)
F7		peptidase	4.52e-05	CCN1,CCN2,EEF1A1,EEF2,ICAM1,IL6,MMP14,PLAUR,SERPINB2,VCAM1	324 (14)
H89		chemical drug	4.71e-05	ACE,ADIPOQ,ADSS2,ANXA1,APP,CD55,COL2A1,EGFR,GSTP1,HMOX1,IGF1,IGFBP5,IL6,MMP1,MMP2,MMP9,SERPINE1,SOD2,TFPI2,TNFAIP6,TXN,VCAM1	508 (14)
LDB1		transcription regulator	4.71e-05	ACTB,ANXA1,CAT,CDH13,COL18A1,CSTB,DPP4,EFEMP2,ENG,ENO2,FBLN1,FTH1,GOLM1,GSN,IGF2R,IL1RAP,LGALS1,LMCD1,MDK,MFGE8,NOTCH3,NT5E,RNPEP,SERPINE2,SERPINF1,SFRP2,SLIT1,SOD2,STX7,TGFB1,THY1
MMP3	12.903	peptidase	4.86e-05	CAPRIN1,CPSF6,DDX39A,FGF7,MMP10,MMP3,MMP9,PPIL1,PSMA6,RAC3,RBM8A,SFPQ,SYNCRIP,TOP1,VIM,YBX1	424 (18)
PRKAA1		kinase	4.86e-05	ALB,ARHGDIB,CAT,CLU,CXCL12,DDAH1,FN1,GALM,HSPA5,IGF1,IGFBP4,IL6,ITIH5,LDHA,MMP9,MYLK,PCOLCE,PDGFRA,PSMB8,SERPINI1,SOD2,VCAM1,ZYX	642 (19)
isoproterenol		chemical drug	4.86e-05	ACE,ADIPOQ,AGT,APP,COL1A1,COL3A1,HMOX1,IL6,LGALS3,MMP2,MMP9,NAMPT,PRNP,SOD2,TGFB1,TGFBR3,TIMP1,TIMP2,TNXB,TPD52L2,TUBB,TUBB3,VWF	629 (20)
TFRC	12.699	transporter	4.87e-05	ANXA2,COL1A1,ERO1A,F13A1,FAM20C,FTH1,FTL,GPX3,HMOX1,HSPA5,LDHA,PTN,SERPINB8,STC2,SULF2	165 (5)
PTPN6		phosphatase	4.9e-05	CD44,CDH2,FN1,GP1BA,IGHM,IL6,MMP2,MMP9,RBM8A,SUB1,TIMP1,UBE2V2,VIM	536 (19)
lipofermata		chemical reagent	5e-05	ACTA1,CALR,CCN2,FN1,HSP90B1,HSPA5,LTBP1,TGFB1
HEIH		other	5e-05	FAS,FGF7,FLNA,FLNC,IGF1,KITLG,PDGFC,PDGFRB
sterol		chemical - endogenous mammalian	5e-05	ACLY,DBI,FASN,FDPS,IDH1,LDLR,LIPA,PCSK9	514 (13)
NLRP12		other	5.07e-05	CXCL12,CXCL6,HLA-A,HLA-C,ICAM1,IL1RN,IL6,LY96,PSMB8	457 (13)
FOSB		transcription regulator	5.07e-05	FTH1,INHBA,MMP1,MMP2,MMP9,MT2A,SERPINB2,SERPINE1,TIMP1	475 (15)
betulinic acid		chemical drug	5.07e-05	CXCL12,FASN,IL6,LMNB1,MMP2,MMP9,PKM,TIMP1,TIMP2	607 (22)
ITGA4		transmembrane receptor	5.36e-05	IL1RN,ITGA5,ITGAV,MMP2,MMP9	640 (20)
SERPINB3		other	5.36e-05	CD9,IL6,LGALS3,LRP1,TGFB1	201 (7)
TP53BP2		other	5.36e-05	CCN2,CTNNB1,FAS,TP53I3,VIM	741 (20)
ANPEP	12.752	peptidase	5.36e-05	ANPEP,DPP4,IL1RN,IL6,TGFB1
PCI-34051		chemical reagent	5.36e-05	COL1A1,FN1,MMP2,MMP9,VIM	617 (21)
HSPA5	12.758	enzyme	5.38e-05	ACLY,APP,CLU,EGFR,FASN,HSP90B1,HSPA5,HSPA8,IDI1,IL6,P4HB	548 (22)
SIS3		chemical reagent	5.42e-05	CCL2,COL1A1,COL3A1,IL6,MRC2,TIMP3,VIM	322 (11)
NME1	12.551	kinase	5.53e-05	CCN2,CTSD,HNRNPA2B1,MMP14,MMP2,PA2G4,PABPC1,PTN,SERPINE1,TIMP1	474 (17)
MSTN		growth factor	5.67e-05	CTSK,CXCL1,DES,FN1,IGF1,IGFBP3,IGFBP5,IL6,INHBA,SERPINH1,TGFB1,TNC,VIM	702 (19)
ROCK2		kinase	5.73e-05	APP,CD44,DES,FABP5,FAS,ICAM1,KRT1,KRT10,MSN,SERPINE1,TAGLN,VCAM1	382 (14)
NRG2		growth factor	5.73e-05	ARPC4,CAPN1,CCN1,CCN2,CXCL6,DAG1,EEF1A1,EGFR,HMOX1,PLG,PRKACA,SGSH	472 (11)
CLEC11A	12.434	growth factor	5.73e-05	ALDOA,ANXA1,CAP1,CDH2,CTNNB1,CXCL12,FHL2,LDHA,MIF,S100A6,TKT,ZYX	397 (10)
SMARCB1		transcription regulator	5.77e-05	A2M,ACTR2,APOC4,C4A/C4B,CD44,COL14A1,COL18A1,COL1A1,COL5A2,CSF1,CTTN,F10,F11,FAS,GSN,HP,IGFBP2,MCM3,MMP1,NEO1,PLXNB2,POSTN,PTMS,PTN,SPARC	703 (21)
5-N-ethylcarboxamido adenosine		chemical reagent	5.86e-05	ALB,CCL2,CCN2,CDH2,COL1A2,CTNNB1,HMOX1,IL6,INHBA,NRP1,NT5E,PROCR,SERPINE1,TGFB1,THBS1,VCAN,VIM	542 (18)
ALKBH5		enzyme	6.24e-05	ASAH1,AXL,BLVRB,CLU,CTSD,CTTN,EEF1D,EIF4G1,HSPA8,HUWE1,LAMA1,PRDX4,RPLP0,SOD1,UBA1
ACVRL1		kinase	6.36e-05	ACTB,CXCL12,ENG,ICAM1,PLAUR,SERPINE1,TAGLN,VCAM1,ZYX	521 (13)
N(G)-monomethyl-D-arginine		chemical - endogenous mammalian	6.36e-05	ACO1,ADIPOQ,FAS,HMOX1,MMP9,PLAUR,PRDX1,SOD1,VCAM1	638 (20)
FGF10		growth factor	6.41e-05	AHNAK,ANXA1,ANXA2,CTSB,LDLR,MMP14,MMP9,S100A13,S100A6,TGFB1,TIMP3	665 (16)
RPS15		other	6.41e-05	EIF2S2,EIF2S3,MCM3,RPS11,RPS13,RPS16,RPS19,RPS23,RPS25,RPS4X,RPS6
LAMP2		enzyme	6.54e-05	AP2M1,APOA1,CTSC,CTSD,FN1,IGF2R,ITGAV,LAMC1	627 (14)
RARRES2	13.019	transmembrane receptor	6.54e-05	ADIPOQ,CCL2,CD44,CD55,CDH2,FASN,IL6,VCAM1	518 (17)
Smad2/3		group	6.54e-05	APOA1,CCL2,FAP,FSTL3,GCNT1,HMCN1,MMP10,MMP9,S100A4,SERPINE1,TAGLN,TIMP3,TNC	409 (7)
GDNF		growth factor	6.54e-05	ACTB,CALB2,CTSB,DPYSL2,EEF2,FN1,GFRA1,GNB1,LGALS1,LMNB2,PRKACA,RPSA,STC1	356 (12)
COL1A1	12.822	other	6.61e-05	CCL2,CLIC4,COL1A1,ICAM1,MMP14,VCAM1	553 (17)
SRT1720		chemical drug	6.61e-05	FN1,IL6,MMP9,TNFAIP6,VCAM1,VIM	540 (19)
PPBP	12.923	cytokine	6.61e-05	COL15A1,COL18A1,COL6A3,GLG1,PDGFRB,SERPINE1
1,1-bis(3'-indolyl)-1-(4-hydroxyphenyl)methane		chemical reagent	6.61e-05	ACTA1,CCN2,CDH2,COL1A1,EGFR,FN1
SC144		chemical reagent	6.61e-05	CD44,CDH2,ENPP2,MMP14,NES,VIM	247 (7)
Laminin5		complex	6.61e-05	COL1A2,FN1,MMP14,PLOD2,S100A10,SPARC	507 (21)
uric acid		chemical - endogenous mammalian	6.71e-05	ACE,ADIPOQ,AGT,ANXA1,CCL2,CCN1,CCN2,DDB2,H2AX,HMOX1,ICAM1,IL6,ITGAV,PARP1,PRKACA,TGFB1,UBE2N,VCAM1	388 (17)
IDH2		enzyme	6.72e-05	ADIPOQ,FN1,FTH1,H2AX,PEBP1,PPIA,PSMB8,RACK1,TPT1,VIM	433 (7)
ACVR1		kinase	6.72e-05	C1R,DCN,EDIL3,FSTL1,ICAM1,OGN,PROS1,PTX3,SRPX2,VCAM1	430 (10)
LMO2		transcription regulator	6.84e-05	ACTB,ANXA1,CAT,CDH13,COL18A1,CSTB,DPP4,EFEMP2,ENG,ENO2,FBLN1,FTH1,GOLM1,GSN,IGF2R,IL1RAP,LGALS1,LMCD1,MDK,MFGE8,NOTCH3,NT5E,RNPEP,SERPINE2,SERPINF1,SLIT1,SOD2,STX7,TGFB1,THY1
TNFSF12		cytokine	6.87e-05	ADAM12,BST1,CCL2,CXCL6,CYCS,ICAM1,IL6,MMP1,MMP10,MMP3,MMP9,NOTCH3,PF4,PTX3,TIMP1,VCAM1	385 (16)
NKX2-3		transcription regulator	7.22e-05	ACO1,ANGPTL4,ARHGDIB,BCHE,EIF4B,FBN2,FCN3,FLRT2,GASK1B,HLA-C,LAP3,LGMN,MMRN1,MYH11,POSTN,PSAT1,PSMB8,PSMB9,RPS23,SERPINE2,SRPX,SRPX2,TFPI2,TXNDC12,VCAM1
memantine		chemical drug	7.25e-05	ACTN2,AP1G1,AP2M1,CAP1,CDH2,DBN1,GDI1,GLUL,GSTP1,HSP90AB1,HSPA5,KIF5A,PAK3,PRDX2,RTN4,SIRPA,SPON1
hemin		chemical - endogenous mammalian	7.25e-05	ACO1,ADIPOQ,AKR1C1/AKR1C2,CRYZ,FN1,FTH1,FTL,GSTP1,HBB,HMOX1,HPX,HSP90AB1,IGF1,IL6,PROCR,TGFB1,TXN	352 (17)
IRF2BP2		transcription regulator	7.42e-05	AHSG,AMBP,APOA1,C4A/C4B,EGFR,GCNT1,H2BC18,HLA-A,HMOX1,IGHM,JCHAIN,KNG1,MMP3,PLEK,SERPINA1,SERPINA3,TIMP1,VCAM1
Srebp		group	7.47e-05	ACLY,FASN,G6PD,IDH1,IDI1,LDLR,PGD	616 (12)
Fibrin		complex	7.47e-05	COL2A1,FN1,ICAM1,IL6,KRT18,SERPINE1,TAGLN	640 (23)
DOT1L		phosphatase	7.47e-05	PABPC1,PPIA,RPL19,RPLP0,RPS2,RPS23,TUBA1C
TCF/LEF		group	7.47e-05	FN1,IL6,ITGB1,MMP2,S100A4,SERPINE1,VIM
N-[amino(dimethylamino)methylidene]-4-[(3aS,9bR)-8-ethoxy-7-methoxy-1,3,3a,9b-tetrahydrofuro[3,4-c]isoquinolin-5-yl]benzamide		chemical reagent	7.51e-05	CCN2,COL1A1,FN1,SERPINE1
LINC00842		other	7.51e-05	CDH2,FN1,SERPINE1,VIM	471 (17)
Snhg20		other	7.51e-05	COL1A1,FN1,LGALS3,PARP1
CCDC12		other	7.51e-05	FN1,MMP2,MMP9,VIM
ZMYND10		other	7.51e-05	MMP14,MMP2,MMP9,THBS1	454 (15)
SF1		transcription regulator	7.51e-05	COL1A1,FN1,ICAM1,MYL6
zofenopril		chemical drug	7.51e-05	CSF1,HMOX1,IL6,TIMP1	262 (7)
FST	12.989	other	7.53e-05	ADIPOQ,APOA2,COL2A1,CYCS,FABP3,FN1,FST,HP,IL6,MMP14,MMP2,PLG,SERPINA1	463 (19)
LMNA	12.729	other	7.69e-05	ADAMTS12,CCN2,CFL1,COL11A1,COL12A1,COL1A1,COL3A1,DCN,DES,ELN,FN1,HMGA1,IGF2R,KRT18,LMNA,LMNB1,MMP14,MMP3,MMP9,NES,PDCD6IP,PLXDC2,SEMA7A,TGFB1,TIMP2,TIMP3,TOP1,TUBB3,VCP	494 (17)
folic acid		chemical - endogenous mammalian	7.91e-05	APP,CLU,COL18A1,COL1A1,COL3A1,FN1,HGF,LGALS1,LGALS3,MMP2,MMP9,PLG,TGFB1,VCAM1	415 (14)
JAG2		growth factor	7.91e-05	AIMP1,C3,CXCL1,CXCL6,IL1RN,IL6,MIF,MMP1,NOTCH3
andrographolide		chemical drug	7.91e-05	EGFR,FN1,GSTP1,HMOX1,ICAM1,IL6,MMP9,TIMP1,VCAM1	446 (17)
DRD2		G-protein coupled receptor	7.93e-05	C1QA,C1QB,CCL2,CSF1,GOT1,IGF1,IGF2R,IGFBP3,LTBP1,MMP2,SERPINE1,TGFB1,THBS1,TPP1,VCAM1	610 (19)
SOX2		transcription regulator	7.97e-05	ALB,ARPC1B,CALB2,CCN2,CCN5,CD44,CD9,CDH2,CHST3,COL1A1,CRABP2,CTNNB1,CXCL12,DKK3,DPY30,EFEMP1,EGFR,EXT2,FST,GSN,IGF1,IL6,INHBA,KITLG,KRT18,LMCD1,NFASC,NOTCH3,NRP1,NSFL1C,PDGFRA,PSAT1,S100A13,SEMA5A,SEPTIN2,SERPINA1,SERPINE1,TF,TGFB1,TIMP3,TUBB3,TWSG1,TXNRD1,VCAN,VIM	746 (24)
tanshinone II		chemical - endogenous non-mammalian	8.13e-05	CCL2,HMOX1,ICAM1,IL6,MIF,MMP14,MMP2,MMP9,VCAM1,XYLT1	340 (16)
hexamethylene bisacetamide		chemical reagent	8.13e-05	CREG1,FN1,FUT8,HSPA8,NPM1,RACK1,RPL18,SNRPB,TCP1,TFRC
choline fenofibrate		chemical drug	8.44e-05	ADIPOQ,APOA2,APOC3,CXCL12,NPC2,PCSK9,PON1,SERPINE1	330 (10)
UCP1		transporter	8.53e-05	AARS1,CTH,DKK3,EEF1A1,FASN,FGF7,G6PD,GARS1,GOLM1,GOT1,GPX3,GSR,GSTO1,IL6,NT5C,PGD,PGLS,PSAT1,PSPH,SERPINE1,SLC3A2,TGFB1,XPOT	454 (20)
gemfibrozil		chemical drug	8.64e-05	APOA1,APOE,APP,ECH1,FGB,IL6,LDLR,LPA,ORM1,PCSK9,RTN4,SERPINE1,TPP1	437 (19)
WNT4		cytokine	8.97e-05	CDH2,COL1A1,CTHRC1,CTNNB1,FKBP4,FST,PDGFD,POSTN,SPARC,TGFB1,VWF	533 (14)
RIPK1		kinase	9.06e-05	ADSS2,APP,CAD,CAT,CCL2,CXCL1,EGFR,GOT1,GRN,IL6,MMP9,RPS6	332 (17)
oleic acid		chemical - endogenous mammalian	9.18e-05	ANGPTL4,APOB,APOE,APP,CAT,CLU,FABP5,FASN,GAPDH,HMOX1,HSPA5,ICAM1,IGF1,IGFBP3,IL6,LDLR,PIK3IP1,PLIN3,RARRES2,SERPINE1,SOD2,VCAM1	738 (21)
melatonin		chemical - endogenous mammalian	9.22e-05	CCL2,COL1A1,CTNNB1,CXCL6,CYCS,DDAH2,FAS,FASN,HMGB1,HMOX1,HSPA9,ICAM1,IGF1,IGFBP3,IL6,MMP9,PF4,PRMT1,SOD1,SOD2,SPARC,VCAM1,VIM	482 (18)
8,9-epoxyeicosatrienoic acid		chemical - endogenous mammalian	9.43e-05	ADIPOQ,CD44,EGFR,MMP9,NME1	549 (16)
heparan sulfate		chemical - endogenous mammalian	9.43e-05	FAS,FBLN5,ICAM1,IL6,PRNP	306 (16)
MGAT1	12.633	enzyme	9.43e-05	CDH2,ITGA5,ITGAV,ITGB1,VIM	270 (7)
DGCR5		other	9.43e-05	CDH2,CTNNB1,EGFR,FN1,VIM
RLIM		enzyme	9.43e-05	CCN2,CDH2,FN1,SERPINE1,VIM	310 (9)
LGALS7/LGALS7B		other	9.43e-05	COL1A2,GSTM3,IL6,MMP9,SERPINE1	615 (19)
MMP7		peptidase	9.43e-05	ADAM12,FAS,MMP10,MMP2,MMP3	495 (20)
ADAM9	12.959	peptidase	9.43e-05	CTNNB1,ITGB1,SLIT2,TGFB1,TIMP1	558 (17)
N-chlorotaurine		chemical - kinase inhibitor	9.43e-05	CAT,HMOX1,MMP1,PRDX1,TXN
NfkB1-RelA		complex	9.77e-05	CCL2,CXCL1,ICAM1,IL6,MMP1,MMP2,MMP3,MMP9,TNFRSF11B,VCAM1	156 (6)
SERPINA1	13.311	other	9.77e-05	ANGPTL4,CCL2,COL2A1,HSP90B1,HSPA5,IL1RN,IL6,LDLR,PDIA3,VCP	559 (21)
HNRNPK	12.416	other	9.77e-05	AGT,CCN2,COL12A1,G6PD,KNG1,LDLR,MMP10,MMP3,TCN2,VCAN	575 (13)
ALDH2		enzyme	9.78e-05	CCN2,COL1A1,CTH,FN1,GSS,PARP1,PSAT1,PSPH,SLC3A2	267 (7)
mannose		chemical - endogenous mammalian	9.79e-05	FASN,HSP90B1,HSPA5,ICAM1,PDIA3,THBS1	665 (21)
IL6ST	12.923	transmembrane receptor	9.89e-05	A2M,ALB,CD44,ENPP2,FGA,FGB,HP,HPX,IL6,ORM1,SERPINE1,TIMP1,VCAM1	427 (18)
isotretinoin		biologic drug	9.89e-05	CALB2,CCL2,CRABP2,FASN,IGFBP3,IL6,MMP1,MMP9,PLA2G15,RARRES1,SERPINA3,TFRC,VCAM1	519 (18)
NCOA3		transcription regulator	0.0001	CCDC80,CCN1,CCN2,FASN,HMOX1,IGF1,IGFBP3,LDHA,MAPK1,MMP9,MYH11,PGK1,PSMA2,TAGLN,TKT	600 (22)
MFN1		enzyme	0.000101	ALDOA,ENO2,GAPDH,GPI,LDHA,LDHB,PKM	339 (7)
SAV1		other	0.000101	CCN2,COL1A1,COL3A1,COL4A1,FN1,IL6,VIM	247 (7)
HCAR1		G-protein coupled receptor	0.000101	BSG,COL1A1,ICAM1,IL6,LDHA,PDGFRB,SEMA5A	265 (7)
PLCG1		enzyme	0.000101	ALDOC,CCL2,CTNNB1,ENO2,LDHA,SERPINE1,THBS1	371 (17)
SERPINA3	13.331	other	0.000101	APP,CCN2,COL1A1,CTNNB1,EGFR,ICAM1,LDLR	617 (21)
NLRC5		transcription regulator	0.000101	B2M,HLA-A,HLA-C,IL6,MMP3,PSMB9,TIMP1	431 (10)
NEDD9		other	0.000102	APP,CD44,ITGA2,LRP1,MMP14,MMP2,MMP9,PFKP,PGK1,PLOD2,SERPINE1,STC1,TF,VIM	535 (18)
ANXA7		ion channel	0.000105	CDH2,CRABP2,CTSB,FST,GSR,GSTP1,HGF,IGF1,ITGA2,RAD23B,SERPINB6,TSN
verapamil		chemical drug	0.000105	ANXA2,CAPN1,CD59,ENO1,HLA-A,HLA-C,IL6,LDLR,S100A10,S100A6,TXNRD1,VCAM1	457 (21)
32-134D		chemical reagent	0.000105	ADIPOQ,ANGPTL4,C5,CCL2,CXCL12,GPI,IL6,KITLG,LDHA,NT5E,TNFRSF11B
MAP2K7		kinase	0.000105	DUT,ENPP2,FAS,FN1,HSPA5,ITGB1,MMP3,PDIA3,RPS6,SERPINC1,TFPI2	435 (17)
IRF3		transcription regulator	0.000106	ADAM9,AHNAK,B2M,CCL2,CDH11,CDH2,CLIC4,CXCL1,F13B,FAS,FN1,FST,ICAM1,IL6,MFAP2,MMP3,MMP9,PNP,PRNP,PTMS,PVR,TIMP3,VCAM1,VIM	455 (13)
JINK1/2		group	0.000108	CDH2,CTNNB1,FAS,FASN,IL6,MMP2,PARP1,PLG	611 (21)
Ubiquitin		group	0.000108	HSP90AA1,HSP90B1,HSPA4,HSPA5,HSPA9,HSPD1,MMP2,TIMP2	679 (23)
PDGF receptor tyrosine kinase inhibitor IV		chemical drug	0.000112	COL1A2,FN1,IL6	352 (10)
brivudine		chemical drug	0.000112	APEX1,DDX1,UBE2N
Tropomyosin		group	0.000112	TPM1,TPM2,TPM3
Beta Secretase		group	0.000112	APP,MME,NES	607 (13)
TMBIM1		other	0.000112	FAS,MMP2,MMP9	519 (10)
Fascin		group	0.000112	CCN1,CCN2,MMP9	547 (14)
2-(3-chlorophenylamino)phenylacetic acid		chemical drug	0.000112	COL4A1,FN1,TGFB1
FTMT		enzyme	0.000112	FTH1,FTL,TFRC
BMP1	12.909	peptidase	0.000112	DCN,IGFBP3,OGN	463 (7)
Manf		other	0.000112	HSP90B1,HSPA5,PDIA6
GBP2		enzyme	0.000112	FN1,HLA-A,MMP9	410 (12)
4-ethylsulfanylphenylmethylene hydantoin		chemical reagent	0.000112	CD44,CTNNB1,ITGB1
4-hydroxyphenylmethylene hydantoin		chemical reagent	0.000112	CD44,CTNNB1,ITGB1
C20-D3-vitamin A		chemical drug	0.000112	C3,CFB,CFP
potassium cyanide		chemical reagent	0.000112	MMP1,TIMP1,TIMP2
latanoprost		chemical drug	0.000112	MMP2,MMP3,MMP9	319 (9)
3,4,5,3',4'-pentachlorobiphenyl		chemical toxicant	0.000115	AKR1A1,CAT,CD44,COL1A1,CTSD,CYCS,GSTP1,HSPA1A/HSPA1B,IDH1,IGFBP3,MYH11,SERPINA7,TMSB10/TMSB4X,TNC	612 (17)
zinc		chemical drug	0.000115	BLMH,CAT,COL1A1,ENO1,FAS,HMOX1,IDI1,IL6,LIPA,MT2A,NPM1,SELENBP1,SERPINB2,TFRC	531 (19)
MYBL2		transcription regulator	0.000117	CASP6,CLTA,CLU,COPA,ELN,HSPA8,IGFBP5,IQGAP1,ITGB1,PPP3CA
EIF6		translation regulator	0.000118	ACAT2,ACLY,ANXA2,APOA4,COL1A1,COL3A1,COL4A1,COL5A2,CORO1C,FASN,FDPS,GALNT10,HEXB,LDLR,SOD1,VCL	188 (7)
ENG	12.605	transmembrane receptor	0.00012	CCN2,ELN,FN1,H2AX,ITGA5,MMP1,SERPINE1,TGFB1,THBS1	673 (22)
thalidomide		chemical drug	0.00012	APP,COL1A1,ICAM1,IL6,NRP1,NRP2,PLAUR,SERPINE1,TGFB1	396 (14)
mercuric chloride		chemical toxicant	0.00012	CDH2,GSR,HMOX1,HP,HSP90AA1,HSPA1A/HSPA1B,HSPA9,HSPB1,TXN	229 (7)
calphostin C		chemical drug	0.000121	AGT,CCL2,CLU,HSP90B1,HSPA5,ICAM1,IL6,LDLR,MMP9,P4HB,PDIA4,SOD2	645 (21)
miR-34a-5p (and other miRNAs w/seed GGCAGUG)		mature microRNA	0.000128	AHCYL1,APP,AXL,CCN5,CD55,COL1A1,CTNNB1,EFEMP1,FN1,GALNT2,GFRA1,ICAM1,LGALS3BP,MCM3,MYH9,PPP2R1A,SERPINB8,TAGLN,THBS1	347 (7)
SIRT6		enzyme	0.000133	CCN1,CCN2,COL1A1,COL3A1,CSF1,FASN,FN1,IGF1,IGF2R,IL6,MMP9,PCBP2,RPL6,RPS15A,SERPINE1,SOD2,TGFB1	562 (23)
Pkg		group	0.000134	CAT,CTNNB1,PRDX2,SOD2,TLN1,TXN,VCL	660 (18)
Tnf receptor		group	0.000134	C3,CCN2,IL6,MMP9,SERPINE1,TGFB1,TIMP1	481 (17)
STAT1/3/5 dimer		complex	0.000134	CHI3L1,IL6ST,MMP1,MMP3,MT2A,TIMP1,TIMP3
TINCR		other	0.000134	AXL,EGFR,FTL,KRT1,KRT10,MMP2,MMP9	454 (7)
NT5E	12.627	phosphatase	0.000134	COL1A1,COL3A1,IGF1,IL6,SERPINE1,TGFB1,TIMP1	528 (18)
KIF3A		enzyme	0.000134	ACAT2,ACLY,COL2A1,CTNNB1,FDPS,IDI1,IL6	649 (12)
PTAFR		G-protein coupled receptor	0.000134	CCL2,CDH2,EGFR,IL6,MMP2,MMP9,VIM	455 (16)
BMS-690514		chemical drug	0.000136	CTSF,CYCS,HSP90AA1,HSPA4,HSPA8,HSPE1,HSPH1,MCM3
PLA2R1		transmembrane receptor	0.000136	ATP5F1B,CTSA,CTSD,DPYSL2,LAP3,PEBP1,SOD2,TPP1
IL11RA		transmembrane receptor	0.000139	HGF,ICAM1,IL6,MMP10,MMP2,MMP3,MMP9,POSTN,TGFB1,TIMP1	708 (21)
SMARCA2		transcription regulator	0.000139	ACTA1,CD44,COL11A1,COL7A1,CP,DES,IGFBP5,IL6,MMP10,MYLK,NME1,TAGLN	561 (18)
SLC25A13		transporter	0.00014	ACLY,ANXA2,APOA4,APP,C9,CD248,CPNE8,EGFR,F11,PSAT1,RARRES1,SERPINA3,SERPINA7,SERPINB1,SERPINE2
mannitol		chemical - endogenous mammalian	0.000141	AKR1B1,CCN2,COL1A1,FN1,ICAM1,SOD2	708 (21)
VGLL3		other	0.000141	CCN2,COL12A1,COL1A1,COL1A2,MMP3,THBS1
CREB3		transcription regulator	0.000141	ANXA1,CANX,COPB1,FKBP4,HSPA5,MMP9	480 (7)
ferric ammonium citrate		chemical drug	0.000141	C3,ELN,FTH1,FTL,HMOX1,TFRC	157 (5)
latrunculin B		chemical reagent	0.000141	ACTA1,ACTB,CCN2,DES,PFN1,TAGLN	414 (21)
acyclic retinoid		chemical drug	0.000141	COL1A2,COL4A2,CTNNB1,PDGFRA,PDGFRB,TIMP2
farnesyl pyrophosphate		chemical - endogenous mammalian	0.000141	APP,FASN,ICAM1,SERPINE1,TGFB1,VCAM1	632 (20)
ethidium		chemical drug	0.000141	CCN1,CCN2,MMP1,SERPINE1,TIMP1,TIMP2	671 (18)
CSF		group	0.000144	APP,C3,CSTB,IL1RN,IL6ST,ORM1,RPS19,SERPINB8,SERPINB9,SERPINE1,TNFAIP6
MGA		transcription regulator	0.000144	ACE,AEBP1,ALDOC,CP,HEXA,ITIH2,LGALS3BP,P4HA2,SELENOP,TCN2,TF
salicylic acid		chemical drug	0.000144	APOA1,BGN,CCN2,CSF1,CUL3,EIF3A,IL6,KITLG,MMP9,TGFB1,VCAM1	480 (20)
Nr1h		group	0.000145	ACE,ACLY,AGT,APOC1,APOC4,APOD,APOE,C2,C3,CCL2,CD5L,CSF1,CXCL1,FASN,H6PD,IL6,PLTP,THBS1,THY1,TIMP3	534 (23)
N-[(2Z)-3-(4,5-dihydro-1,3-thiazol-2-yl)-1,3-thiazolidin-2-yl idene]-5H dibenzo[a,d][7]annulen-5-amine		chemical reagent	0.000146	CD44,ECH1,FASN,HGF,IGF1,MMP10,MMP2,MMP9,RHOC,S100A4,SERPINE1,TFRC,YWHAZ	321 (8)
EFNA4		kinase	0.000146	CCN2,CRABP2,DCBLD2,FABP5,KRT1,KRT10,KRT18,NT5E,NTM
PARK7	12.759	enzyme	0.000146	COL1A2,EGFR,FN1,ICAM1,IL6,NES,SOD2,TXN,VIM	632 (16)
piceatannol		chemical - endogenous non-mammalian	0.000146	CCL2,FAS,HMOX1,ICAM1,IL6,MMP1,MMP9,SERPINB2,TIMP2	368 (15)
MAPK8		kinase	0.000147	ADIPOQ,APOA1,APOD,APOE,B4GALT1,CAT,CCN2,CDH2,COL1A1,FTH1,HMOX1,IL6,MIF,MMP1,MMP2,MMP3,MMP9,MVP,NRP1,PLAUR,PTX3,SOD2	488 (17)
CLOCK		transcription regulator	0.000152	ANGPTL4,APP,C1QBP,CALD1,CBR1,CCN2,CHST3,EGFR,FASN,HSPH1,ICAM1,IGFBP5,MGAT2,MOXD1,MYLK,NOLC1,PA2G4,PAFAH1B2,PDGFRB,PICALM,PPIF,PRDX3,SEC23A,SRSF8,THBS1,THUMPD1,TNFRSF21	443 (12)
DICER1		enzyme	0.000154	ANGPTL4,ANPEP,APOD,CANX,CCN1,CD44,COL18A1,DES,ENG,H2AX,HNRNPH1,ICAM1,IGF2R,ITGA2,ITGA5,ITGAV,ITGB1,MMP9,MT2A,PROCR,PROS1,SBDS,SEMA3C,SERPINA1,SERPINB2,SERPINE1,SERPINF1,SFRP4,SPARC,TGFB1,THBS1,VIM	681 (22)
EVP 4593		chemical reagent	0.000155	APOE,C3,ITGAV,ITGB1,MMP9	262 (7)
FBXO42		other	0.000155	CSF1,ICAM1,IL6,MMP9,VCAM1	262 (7)
LGALS3BP	12.821	transmembrane receptor	0.000155	APP,FN1,IL6,MMP14,MMP3	664 (15)
FSCN1	12.448	other	0.000155	AXL,FN1,LOXL2,MMP2,THBS1	500 (18)
C9	12.968	other	0.000155	COL1A1,COL3A1,FN1,ICAM1,VCAM1	286 (7)
PRMT1	12.517	enzyme	0.000156	ADIPOQ,CDH2,COL1A1,COL3A1,CTNNB1,EGFR,FN1,FTH1,FTL,HSP90AA1,IGFBP6,MT2A,PRDX3,SERPINE1,VIM	576 (17)
miR-155-5p (miRNAs w/seed UAAUGCU)		mature microRNA	0.000157	CCN1,CTNNB1,CXCL1,DPP7,EGFR,F2,FGF7,IL6,MATR3,MMP3,NT5E,PDLIM5,PICALM,RAI14,SDCBP,SERPINE1,TBCA,TWF1,TXNDC12,TXNRD1	408 (10)
ARID2		transcription regulator	0.000165	ADAM17,ADAMTS12,CHST11,COL1A1,EXT1,PSG5,SCG2,SSC5D,THBS1,TWSG1
TXN	12.545	enzyme	0.000165	APOA1,C5,CTNNB1,HMOX1,ICAM1,IL6,MIF,MMP9,SOD2,TXN	458 (18)
vitamin E		chemical drug	0.000166	ACTA1,APOA1,CAT,CCL2,CD44,COL2A1,F2,MMP14,MMP2,PRMT1,SERPINE1,TGFB1,VCAM1	601 (16)
entinostat		chemical drug	0.000166	CD44,EGFR,G3BP1,GSN,H2AX,IGFBP3,MMP1,MMP2,MMP3,MMP9,SERPINE1,THBS2,TXN	375 (16)
CCL11		cytokine	0.000168	CCL2,CXCL12,CXCL6,DPP4,FAS,ICAM1,IL6,ITGA2,ITGB1,MMP3,PPBP	449 (17)
origanum majorana extract		chemical reagent	0.000168	ICAM1,MMP2,MMP9,PLAUR	398 (11)
MTO1		enzyme	0.000168	CDH2,CTNNB1,MMP2,VIM
ST6GALNAC1		enzyme	0.000168	B2M,CDH2,CTNNB1,VIM
PITHD1	12.59	other	0.000168	ACE,PRKAR1A,PSMC2,PSMD1
HDGF	12.548	growth factor	0.000168	COL1A1,IL6,SERPINE1,TGFB1	270 (7)
MED28		other	0.000168	AEBP1,CNN2,MYH11,TAGLN
TCIM		other	0.000168	CXCL1,ICAM1,IL6,VCAM1	272 (9)
15-E2-isoketal modified phosphatidylethanolamine		chemical reagent	0.000168	CCL2,HSPA5,ICAM1,VCAM1	263 (7)
butylidenephthalide		chemical reagent	0.000168	AXL,CDH2,MMP2,VIM	255 (7)
sanguinarine		chemical - endogenous non-mammalian	0.000168	CCL2,HMOX1,TIMP1,TIMP2	612 (17)
Smad2/3-Smad4		complex	0.000171	CCN2,CDH2,COL1A1,COL1A2,IGFBP3,IGFBP5,SERPINE1,VIM	376 (11)
NPPB		other	0.000171	ACAT2,CCN2,COL1A1,COL3A1,FN1,IDI1,LDLR,TGFB1	655 (22)
FHIT		enzyme	0.000171	IPO7,MMP14,MMP2,MMP9,RAB11A,RANBP1,RHOC,VIM	347 (7)
SP110		transcription regulator	0.000173	ANXA5,CCN1,CLU,CTSB,GRN,ITGAV,ITGB1,LMNA,LY96,MYH9,PDCD6IP,PDGFC,RARRES2,SERPINA1,TGFBR3,TIMP1,TNFRSF21,TRIM28
miR-143-3p (and other miRNAs w/seed GAGAUGA)		mature microRNA	0.000176	AXL,EGFR,FSCN1,IGFBP5,PDGFRA,PDGFRB,TAGLN
COMMD1		transporter	0.000176	ALDOA,LDHA,PFKP,PGK1,STC2,TF,TFRC	272 (7)
ADAMTS12	12.778	peptidase	0.000176	CHI3L1,HPX,IL6,LGALS1,MMP3,S100A6,TAGLN
ochratoxin A		chemical toxicant	0.000176	CDH2,COL3A1,DDAH1,FAS,GSTP1,MMP9,TIMP1
8-bromoguanosine 3',5'-cyclic monophosphate		chemical reagent	0.000177	ADAM10,HMOX1,MMP9,PLAUR,S100A10,SOD3,TAGLN2,TGFB1,VCAM1	477 (17)
EFNA3		kinase	0.000177	CCN2,CRABP2,DCBLD2,FABP5,KRT1,KRT10,KRT18,NT5E,NTM
paricalcitol		chemical drug	0.000177	AGT,COL3A1,FN1,ICAM1,TF,TFPI,TGFB1,TIMP1,VCAM1	432 (15)
thioctic acid		chemical drug	0.000183	CAT,CCL2,HMOX1,ICAM1,IL6,MMP2,MMP9,PARK7,SOD1,SOD2,TIMP2,VCAM1	390 (16)
ATF2		transcription regulator	0.000184	ACTB,ANGPTL2,APOC3,CTNNB1,FN1,IL6,MAT2A,MMP1,MT2A,MYLK,PDGFRA,SOD2,TF,VCAM1	539 (17)
FBXO32		enzyme	0.000188	CALR,CXCL6,ERP44,HPX,HSPA5,HYOU1,IL6,MMP3,PDIA3,PPP3CA,SERPINB2,SOD2,TFPI2
HDAC1		transcription regulator	0.000194	ADIPOQ,ALCAM,APEX1,APOA1,CD44,COL1A1,COL1A2,COL2A1,CTSK,CXCL1,EGFR,FAS,FN1,GLUL,GSTP1,H2AX,IL6,MCM3,MME,MMP9,NASP,NCL,RBBP7,RECK,SERPINB2,SERPINE1,TAGLN,TUBB3,USP7	638 (17)
ADRA1A		G-protein coupled receptor	0.000195	ADAM12,COL3A1,DDAH1,FABP5,FGF7,FN1,IL6,IL6ST,LOX,PPP3CA	394 (17)
MMP1	12.588	peptidase	0.000195	CXCL12,FN1,IGF1,MMP1,MMP9,PLTP,S100A4,SERPINE1,TAGLN,TGFB1	569 (18)
SB 216763		chemical drug	0.000195	CCL2,CCN1,CCN2,CTNNB1,FASN,FSCN1,IL6,MYH11,MYLK,TAGLN	453 (17)
ouabain		chemical drug	0.000195	ACTA1,ACTB,ANXA5,HSPA5,HSPA8,HSPA9,MAPK1,VIM,YWHAG,YWHAQ	553 (12)
fatty acid		chemical - endogenous mammalian	0.000195	AHSG,APOA1,APOA2,APOC3,CCN1,FAS,FASN,HMOX1,HSPA5,IL6,LAMP1,LDLR,MACROH2A1,MMP9,RBP4,SERPINE1,VCAM1	389 (19)
C1q		complex	0.000198	CCL2,CTNNB1,GAS6,ICAM1,IL6,VCAM1	421 (17)
DUSP10		phosphatase	0.000198	CHI3L1,COL1A1,COL3A1,FN1,IL6,MMP9	424 (19)
NCAM1		other	0.000198	CALR,EGFR,GLUL,HSPA4,THBS1,THY1
S1PR3		G-protein coupled receptor	0.000198	CD44,HGF,ICAM1,IGF1,TAGLN,VCAM1	372 (17)
MUC4		other	0.000198	CDH2,EGFR,KRT18,MMP9,VIM,VTN	654 (19)
PS-1145		chemical drug	0.000198	CCL2,CXCL1,HSPA5,ICAM1,IL6,SERPINA3	621 (19)
LIPE		enzyme	0.0002	ADIPOQ,COL1A1,COL1A2,CP,FASN,FMOD,GAPDH,HSPA1A/HSPA1B,HSPA5,IL6,KITLG,PAM,PLIN3,POSTN,PRDX2,RBP4,TGFB1,TKT,TWF2,YWHAG	478 (19)
CNR1		G-protein coupled receptor	0.0002	ADIPOQ,APOE,CAT,FASN,GLO1,HPRT1,HSPA4,IGF1,IL6,LAMA1,MDK,MESD,NME2,PDGFRA,PDGFRB,S100A6,SLIT2,SOD1,TGFB1,TIMP1	535 (21)
torkinib		chemical drug	0.000201	ADAMTS1,C1R,C1S,CCN2,CD44,CXCL6,H1-2,H2AC25,H2AX,H2BC18,IL1RN,INHBA,ITGA2,MCM3,PARP1,PPIF,SERPINB1,SFPQ,SOD2,SPTAN1,TMEM119
HOXA9		transcription regulator	0.000201	AHCYL1,ARPC5,CCL2,CLTC,CTH,HMGN2,HNRNPU,IGF1,ITGBL1,KRT18,LYZ,MAN2A1,PCMT1,RAP1B,RDX,SDCBP,SERPINB9,ST13,TPR,VIM,YWHAG
NR4A3		ligand-dependent nuclear receptor	0.000206	ATP5F1A,CD5L,COL16A1,COL1A1,COL6A1,COL6A2,CTHRC1,ENO3,IL6,LOXL2,MMP2,MYH11,SCG2,SERPINE1	603 (23)
Tnf (family)		group	0.000208	ADIPOQ,APP,CCL2,CSF1,CSTB,CXCL1,CXCL12,ENPP2,FST,ICAM1,IGF1,IL1RN,IL6,IL6ST,INHBA,MMP9,NT5E,RPS19,SERPINB8,SERPINB9,SERPINE1,TNFAIP6,VCAM1	383 (14)
SOX4		transcription regulator	0.000208	CAPN2,CDH2,CTNNA1,CTNNB1,CXCL12,DDAH2,FHL1,FN1,IFI30,IGF1,IGFBP4,IGKC,LYZ,NRP1,PNP,PPIC,PYGL,RARRES1,RNASE4,SEMA3C,SERPINE2,UCHL1,VIM	572 (18)
CFB	12.925	peptidase	0.000212	ACO1,ACTA1,ADIPOQ,C3,C4A/C4B,C5,FASN,HSPA5	212 (7)
suramin		chemical drug	0.000212	ACTR3,CCL2,CDH2,FST,HMOX1,ICAM1,IL6,LOX	452 (18)
bardoxolone		chemical drug	0.000212	CRYZ,FTH1,GSR,HMOX1,HSPA9,MDH2,MMP1,TXNRD1	230 (7)
NFU1		other	0.000213	ATP5F1A,ATP5F1B,CYCS,FASN,PARK7,PRDX1,PRDX2,PRDX3,SOD1
IGFBP3	13.504	other	0.000213	ADIPOQ,COL2A1,ICAM1,IGF1,MMP2,SERPINE1,THBS2,TNC,VCAM1	693 (19)
KEAP1		transcription regulator	0.000213	AMBP,CTSK,GBE1,GSTP1,HMOX1,IL6,MMP9,PRDX1,VCAM1	644 (19)
leuprolide		biologic drug	0.000213	APP,MMP1,MMP14,MMP2,MMP3,MMP9,PEA15,TGFB1,TIMP1	437 (18)
22(R)-hydroxycholesterol		chemical - endogenous mammalian	0.000213	APOC1,APOC4,APOE,APOM,APP,FASN,LDLR,PLTP,PON1	366 (20)
EIF2AK3		kinase	0.000214	AARS1,ANG,CANX,CAPN1,CARS1,CPOX,CTSC,EPRS1,ERO1A,ERO1B,HSPA5,HSPA9,IARS1,IGF1,IL6,PDIA3,SARS1,TARS1,WARS1	536 (19)
miR-204-5p (and other miRNAs w/seed UCCCUUU)		mature microRNA	0.000225	ARPC1B,BMP1,CDH11,CTSC,EFNB1,FBN2,GNB1,LTBP1,MMP3,MMP9,SPARC
PADI2		enzyme	0.000228	COL1A1,CXCL6,FN1,HMGN1,IL6,SERPINA6,VIM	350 (11)
WR 1065		chemical drug	0.000228	CAT,CPOX,DDB2,FAS,GSR,NME1,S100A4	572 (7)
fibric acid derivative		chemical drug	0.000228	APOA1,APOA2,APOB,APOC3,APOM,FASN,IL6	382 (18)
2,3,4,7,8-pentachlorodibenzofuran		chemical toxicant	0.000229	AKR1A1,CAT,CD44,COL1A1,CYCS,HSPA1A/HSPA1B,IDH1,MYH11,SERPINA7,TMSB10/TMSB4X
acetovanillone		chemical drug	0.000229	APP,CCL2,CXCL12,HMOX1,MMP2,MMP9,SERPINE1,SOD2,TAGLN,TXN	333 (16)
TRAP1	12.526	enzyme	0.00023	ANXA1,ATP5F1A,C1QBP,CD44,GAPDH,GARS1,HSPD1,HSPE1,ITGB1,LDHA,NES,PKM,SARS1,SOD1
CFTR		ion channel	0.00023	ACAA2,CAPG,CFH,CFI,ETF1,FAS,FDPS,GSR,HADH,HSD17B4,IDI1,IL6,LRG1,TIMP1	277 (7)
linoleic acid		chemical - endogenous mammalian	0.000239	ANGPTL4,APOA1,APOB,APP,CLU,FASN,HSP90B1,HSPA5,ICAM1,IL6,LDLR,MMP1,VCAM1	386 (19)
Creb		group	0.000242	ADIPOQ,ARPC5,CCN1,CD59,CD5L,CTH,CTSB,DES,FAS,FLNB,FSCN1,GSTM3,IGF1,IL6,KRT1,LDLR,LTBP3,MAT2A,MCM3,MIF,MMP1,MMP2,ORM1,PCOLCE,PGK1,PLIN3,PRG4,SERPINB2,SLIT2,SOD1,TF,TFG,TNFRSF11B	664 (25)
AC261066		chemical reagent	0.000242	COL1A1,COL3A1,FASN,LGALS1,PDGFRB
PDCD5		other	0.000242	CCN2,POSTN,SERPINE1,THBS2,TNC	682 (17)
HPSE		enzyme	0.000242	APP,CCL2,HGF,MMP9,PLAUR	536 (17)
NCGC00186528		chemical reagent	0.000242	COL3A1,COL4A1,FN1,IL6,TGFB1
1-((2-chlorophenyl)diphenylmethyl)-1H-pyrazole		chemical reagent	0.000242	CCL2,CTSK,MMP2,MMP9,VIM	597 (16)
calcium chloride		chemical drug	0.000242	MMP2,MMP9,S100A4,STC1,TNFRSF11B	451 (19)
spermine nitric oxide complex		chemical toxicant	0.000242	ACO1,HMOX1,ICAM1,S100A10,VCAM1	499 (17)
INHBA	12.849	growth factor	0.000245	ACTN1,AKR1C3,CCL2,CCN2,CDH2,CPNE8,F13A1,FN1,FST,FSTL3,HMGB1,IGF1,IL6,ILF3,INHBA,LOX,MMP2,PLOD2,SERPINB2,SERPINE1,STRBP,TAGLN,TIMP1,VIM	551 (21)
PRKCD		kinase	0.000246	CCL2,COL1A1,COL1A2,CTNNB1,CTSB,CXCL12,FBN1,ICAM1,IL1RN,IL6,JCHAIN,LAMP1,LDLR,MMP1,MMP2,MMP9,NES,PDLIM7,SERPINB2,SERPINE1,TNFRSF11B,VCAM1	414 (15)
TET2		enzyme	0.000252	AHNAK,ANXA2,CBR1,CHST11,CPN1,CTNNB1,CXCL6,DDB1,FN1,H2AX,IL6,ITGA2,LDHA,LXN,NIBAN2,PDGFRB,PLS3,TIMP1,XYLT1	358 (9)
MAOA		enzyme	0.000255	CCL2,CCN1,CCN2,CD44,IGFBP3,IL6,TGFB1,TNC,VIM	754 (21)
CARM1		transcription regulator	0.000255	C3,FTH1,FTL,HSP90AA1,ICAM1,IGFBP4,KRT1,MMP3,STC2	725 (20)
ELANE		peptidase	0.000255	CTSB,EGFR,ELN,HMOX1,HSPA5,IL6,MMP2,MMP9,SERPINA1	420 (14)
sucrose		chemical - endogenous mammalian	0.000255	ACLY,APOE,APP,DDAH1,DDAH2,FASN,IL6,PDIA3,PGD	352 (9)
LIN28B		other	0.000259	ACLY,CCN2,CD44,CDH2,COL2A1,CTTN,EEF2,FASN,MMP14,TGFBR3,VIM	298 (7)
1-palmitoyl-2-(5-oxovaleroyl)-sn-glycero-3-phosphorylcholine		chemical reagent	0.000261	CCL2,ICAM1,IGFBP3,IL6,MMP10,TGFB1,VCAM1,VIM	455 (18)
SOX17		transcription regulator	0.000261	AP2M1,COL4A1,COL4A2,CTNNB1,LAMA1,LAMB1,SPARC,VIT
YWHAZ	12.705	enzyme	0.000261	COL1A1,CTNNB1,CTSK,FN1,HSP90B1,HSPA5,IL6,MMP1	651 (23)
ferulic acid		chemical - endogenous non-mammalian	0.000261	APP,CAT,DPYSL2,HMOX1,MMP1,PTPA,SOD1,TIMP1	600 (15)
CDK9		kinase	0.000267	CAD,COL1A1,FGG,G6PD,HNRNPH1,IL6,MMP9,NCL,STC2,VIM	623 (18)
IL17F		cytokine	0.000267	CCL2,COL2A1,CXCL1,CXCL6,ICAM1,IGF1,IL6,MMP1,MMP3,TGFB1	569 (14)
taurine		chemical - endogenous mammalian	0.000267	ADIPOQ,AGT,AXL,CYCS,FN1,GOT1,IL6,MMP2,MMP9,VIM	543 (21)
mir-155		microRNA	0.000268	ADAM10,ALDOA,ANXA2,CCL2,COL1A1,EGFR,GAPDH,GPI,HMOX1,IL6,MME,MMP3,PGAM1,PKM,SDCBP,SERPINE1,TGFB1,YWHAZ	462 (16)
METTL14		enzyme	0.000271	DDB2,EGFR,IGFBP5,NFASC,PDIA4,THBS1
ZNF202		transcription regulator	0.000271	APOA4,APOC3,APOE,CALR,CRABP2,PLTP
PFKFB3		kinase	0.000271	ADIPOQ,CXCL12,ICAM1,IL6,TGFB1,VCAM1	520 (15)
ponesimod		chemical drug	0.000271	CCL2,CCN2,IL6,MT2A,SERPINE1,THBS1
SLC29A1		transporter	0.000271	FAS,ITGA5,ITGB1,RPL10A,RPL3,TP53I3
bis(4-hydroxyphenyl)sulfone		chemical reagent	0.000271	ANGPTL2,ANGPTL4,CCL2,IL6,OLFML2B,STC1	287 (7)
FDFT1		enzyme	0.000271	APOB,FASN,FDPS,HSPA5,LRP1,PCSK9	231 (7)
WWTR1-CAMTA1		fusion gene/product	0.000271	ANXA6,BST1,CCN2,MMP2,S100A6,SERPINE1
CALCA		other	0.000271	AHNAK,ALB,ALDOA,CCL2,CD44,COL3A1,CTNNB1,CTSK,EIF4B,ICAM1,IGF1,IL6,LGALS1,LMNA,MME,NRP1,PLXDC2,PSAT1,SERPINB1,SERPINB9,SERPINE1	628 (20)
PRDM1		transcription regulator	0.000273	ANGPTL4,APOM,CD44,CFH,CHI3L1,CLTA,CXCL6,ECM1,ERAP1,F9,FGA,FGB,FGG,FTH1,GALNT2,GBE1,HLA-A,ICAM1,IGHM,IL6,JCHAIN,LGALS1,LGALS3,MT2A,PSMB8,SERPINA3,TNFAIP6,TTR,XRCC5	541 (17)
adavosertib		chemical drug	0.000285	C1S,CFB,CHIT1,COLEC12,CXCL12,H2AX,HLA-A,ICAM1,IL6,MME,PLAUR,SERPING1,THBS1,TNFRSF11B	589 (11)
FGF19		growth factor	0.000285	ACLY,APOE,CTNNB1,ENO3,FABP3,FABP5,FASN,FDPS,IL1RN,MME,PON1,PTGDS,SERPINA1,SERPINA3	417 (18)
E. coli B4 lipopolysaccharide		chemical toxicant	0.000289	ANXA1,C1QB,C5,CASP6,CCL2,CXCL6,F13A1,FAS,GPNMB,HGF,HLA-A,HMOX1,ICAM1,IL1RN,IL6,PDLIM5,PLAUR,PLEK,PROS1,PSMB8,RHOC,RPL7,RPS25,SERPINH1,SOD2,STC2,TF,TTR,VCAM1	447 (17)
sitagliptin		chemical drug	0.000292	CCN2,COL3A1,COL5A1,CXCL12,FN1,LGALS3,TGFB1	603 (23)
IREB2		translation regulator	0.000292	APP,CYCS,FTH1,FTL,LDHA,LDHB,TFRC	158 (5)
IL22		cytokine	0.000296	C3,CXCL1,CXCL12,CXCL6,FGA,FTH1,HMOX1,HP,HSP90AB1,HSPA5,HSPB1,IL6,KRT1,MMP1,MMP3,MMP9,PRDX5,SERPINA3,SOD2	418 (18)
SBDS	12.76	other	0.000301	AKR1C1/AKR1C2,AKR1C3,CCN2,COL14A1,CTH,HSP90AB1,HSPA5,IGFBP7,MT2A,PAK3,PSMD7,PUDP,TNC
thymoquinone		chemical drug	0.000304	CAT,COL1A1,COL3A1,H2AX,HMOX1,MMP1,MMP3,MMP9,PKM	410 (18)
HOXA5		transcription regulator	0.000304	CDH2,COL1A1,CXCL6,IGF1,IL6,PTN,PTX3,TGFB1,VIM
ABL1		kinase	0.000304	C3,CSF1,CTSB,CTSL,FAS,MMP1,MMP9,NME1,SMPD1	692 (16)
corticosteroid		chemical drug	0.000307	ACE,CALM1 (includes others),CST3,DDX1,IGHM,IL1RN,IL6,MMP1,POSTN,PRDX1,RO60,SERPINB2	389 (13)
STK40		kinase	0.000307	ACTA1,APOE,C1QA,C1QB,C5,CCL2,CXCL1,DES,FN1,PDGFRA,PF4,WNT2	351 (11)
S1PR4		G-protein coupled receptor	0.000312	C1R,C1S,COL1A2,COL6A3,IL6,LTBP2,MOXD1,OLFML2B,SERPING1,VTN	153 (4)
cytochalasin D		chemical toxicant	0.000312	ACTA1,CCL2,CCN2,COL2A1,IL6,MMP14,MMP2,MMP9,RPLP0,TIMP2	474 (17)
asoprisnil		chemical drug	0.000319	APOD,DPP4,EGFR,IGF1,IGFBP2,PARP1,RARRES1,RBP4
UPF1		enzyme	0.000319	ADAM9,ANGPTL4,GRN,HBB,IQGAP1,ITGA5,LMNB1,PYGL
L-phenylalanine		chemical - endogenous mammalian	0.000324	ALB,FAS,SOD2,TTR	231 (7)
CHIT1	11.847	enzyme	0.000324	COL1A1,ELN,FN1,VIM	343 (11)
TRPC4AP		transporter	0.000324	APP,HSPD1,NOLC1,NPM1
MAP3K21		kinase	0.000324	CXCL1,CXCL6,IL6,VIM	267 (9)
GSK0660		chemical reagent	0.000324	C1QA,C1QB,FN1,THBS1	231 (7)
MIA		other	0.000324	CDH2,FN1,MMP14,SPARC
CCL18		cytokine	0.000324	MMP2,MMP9,S100A4,TGFB1	240 (10)
miR-541-5p (and other miRNAs w/seed AAGGAUU)		mature microRNA	0.000324	CDH2,CTNNB1,MMP2,VIM
miR-320b (and other miRNAs w/seed AAAGCUG)		mature microRNA	0.000324	CANX,IGF1,TAGLN,VIM
LATS		group	0.000324	CCDC80,CCN1,CCN2,CCN5	656 (15)
EFEMP1	12.852	enzyme	0.000324	ADAM17,FBLN5,SERPINE1,VIM	272 (7)
P2RY4		G-protein coupled receptor	0.000324	ICAM1,MMP9,TIMP1,VCAM1	288 (11)
DKC1		enzyme	0.000324	COL3A1,IL6,SERPINE1,VIM
ASGR1		transmembrane receptor	0.000324	APOB,LDLR,MMP9,PCSK9	398 (10)
PBX2		transcription regulator	0.000324	CCL2,COL5A2,PDGFRA,PF4
CLDN2		other	0.000324	ITGA2,ITGA5,ITGB1,MMP9	426 (14)
theaflavin		chemical - endogenous non-mammalian	0.000324	CCL2,ICAM1,IL6,VCAM1	521 (18)
8-(4-sulfophenyl)theophylline		chemical reagent	0.000324	MMP2,TGFB1,THBS1,TIMP1	268 (7)
non-esterified fatty acid		chemical - endogenous mammalian	0.000324	APOB,APOE,IL6,LDLR	585 (19)
NR0B2		ligand-dependent nuclear receptor	0.000335	ACLY,AGT,APOA1,APOM,CCN2,COL1A1,COL1A2,EGFR,FASN,IL1RN,IL6,P4HB,PDIA3,PDIA4,SERPINE1,TGFB1,TIMP1	514 (23)
TCL1A		transcription regulator	0.000337	C1QA,C1QB,C1QC,CD5L,CFP,CTSB,CTSC,CTSD,GPNMB,HMOX1,MMP9,NEU1,SEMA7A	499 (7)
1,25-dihydroxyvitamin D		chemical drug	0.00034	BCAT1,BCKDK,CSF1,DLD,FST,GLUL,IGF1,IL6,LAMP1,MMP3,VIM	631 (19)
SOX7		transcription regulator	0.00034	COL4A1,COL4A2,CRABP2,ENG,HSPG2,MFGE8,MMP14,MMP2,STC1,TGFBI,VCAN
MAFA		transcription regulator	0.000345	CTSB,CXCL12,CXCL6,ENG,ICAM1,IGFBP3,IGFBP5,IGHM,IL6,JCHAIN,LAMB1,LAMC1,LGALS3,MIF,MYLK,PDGFRA,RBP4,SERPINE1	342 (7)
COP1		enzyme	0.000347	APOE,C3,CA12,CCN5,FAS,FTH1,GFRA1,GPNMB,ICAM1,IGFBP4,MMP3,OLFML3	316 (10)
TCOF1	12.345	transcription regulator	0.000352	ADAMTS1,AKR1B1,ANXA2,CAPRIN1,CNBP,FABP3,GCNT1,IGFBP5,IQGAP1,PSMC6,S100A16,SERPINA1,SH3BGRL,TXNRD1
TRIM24		transcription regulator	0.000355	AGRN,CFHR1,EIF5A,FBN1,GLUL,ITIH2,LGALS3,LGALS3BP,NUMA1,PLEC,PSMB8,PSMB9,SERPINE1,SHISA5,TGFBI
resatorvid		chemical drug	0.00036	ALDOA,CAT,CCL2,ICAM1,IL6,LDHA,MMP9,PKM,VCAM1	442 (18)
RUVBL1	11.987	transcription regulator	0.00036	CARS1,IGFBP3,MCM3,NAE1,NUCKS1,PSMA7,PSMB7,PSMC4,PSMD12
beraprost		chemical drug	0.000362	CCL2,COL1A1,COL3A1,FN1,SOD1
naringin		chemical - endogenous non-mammalian	0.000362	CAT,CCL2,HMOX1,MMP9,TNFRSF11B	491 (19)
GALNT6		enzyme	0.000362	ANPEP,CDH2,CTNNB1,DPP4,FN1
DANCR		other	0.000362	CDH2,CTNNB1,TIMP2,TIMP3,VIM	283 (10)
JTE-013		chemical reagent	0.000362	CCL2,CCN2,FN1,ICAM1,VCAM1	550 (19)
3,5-diiodothyronine		chemical - endogenous mammalian	0.000362	AK1,ENO1,ENO3,GAPDH,PGM1
CUL3	11.367	enzyme	0.000362	ACE,COL2A1,IL6,KRT18,MFAP4,MMP1,PDLIM5,PLS3,SPON1,TAGLN	512 (12)
SAFB		other	0.000362	B2M,EIF4B,FNTA,HEXA,HLA-C,HMOX1,IGF1,PSMB9,RBM8A,TNFRSF11B
Lymphotoxin		complex	0.000364	CCL2,ICAM1,IL6,MMP1,MMP3,VCAM1	485 (14)
RRM2		enzyme	0.000364	ANXA1,CTNNB1,EGFR,IL6,MMP9,THBS1	601 (17)
SCX		transcription regulator	0.000364	COL1A1,COMP,MMP3,POSTN,TIMP3,TNC
MAP3K12		kinase	0.000369	ACTB,APP,RPL12,RPS18,RPS2,RPS8,TUBB	559 (7)
CHADL		other	0.000369	COL2A1,CSPG4,FAS,IGFBP3,IL6,PTX3,VCAM1
alitretinoin		chemical drug	0.000371	ADAM10,ANXA5,APOA1,APOA2,APOC3,APOD,APOM,APP,CD5L,CTNNB1,CYCS,FASN,FN1,IL6,MMP1,MMP9,PLA2G15,PLTP,TGFB1,VIM	450 (16)
FOXC1		transcription regulator	0.000374	B2M,CLU,COL1A1,COL2A1,ECM1,GPNMB,HLA-C,ICAM1,IFI30,IGFBP3,ITGBL1,KRT1,KRT10,MMP9,OMD,PLOD1,PSMB8,SERPINE1	273 (8)
ZFHX3		transcription regulator	0.000377	ALB,APOA1,APOA2,GSTP1,HLA-A,MIF,RPLP2,RPS12,SERPINA1,SSB,TOP1,TUBA1B,TUBB3
SMO		G-protein coupled receptor	0.000377	ALCAM,BGN,COL4A2,FAS,FBLN2,HBB,LAP3,LUM,NRP2,OGN,RAI14,VCAM1,VCAN	547 (13)
nitrofen		chemical toxicant	0.000387	CLIC4,ENO1,HK1,HYOU1,RTN4,TGFBR3,TIMP2,TIMP3
PHF6		transcription regulator	0.000387	FTH1,H2AX,IGF1,PEBP1,PPIA,PSMB8,RACK1,TPT1
NVP-TAE684		chemical drug	0.000387	COL3A1,COL5A2,CTNNB1,EGFR,SERPINE1,SPARC,VCAN,VIM	469 (16)
PAK2		kinase	0.000387	H2AX,HMGA1,IGF1,IGFBP3,IGFBP5,PLAUR,S100A6,TAGLN	223 (7)
methylmercury		chemical toxicant	0.000389	ANPEP,COL1A1,COL3A1,HMOX1,IGFBP3,IL6,MFGE8,PLS3,RTN4,SPARC,YWHAQ	418 (18)
Bay 11-7082		chemical - kinase inhibitor	0.000391	CCL2,CD44,CHI3L1,CXCL1,HMOX1,HSPA5,ICAM1,IL6,MMP2,MMP9,PON1,S100A4,SOD2,VCAM1	326 (14)
MEF2D		transcription regulator	0.000391	ACTA1,CCN2,COL1A2,COL3A1,FN1,HMOX1,MCM3,SOD1,SOD2,SOD3,TGFB1,VIM	684 (20)
RARB		ligand-dependent nuclear receptor	0.000399	ADAM10,APOA1,APOA4,CXCL12,EGFR,EZR,GNB1,HLA-C,HP,ICAM1,IGFBP3,IGFBP6,IL6,ILF2,ITGAV,KRT1,LYZ,MMP1,SERPINA1,TGFB1	502 (19)
trichloroethylene		chemical toxicant	0.000419	ANPEP,COL1A1,COL3A1,GSTO1,IGFBP3,MFGE8,PLS3,RTN4,SPARC,YWHAQ
ADRA1B		G-protein coupled receptor	0.000419	ACTA1,COL3A1,DDAH1,FABP5,FGF7,FN1,IL6,IL6ST,LOX,PPP3CA	564 (17)
AREG		growth factor	0.000421	BSG,C3,CDH11,EGFR,IL6,MMP1,MMP9,PCDHGA11,PTX3,SAE1,SSBP1,TNFAIP6,TXNRD1	363 (15)
lysophosphatidylinositol		chemical - endogenous mammalian	0.000424	C3,CCL2,CFB,CXCL6,GLUL,ICAM1,LDHA,SOD2,STC1	634 (17)
tempol		chemical drug	0.000424	CAT,CYCS,ICAM1,MMP9,PLAUR,SERPINE1,SOD2,TGFB1,VCAM1	393 (15)
vincristine		chemical drug	0.000424	FAS,H2AX,HNRNPK,HSP90AB1,IGF1,LMNB1,SOD2,YWHAE,YWHAQ	616 (20)
IL18		cytokine	0.000429	ACTA1,ADIPOQ,BSG,CCL2,CD44,CSF1,CTH,CXCL12,ENPP2,FAS,ICAM1,IL6,LAMP1,MMP1,MMP3,MMP9,SERPINB1,SLC3A2,TF,TIMP1,TNFRSF11B,VCAM1	468 (17)
mir-210		microRNA	0.000432	CCN2,CDH2,COL4A2,CXCL12,DCBLD1,EHD2,FAM3C,FKBP9,MACROH2A1,P4HB,PDXK,PSAP,SH3BGRL,UBQLN1
AH-7614		chemical reagent	0.000433	MMP14,MMP2,TIMP3
BC-11		chemical reagent	0.000433	COL3A1,COL5A1,FN1
OLFM2	12.502	other	0.000433	ACTA1,MYH11,TAGLN	211 (7)
HERC3		enzyme	0.000433	CDH2,TGFB1,VIM	313 (10)
withania somnifera root extract		chemical - endogenous non-mammalian	0.000433	APP,LRP1,MME	518 (9)
glucuronyl glucosamine glycan sulfate		chemical drug	0.000433	COL3A1,FN1,HSPG2	381 (13)
PKIA		other	0.000433	FN1,IGF1,PRKAR1A
miR-20a-3p (miRNAs w/seed CUGCAUU)		mature microRNA	0.000433	CCN5,COL11A1,LTBP2
AP2A1	12.539	transporter	0.000433	APP,MT2A,TALDO1
Yap1		transcription regulator	0.000433	MYH11,NOTCH3,TAGLN	220 (8)
COL1A2	12.782	other	0.000433	COL1A2,SERPINE1,TGFB1	270 (7)
DPYSL2	12.729	enzyme	0.000433	CD44,CTNNB1,VIM
PDGFRbeta-recognizing cyclic peptide		chemical reagent	0.000433	COL1A1,COL1A2,FN1
phenylacetic acid		chemical - endogenous mammalian	0.000433	HLA-A,MMP2,TIMP2	209 (7)
compound 48/80		chemical reagent	0.000433	IL6,LDLR,MMP9	430 (19)
NSC719239		chemical drug	0.000433	ITGA2,ITGA5,ITGB1
(-)-isoproterenol		chemical drug	0.000433	CD44,MMP2,NES	264 (7)
sertindole		chemical drug	0.000433	ACTB,APP,MAPK1
elcatonin		biologic drug	0.000433	CXCL6,MMP2,TNFRSF11B
tyrphostin AG 18		chemical drug	0.000433	AKR1C3,IL6,TAGLN	326 (10)
telmisartan		chemical drug	0.000442	ADIPOQ,AGT,CCL2,CCN1,CCN2,HGF,ICAM1,IL6,MMP9,PRMT1,TGFB1	666 (22)
emodin		chemical drug	0.000442	ADIPOQ,FN1,HSPA5,ICAM1,IL6,MMP2,MMP9,SOD1,SOD2,VCAM1,VIM	480 (19)
SPARC	12.749	other	0.000456	AKR1C3,CFD,COL1A1,COL1A2,CTSF,FN1,IL6,LOXL4,MMP2,NES,SERPINA7,SERPINE1,SPARC,TGFB1,UBLCP1,VIM	596 (24)
1-palmitoyl-2-arachidonyl-sn-glycero-3-phosphorylcholine		chemical - endogenous mammalian	0.000461	CCL2,CLU,HMOX1,ICAM1,IL6,PON1,VCAM1	388 (17)
deoxycorticosterone acetate		chemical drug	0.000461	COL1A1,COL3A1,EGFR,MYH11,TGFB1,TNC,VCAM1	459 (9)
NFATC4		transcription regulator	0.000461	ADIPOQ,ADSS2,APP,COL1A1,COL3A1,CTSD,CTSK	343 (7)
monobutyl phthalate		chemical toxicant	0.000467	COL11A1,PCBP1,PICALM,POSTN,PTPRS,SNRPA1,SYNCRIP,TWF2
CASR		G-protein coupled receptor	0.000471	CD44,COL4A1,COL4A2,CSF1,EGFR,IGFBP3,IGFBP5,IQGAP1,LGALS1,NASP,PON1,PPP1CA,SERPINA1,SERPINB6,TXN,VCL,ZYX	384 (13)
SCAP		other	0.000478	ACAA2,ACLY,ALB,ALDOC,C5,FABP5,FASN,FDPS,IDI1,IGHM,LDLR,LGALS3,PCSK9,PON1	590 (19)
miR-199a-3p (and other miRNAs w/seed CAGUAGU)		mature microRNA	0.00048	CALU,CD44,FN1,FUBP1,PRDX6,VCAN
acetaldehyde		chemical - endogenous mammalian	0.00048	COL1A1,COL1A2,IL6,MMP2,TGFB1,TIMP1	471 (17)
LTA		cytokine	0.000482	APCS,CD44,COL2A1,EGFR,IL6,ITGA5,ITGAV,ITGB1,TNFRSF11B,VCAM1	443 (15)
ursolic acid		chemical drug	0.000494	AKR1B1,EIF2S2,FASN,HMGB1,IGF1,MMP1,MMP2,MMP3,MMP9,SARS1,SOD2,VCAM1	496 (14)
HSD11B1		enzyme	0.000497	ADIPOQ,AGT,ANGPTL4,APOA1,CCL2,FASN,FGA,IL6,LDHA	484 (26)
EGLN1		enzyme	0.000502	COL2A1,ICAM1,IL6,INHBA,MMP3,PFKL,PGK1,TGFB1,TNFRSF11B,TPI1,VCAM1	567 (24)
SMPD1	12.747	enzyme	0.000502	C5,CCL2,COL1A1,CTSB,CXCL1,IL6,MMP1,PF4,PPBP,SLIT2,TGFB1	574 (16)
TFE3		transcription regulator	0.000502	ASAH1,CTSK,CYCS,ENO1,FASN,LDHA,MYH9,SERPINE1,TPP1,VPS26A,VPS35	276 (7)
5'-methylthioadenosine		chemical - endogenous mammalian	0.000521	ADIPOQ,COL1A1,COL1A2,MAT2A,MMP1	317 (12)
USP38		peptidase	0.000521	CXCL1,FN1,H2AX,IL6,TIMP1	578 (15)
SELENOS		other	0.000521	ADIPOQ,CFD,FASN,HSPA5,IL6
GALNT3		enzyme	0.000521	CDH2,FN1,KRT1,KRT10,NOTCH3	311 (7)
PACS1		other	0.000521	CSTB,CTNNB1,H2AX,HSPA5,IGF2R
mir-373		microRNA	0.000521	ANGPTL4,CD44,IL6,RECK,SERPINE1	269 (7)
MFGE8	12.835	other	0.000521	CCN2,CDH2,COL1A1,COL3A1,EDIL3	482 (16)
RALA		enzyme	0.000521	CDH2,CTNNB1,MMP2,MMP9,PLAUR	495 (19)
KLK1		peptidase	0.000521	CCN2,IL6,SOD1,SOD2,TGFB1	654 (18)
S-equol		chemical drug	0.000521	HMOX1,IL6,MMP2,MMP9,SERPINE1	677 (22)
Firre		other	0.000554	CAPN1,COTL1,EDF1,EEF1D,FKBP4,HMGA1,PGLS,RPSA,TAGLN2,TKT,TTYH3,VCAM1
GNRH1		other	0.000554	APP,CDH11,FST,IGF1,IGFBP5,INHBA,MCM3,NES,PPP3CA,RPLP1,RPLP2,RPSA	661 (25)
RANBP3L		other	0.000554	BGN,CBR1,COL4A1,COL4A2,COL4A3,DMKN,GC,HEBP2,INHBA,SPARC
vismodegib		chemical drug	0.000554	A2M,CCL2,CTNNB1,HGF,IGF1,IL6,LGALS3,MMP1,SFRP2,TNFRSF11B	347 (11)
SPHK1		kinase	0.000554	APP,CCN2,COL1A2,CTTN,FN1,ICAM1,IL6,SERPINE1,TAGLN,TIMP1	330 (15)
CLU	12.523	other	0.000554	APP,CCL2,CDH13,CFH,CLU,HSPA1A/HSPA1B,HSPA5,IL6,MMP2,MMP9	697 (21)
triamcinolone acetonide		chemical drug	0.000558	ANGPTL4,CAPG,CD44,CTH,DCBLD2,F10,IGFBP3,IGFBP4,IL6ST,LDLR,MT2A,MXRA5,NTM,PF4,PFAS,PSPH,SCG2,SERPINA3,SFRP2,SOD2,STC2,VWF	373 (11)
HHEX		transcription regulator	0.000559	AXL,CCN1,CCN2,ENG,ITGAV,NRP1,PPBP,WNT2	12 (2)
TGM2		enzyme	0.00056	ACTA1,C3,CAD,CCL2,CFP,CXCL12,EHD1,FN1,GM2A,IL6,MMP2,MMP9,MT2A,NLN,NPC2,PDGFRB,SDCBP,SEMA7A,SERPINB2,SIRPA,SMPD1,TGFB1,THBS1,TNFRSF11B	699 (23)
SF-3-030		chemical reagent	0.000561	COL1A1,COL3A1,COL5A1,TNFRSF11B	268 (7)
alkali-extractable mycelial polysaccharide		chemical reagent	0.000561	ACLY,CDH2,FASN,VIM
Ccl6		cytokine	0.000561	CTSK,MMP2,MMP9,SERPINA1
CYP4A11		enzyme	0.000561	ACE,AGT,FN1,MMP9
PTBP3		other	0.000561	CDH2,CTNNB1,FN1,VIM
HMMR		transmembrane receptor	0.000561	CDH2,FN1,MMP9,VIM	452 (18)
HTRA1	12.975	peptidase	0.000561	EGFR,HTRA1,MMP1,MMP3	439 (11)
PPM1A		phosphatase	0.000561	ITGA5,ITGAV,ITGB1,MMP2	467 (16)
BIN1		other	0.000561	APP,CDH2,MMP2,MMP9	617 (11)
SGCD		other	0.000561	DAG1,LOX,LOXL3,SGCE
APOM	12.871	transporter	0.000561	CCN2,COL1A1,FN1,TGFB1	426 (18)
SCH79797		chemical reagent	0.000561	CCN2,CD55,LMCD1,TFPI2	218 (8)
phxa 85		chemical reagent	0.000561	MMP1,MMP3,TIMP2,TIMP3
MK2 inhibitory peptide		biologic drug	0.000561	COL1A2,COL3A1,FN1,LOX	439 (7)
I-BOP		chemical reagent	0.000561	CCL2,ICAM1,MMP1,VCAM1	475 (18)
D,L-propargylglycine		chemical reagent	0.000561	ACE,AGT,CTH,IGF1
Nuclear factor 1		group	0.000571	ALDOA,CHI3L1,COL1A1,GSS,HGF,LOX,SERPINA3
MDM4		transcription regulator	0.000571	FAT3,KRT8,LGALS3,P4HB,SOD2,SSBP1,VIM	434 (7)
MAPK11		kinase	0.000571	CALR,FAS,HMOX1,IL6,PRDX1,TIMP1,TIMP2	537 (17)
ADAM15		peptidase	0.000571	ACTA1,CD44,EGFR,IL6,ITGAV,ITGB1,TGFBI	420 (19)
KLF1		transcription regulator	0.000581	ALAD,BSG,CD44,CD55,DNASE2,HBB,SERPINH1,SLC3A2,TFRC
VDR		transcription regulator	0.000592	ACE,ADIPOQ,AGT,CD44,COL1A1,COL4A1,COL4A2,CSF1,EGFR,FASN,FGG,ICAM1,IGFBP3,IGFBP5,IL1RN,IL6,IQGAP1,LDLR,LGALS1,NASP,PPP1CA,SERPINA1,SERPINB6,SERPINC1,TXN,VCL,ZYX	692 (22)
RIGI		enzyme	0.000601	AHNAK,C1S,CCL2,CFB,CHIT1,COLEC12,CXCL12,HLA-A,ICAM1,IL6,LTBP3,MAT2A,MME,PLAUR,SERPING1,THBS1,TNFRSF11B	358 (16)
ETS		group	0.000623	CHI3L1,ENG,ICAM1,SERPINE1,TIMP1,VWF
HTATIP2		transcription regulator	0.000623	CDH2,DDB2,EGFR,MMP2,PKM,SPARC	344 (7)
DEF6		other	0.000623	CDH2,FN1,IL6,MMP2,MMP9,VIM	397 (16)
HNRNPA1	12.509	other	0.000623	APP,CD44,FGG,HNRNPA1,IL6,PKM	428 (10)
batimastat		chemical - protease inhibitor	0.000623	ANG,HGF,MMP1,MMP14,MMP2,MMP9	698 (17)
caffeic acid		chemical drug	0.000623	AKR1B1,CAT,CCL2,FASN,HGF,MMP3	697 (18)
STAT5A		transcription regulator	0.000637	A2M,ADIPOQ,AKR1C3,APOE,CASP6,FAS,FASN,FKBP14,GASK1B,H1-2,ICAM1,IGF1,IGFALS,IL6,IL6ST,PRSS23,PSMB8,QPCT,RO60,SELENBP1,SERPINA3,SRP9,TGFBI,TPM3,UGP2,WARS1,YBX1,YWHAG	621 (14)
KLF5		transcription regulator	0.000639	CAVIN1,CD44,CDH2,CTNNB1,CXCL12,CXCL6,EIF5A,KRT18,KRT8,LAMA1,MMP9,NEGR1,NIBAN2,TAGLN	573 (19)
cobalt chloride		chemical reagent	0.000639	ADAMTS1,ALDOA,ANPEP,CLU,COL18A1,CP,HMOX1,HSP90AB1,PFKL,PGK1,PKM,PLAUR,SERPINF1,TFRC	695 (18)
G protein alpha		group	0.000641	CALR,COPB2,COPE,DBI,EGFR,EMILIN1,NUCB1,P3H1,PDIA4,PLS3,QPCT,SDF4,SEC13
HDL		complex	0.000643	ADIPOQ,ATP5F1B,CCL2,HSPA5,ICAM1,IL6,ITGAV,ITGB1,LDLR,PON1,VCAM1	385 (17)
GPER1		G-protein coupled receptor	0.000643	ASAH1,CCN1,CCN2,FAP,FASN,HSPA5,IGF1,MT2A,MYH11,SFRP2,TAGLN	516 (18)
miR-9-5p (and other miRNAs w/seed CUUUGGU)		mature microRNA	0.000643	ALDOC,ATP5F1B,CD44,COL1A1,FN1,HK1,HSP90AA1,PDGFRB,PGAM1,PGK1,PKM	433 (13)
TLR3		transmembrane receptor	0.000643	C3,CAST,CCL2,CFB,CLU,CTH,CTSK,FAS,HGF,HMOX1,HNRNPU,ICAM1,IL1RN,IL6,LIPA,LMNB1,MBL2,MMP1,PFDN6,PPP1CA,PROCR,PTX3,SERPINB9,SERPINE1,TIMP1,TNC	339 (13)
MIF	12.22	cytokine	0.000646	ADIPOQ,CCL2,CD44,COL1A1,FASN,HGF,ICAM1,IL6,IL6ST,ITIH5,MMP1,MMP2,MMP3,MMP9,TGFB1,TGFBI,TIMP1,VCAM1	453 (16)
TNFSF10		cytokine	0.000651	CSE1L,CTNNB1,CTSB,EGFR,FTH1,HLA-A,HLA-C,IL1RN,IL6,MMP2,MMP3,MMP9,PIK3IP1,PSME2,SERPINH1,TFRC,TIMP1	629 (18)
FTO		enzyme	0.000665	CALB2,CD44,CTNNB1,HSPA1A/HSPA1B,ICAM1,IGF1,MMP2,PDGFC	427 (17)
PGF		growth factor	0.000665	ANGPTL4,CCL2,DCN,FST,IL6,MMP9,NRP2,SERPINE1	422 (17)
EPHX2		enzyme	0.000665	APP,CCL2,CXCL6,HSPA5,ICAM1,IL6,TAGLN,VCAM1	529 (20)
BCL6		transcription regulator	0.000669	A2M,ACAA2,ACAT2,ALCAM,ANXA6,CCL2,CD44,COL1A1,COL2A1,CSF1,CTSK,DPYSL2,FAS,FMOD,FTH1,GOLM1,IL6,LDHB,LDLR,LMNA,PRSS23,SERPINE1,TGFB1,TIMP1	400 (17)
NR1I2		ligand-dependent nuclear receptor	0.00067	AHCY,ANG,APOA4,APOC4,CAT,CPOX,CTH,FASN,GLUL,GOT1,GSTM3,GSTP1,IGF1,IL6,LTBP1,PDIA4,PGD,SERPIND1,TCN2,TF,TNFRSF11B	754 (23)
lipoxin A4		chemical - endogenous mammalian	0.000675	CCL2,FN1,HMOX1,ICAM1,IL6,SERPINE1,TGFB1,TIMP1,TIMP2	348 (15)
ruxolitinib		chemical drug	0.000692	CAT,CCL2,CD44,COL1A1,CTSD,IL6,IL6ST,NAMPT,PRDX2,PRDX4,PRDX5,PSAT1	475 (14)
KDM5A		transcription regulator	0.000699	ACTN2,ATP5F1A,CD55,COL1A2,DLST,GRPEL1,HMOX1,HSBP1,ITGB1,MCM3,MDH1,MRPL12,NME1,PARK7,PGD,SOD2
anakinra		biologic drug	0.0007	CCL2,CXCL1,CXCL12,HMOX1,ICAM1,IL6,VCAM1	402 (14)
ZC3HAV1		other	0.0007	COL4A1,HSPA8,IL6,LGALS3BP,SEC31A,TIMP3,TPM2	235 (7)
CTSB	12.788	peptidase	0.0007	APP,COL1A1,CTSB,H2AX,PLAUR,XRCC5,XRCC6	665 (18)
NCOA4		transcription regulator	0.0007	AKR1B1,CCN2,FABP5,FTH1,FTL,MME,PLTP	480 (7)
epoxomicin		chemical - protease inhibitor	0.0007	HSPA5,PSMA2,PSMA6,PSMB1,PSMB3,PSMB4,PSMB5	128 (7)
FGF8		growth factor	0.000709	CCL2,COL18A1,CTNNB1,CYCS,DDAH2,MDK,NES,SPARC,SUB1,THBS1,TNFRSF11B,TNXB,TUBB3	308 (7)
GNA14		enzyme	0.000724	ADAMTS1,ANPEP,CSPG4,FST,IL1RN,IL6,NEU1,PDLIM5,PLAUR,SELENBP1,TNFAIP6	252 (7)
miR-21-5p (and other miRNAs w/seed AGCUUAU)		mature microRNA	0.000724	FAM3C,FAS,IL6,MARCKS,MMP2,RECK,SOD3,TAGLN,TIMP3,TNFRSF11B,TPM1	374 (16)
ICAM1	12.553	transmembrane receptor	0.000724	CDH2,COL4A1,DCBLD2,ICAM1,IL6,MMP10,MMP9,TGFB1,VCAM1,VIM	389 (18)
Rac		group	0.000728	CCL2,CD9,IL6,MMP1,THBS2	426 (17)
PPARα-RXRα		complex	0.000728	AP2A2,APOA1,APOA2,GOT2,IL6
THRAP3		transcription regulator	0.000728	ACY1,ADIPOQ,APLP2,CFD,RARRES2
PDGFRB	12.568	kinase	0.000728	COL1A2,EGFR,FN1,MYH11,PDGFRB	626 (22)
FERMT2		other	0.000728	CCN2,COL1A1,FASN,FN1,IL6	522 (19)
L-685,458		chemical - protease inhibitor	0.000728	APP,EGFR,LAMP1,MMP9,PTPRK	521 (8)
IACS-010759		chemical drug	0.000728	HGF,RPL11,RPL14,RPL31,RPS8
METTL3		enzyme	0.000771	ANXA1,CCL2,CD9,CPZ,CYCS,FAS,ICAM1,IL6,LDHA,PLTP,PODN,PSMD7,SERPINE2,TIMP1	496 (18)
PRKCE		kinase	0.000771	ADAM12,APP,CCN1,CD55,EGFR,HSP90AB1,HSPA5,IL6,IL6ST,LDLR,MMP9,VCAM1	471 (17)
5-O-mycolyl-beta-araf-(1->2)-5-O-mycolyl-alpha-araf-(1->1')-glycerol		chemical - endogenous non-mammalian	0.000771	CCL2,CD44,CXCL1,ICAM1,MMP1,MMP9,NAMPT,NT5E,SERPINB2,SERPINE2,SOD2,VCAM1	414 (11)
ATP7B		transporter	0.000782	ACLY,APP,CP,FABP5,FASN,FDPS,H1-2,IDI1,LDLR	346 (7)
ADRA1D		G-protein coupled receptor	0.000782	COL3A1,DDAH1,FABP5,FGF7,FN1,IL6,IL6ST,LOX,PPP3CA	690 (19)
cilostazol		chemical drug	0.000782	CCL2,HMOX1,HSPA5,ICAM1,MMP1,MMP9,PDGFC,SERPINE1,VCAM1	419 (18)
PF543		chemical drug	0.000782	ACTB,CCN2,COL16A1,FN1,IL6,LOX,TGFB1,TNC,TNFRSF11B	558 (18)
CP-55940		chemical reagent	0.000788	ACTB,ALDOC,CCL2,CSF1,GAPDH,TOP1,XRCC5,YWHAZ
NFYC		transcription regulator	0.000788	ALB,COL1A1,COL1A2,COL5A3,PDGFRB,PGM3,PSMC6,TXNDC12	34 (2)
branched chain amino acids		chemical drug	0.000796	COL1A2,COL3A1,CTNNB1,TGFB1,TIMP1,TIMP2
SAFB2		other	0.000796	B2M,EIF4B,HEXA,HLA-C,PSMB9,RBM8A
DRAP1		transcription regulator	0.000796	GAPDH,H1-5,ILF2,RPL7A,RPLP0,SOD1
BRD7		transcription regulator	0.000796	FASN,FN1,KRT8,SERPINE1,VCAN,VIM	721 (22)
BID		other	0.000796	ADAM17,CTSB,CTSD,CTSK,IL6,TIMP1	704 (16)
LILRB1		transmembrane receptor	0.000796	HSPB1,ITGB1,MMP2,MMP9,RECK,UCHL1	232 (7)
BSCL2		other	0.000814	ADIPOQ,AKR1C3,CFD,GREM1,HMGA1,IGFBP5,IL6,MMP3,PSMB9,PYGL,TIMP1	173 (7)
NDRG1		kinase	0.000814	APOA2,APOA4,APOC4,CDH2,CTNNB1,CXCL1,EGFR,MMP1,PARP1,TNC,VIM	586 (20)
glucosamine		chemical - endogenous mammalian	0.000814	AGT,APOB,CCL2,CXCL1,FASN,HSP90B1,HSPA4,ICAM1,IL6,MDH2,MMP3	514 (22)
Histone h3		group	0.000844	ACTA1,ADAM10,ADIPOQ,B2M,CCL2,CD9,CKAP4,COL1A2,CSPG4,CTNNA1,CTNNB1,ENO3,FASN,G6PD,GAPDH,HBB,HSPA5,ICAM1,IGF1,IGF2R,IGFBP2,IGFBP3,IGFBP4,IL6,ITGA5,MCM3,MMP9,PROS1,PSG5,PSMA2,RPL10A,RPL12,RPS6,SEC31A,SOD2,TAGLN,TGFB1,TP53I3,TPM3,VCAM1,WDR1	628 (21)
SPRY2		other	0.000844	ADAM17,ANGPTL4,CAB39L,CFH,EGFR,IGFBP3,ITGA2,LY96,MMP10,PGK1,PLAUR,RBP4,SPON1,TFPI	590 (15)
BMP6		growth factor	0.000844	ADAMTS1,CCN2,CD44,HMOX1,IL6,INHBA,ITGA5,MBL2,SERPINE1,TAGLN,TIMP1,TXNRD1,VCL,WNT2	509 (20)
grape seed extract		chemical drug	0.000852	APP,CTNNB1,ENO1,ENO2,HSPA8,HSPD1,VIM
SLC22A5		transporter	0.000852	COL3A1,HADH,IGFBP3,IL6,LTBP1,TGFB1,TGFBI
LCAT		enzyme	0.000852	APOA1,APOE,APP,CLU,HSPA5,LDLR,PON1	398 (19)
NFIC		transcription regulator	0.000852	ADAM12,ALDOA,CSF1,HMGB1,HTRA1,PDGFRA,TGFB1
FOXL2		transcription regulator	0.000857	CLU,CXCL6,FAS,FST,HMCN1,ICAM1,IGF1,IL6,INHBA,SERPINB2,SERPINE2,SOD2	248 (7)
mir-15		microRNA	0.000857	ACLY,APP,CCL2,EGFR,FASN,HSPA1A/HSPA1B,IL6,LAMP1,MMP9,PLAUR,RECK,TIMP1	447 (15)
Ca2+		chemical - endogenous mammalian	0.000858	APEX1,APP,CALR,CCN1,COL1A1,COL2A1,CTTN,DES,EGFR,FABP5,FASN,FN1,HSPA5,ICAM1,IL6,KRT1,KRT10,KRT8,MMP10,MMP9,PEBP1,PLS3,PRDX6,SERPINB2,SERPINE1,STC1,TAGLN,TGFB1,TIMP2,TNFRSF11B,U2AF2,VCAM1	344 (14)
ACSL4		enzyme	0.000864	CALB2,COL12A1,CTNNB1,EGFR,FAH,ICAM1,IL6,KRT18,LAMB1,NT5E,SELENOM,SERPINF1,TFPI	688 (18)
NFKB2		transcription regulator	0.000887	AKR1B1,ANXA5,CXCL12,DPT,ENPP2,FAP,IGFBP4,IGFBP5,LMCD1,MAT2A,MMP2,MMP9,PAMR1,PDGFRA,PSMB8,SOD2,VCAM1	418 (12)
CAY10585		chemical reagent	0.000899	CCL2,CCN2,IL6,NT5E
GPX8		enzyme	0.000899	CD44,CDH11,FN1,IL6	268 (7)
NAP1L1		other	0.000899	ALB,APOA1,IGFBP5,TTR
AKR1C1/AKR1C2	12.675	enzyme	0.000899	GOT1,HK1,LDHA,LDHB
THAP11		transcription regulator	0.000899	COTL1,FTH1,LOX,MDH1
CACNA1C		ion channel	0.000899	ANXA2,ENO1,PRKACA,S100A10
ADGRF5		G-protein coupled receptor	0.000899	CSF1,IL1RN,MMP2,MMP9	406 (14)
FRS3		other	0.000899	CCL2,CXCL12,CXCL6,IGF1	477 (13)
ITGB5		other	0.000899	COL1A2,MMP2,MMP9,VTN	538 (19)
PKP2		other	0.000899	COL2A1,COL3A1,FN1,TGFB1	737 (13)
mir-338		microRNA	0.000899	CDH2,IL6,NRP1,VIM
mir-541		microRNA	0.000899	CDH2,CTNNB1,MMP2,VIM
LUM	12.879	other	0.000899	FAS,IL6,MMP14,TGFB1	226 (9)
HOXB5		transcription regulator	0.000899	ITGAV,MMP1,MMP2,PLAUR
IGFBP4	12.887	other	0.000899	IGF1,IGFBP3,IGFBP6,MYH11	486 (7)
STX3		transporter	0.000899	FNTA,ORM2,RPL30,VCAN
GNRH2		other	0.000899	CDH11,RPLP1,RPLP2,RPSA	159 (6)
TAPI-1		chemical - protease inhibitor	0.000899	APP,MMP2,MMP9,VCAM1	594 (18)
polymyxin B		biologic drug	0.000899	HGF,IL6,LDLR,VCAM1	571 (14)
AI-1		chemical reagent	0.000899	AKR1C1/AKR1C2,GOT1,HMOX1,IDH1
CTBP1		enzyme	0.000902	COL1A2,ENPP2,FAT1,FDPS,FSCN1,KRT8,LDLR,THBS1,VCAN
STIM1		ion channel	0.000913	C5,GSTO1,HMOX1,IL6,ITGA5,PRDX1,RPS12,RPS19,RPS23,TGFB1,WNT2	227 (7)
TRAF6		enzyme	0.000913	CCL2,CTNNB1,CXCL1,EGFR,ICAM1,IL6,MAT2A,PRMT1,SERPINA3,SOD2,TGFB1	309 (12)
ETS2		transcription regulator	0.000913	ANPEP,CTSB,CTSK,HMOX1,ICAM1,KRT18,LYZ,MGAT5,MMP1,MMP3,MMP9	616 (16)
ionomycin		chemical reagent	0.000922	AHNAK,CCL2,EIF4G1,FAS,HSPA4,HSPA5,ICAM1,IL6,LAMP1,LDHA,LDLR,MMP10,MMP9,NCL,NRP1,PKM,PTPRK,PTPRS,SLC3A2,SSB,STC1,TGFB1	404 (17)
CEBPD		transcription regulator	0.000924	AGT,ALB,APOC3,C3,CLU,CXCL1,HGF,HP,IGF1,IGFBP5,IL6,MMP3,PDGFRA,TNFAIP6	604 (21)
SAA		group	0.000927	CCL2,CSF1,ICAM1,IL1RN,IL6,MMP1,TFPI,VCAM1	371 (16)
TERC		other	0.000927	ALAD,CLU,COL5A1,EGFR,GPI,H1-0,TGFB1,TNXB
DACH1		transcription regulator	0.000927	EFEMP1,IGFBP3,IL6,MMP3,PAK3,SERPINE1,STC2,TGFB1	734 (21)
ACE2		peptidase	0.000927	AGT,CCL2,CCN2,FN1,IL6,MMP2,MMP9,SERPINE1	458 (18)
L-glutamic acid		chemical - endogenous mammalian	0.000933	ACLY,ACTB,APP,ASL,B2M,CDH2,CFD,FASN,HEXA,IDI1,MAP1B,MMP2,MMP9,PTGDS,PTMA,SELENOP,TF,TIMP1	551 (20)
pidnarulex		chemical drug	0.000951	ACTR3,ANGPTL4,CST3,DBI,DDB2,FAS,FKBP9,INHBA,LOXL4,SLIT2,TP53I3,TPT1
nifedipine		chemical drug	0.000951	ADIPOQ,AGT,CCL2,CTSL,FGF7,FN1,IGFBP5,IL6,LDLR,POSTN,SERPINB2,VCAM1	523 (21)
NR4A2		ligand-dependent nuclear receptor	0.000951	CHIT1,COL16A1,COL1A1,COL6A1,COL6A2,CTNNB1,HMOX1,KITLG,MMP1,MMP3,MMP9,PTX3,SOD1	400 (13)
WBP2		transcription regulator	0.000965	APOB,COL4A1,COL6A3,COLEC12,CORO1C,CSPG4,CTH,CTNNB1,CXCL1,FHL1,GPS1,PI16,PRKACA,RARRES2,SEPTIN2,TAGLN
CLCN5		ion channel	0.000991	B2M,CTSB,IL6,SOD1,TXN
MAPK10		kinase	0.000991	ADAM17,APP,CD44,IL6,MMP1	616 (18)
DIRAS3		enzyme	0.000991	COL2A1,F2,HMGA1,PARP1,TFPI2
TOR1A		enzyme	0.000991	ALB,BASP1,CALB2,HSPA5,PEA15
TNFAIP8		other	0.000991	DDAH1,GAS6,GGH,IL6,MMP1
OPRM1		G-protein coupled receptor	0.000991	CDH2,EGFR,IL6,MMP9,VIM	518 (18)
AQP1		transporter	0.000991	AK2,AKR1B1,CTNNB1,HSPH1,PGK1
ginkgolide B		chemical drug	0.000991	CCL2,ICAM1,IL6,PF4,PRNP	368 (16)
DIM-C-pPhOH-3-Cl-5-OCH3		chemical reagent	0.000991	ACTA1,CCN2,COL1A1,EGFR,FN1
formoterol		chemical drug	0.000991	CALR,IL6,MMP9,PSMA3,PSMA4	299 (10)
leupeptin		chemical - protease inhibitor	0.000991	APP,AXL,CD9,GBA1,ITGB1
auranofin		chemical drug	0.000991	C3,HMOX1,HP,IL6,ORM1	409 (14)
manganese		chemical - endogenous mammalian	0.000991	GAPDH,HSP90B1,HSPA5,PARK7,SOD2	340 (7)
NCOR-LXR-Oxysterol-RXR-9 cis RA		complex	0.00101	APOA4,APOC1,APOC4,APOE,FASN,PLTP
FUT8	12.834	enzyme	0.00101	ELN,GOLM1,GSTM3,IGHM,IGLL1/IGLL5,TFRC
EDN3		other	0.00101	CDH2,CTNNB1,ITGA2,ITGA5,ITGB1,LAMA1	547 (15)
WNT7A		cytokine	0.00101	CDH2,MMP1,MMP10,MMP9,PLAUR,VIM	716 (22)
SDCBP	12.684	enzyme	0.00101	CTNNB1,EGFR,MMP2,MMP9,PEBP1,VIM	517 (20)
SULT1E1		enzyme	0.00101	APOB,FASN,IGFBP4,IL6,SULF2,TNFAIP6	408 (6)
ID1		transcription regulator	0.00102	CCN2,CUL3,FN1,ICAM1,IGFBP3,MMP14,MMP2,MMP9,TF,THBS1,VIM	658 (20)
Calcineurin A		group	0.00103	ACTA1,CCN2,COL1A1,COL1A2,COL3A1,TGFB1,TIMP1	430 (20)
NRXN1		transporter	0.00103	CXCL12,FBLN5,FLRT2,MMRN1,TGFB1,THBS1,TNC
hymecromone		chemical drug	0.00103	CD44,EGFR,FAS,MMP2,MMP3,MMP9,TNFAIP6	474 (17)
ammonium chloride		chemical drug	0.00103	APP,CD9,CTSB,GRN,IL6,LDLR,TFRC	595 (19)
Histone h4		group	0.00103	ACTA1,ADIPOQ,AGT,FAS,FASN,G6PD,GSTP1,ICAM1,IL6,MCM3,MMP9,NEGR1,RPL10A,RPL12,RPS6,TAGLN,VCAM1	573 (18)
mir-223		microRNA	0.00103	ALCAM,BST1,C7,CSF1,FAM20C,GASK1B,ICAM1,IGF1,IL1RN,IL6,LY96,MYOF,PARP1,POSTN,S100A6,SERPINB2,TGFBI	238 (7)
L-arginine		chemical - endogenous mammalian	0.00104	ASL,BGN,DAG1,FN1,IGF1,IL6,SERPINE1,TFRC,TGFB1	451 (17)
ziritaxestat		chemical drug	0.00104	AKR1C1/AKR1C2,AKR1C3,CCN2,FST,HMOX1,LAP3,LTBP2,SULF1,TAGLN	260 (7)
MED1		transcription regulator	0.00104	ACLY,ADIPOQ,AMBP,APOB,CCN5,CFD,CLTC,EDF1,FASN,GSTP1,HPRT1,HSD17B4,IGF1,IGFBP3,IGLL1/IGLL5,NCL,NID2,PTMA,SCPEP1,STC2,THBS1,TOP1	680 (19)
divalinal-angiotensin IV		chemical reagent	0.00104	ICAM1,IL6,MMP2
miR-423-5p inhibitor		chemical reagent	0.00104	ACTA1,CDH2,VIM	557 (11)
ZBED1		enzyme	0.00104	RPL10A,RPL12,RPS6
GGCT		enzyme	0.00104	CDH2,MMP2,MMP9	479 (7)
anthralin		chemical drug	0.00104	KRT1,KRT18,KRT2
FDX2		transporter	0.00104	ACO1,FTH1,TFRC
NSRP1		other	0.00104	CDH2,FN1,VIM	282 (10)
SLC30A5		transporter	0.00104	CD55,CD59,NT5E
PFDN6	12.422	other	0.00104	PFDN2,PFDN5,VBP1
PYCR1		enzyme	0.00104	CDH2,CTNNB1,VIM
IBSP		other	0.00104	ITGAV,MMP2,THBS1
PUF60		other	0.00104	H2AX,XRCC5,XRCC6
ITIH2	13.165	other	0.00104	ITIH1,ITIH2,TNFAIP6	112 (3)
VBP1	12.545	other	0.00104	PFDN2,PFDN5,PFDN6
VGLL4		other	0.00104	ACTA1,CCN2,CTNNB1	277 (7)
PFDN2	12.277	other	0.00104	PFDN5,PFDN6,VBP1
MYCT1		other	0.00104	CD9,GP1BA,PF4
NME3		kinase	0.00104	ITGA2,ITGB1,VIM	276 (7)
Macf1		other	0.00104	MAP1B,MAPRE1,VCL
SH3GL1		other	0.00104	COL3A1,FN1,MMP14	270 (7)
PSMB5	12.85	peptidase	0.00104	GSTP1,PSMB1,PSMB2
dexpramipexole		chemical drug	0.00104	HK1,LDHA,PKM
GSK-2606414		chemical reagent	0.00104	HSPA5,P4HB,PDIA4
ZC3H13		other	0.00104	LDHA,LDHB,PKM
PMX 205		chemical reagent	0.00104	BMP1,CTNNB1,THBS1
angustibalin		chemical - endogenous non-mammalian	0.00104	COL1A1,COL1A2,FN1	476 (7)
lysophosphatidylcholine		chemical - other	0.00105	CAT,CCL2,CXCL1,FABP5,FASN,ICAM1,IL6,LDLR,LRP1,MMP1,PLAUR,SERPINE1	684 (24)
rasagiline		chemical drug	0.00109	ALDOC,APP,CAT,FAS,RACK1,SOD1,TFRC,YWHAG	319 (12)
EIF3E		translation regulator	0.00109	COL18A1,COL5A1,CORO1C,CXCL1,DYNC1H1,LPA,THBS1,TNC
GBX2		transcription regulator	0.00109	EEF1A1,ENPP2,IL1RAP,LAMA2,NRP1,SLIT3,TNFRSF21,VCL
peptidoglycan		chemical - endogenous non-mammalian	0.0011	CCL2,CTNNB1,CXCL1,CXCL6,FAS,HMOX1,ICAM1,IL1RN,IL6,MMP1,MMP3,SOD2,TMSB10/TMSB4X,YBX1	528 (14)
NEIL2		enzyme	0.00114	ACTB,C3,CCL2,CSF1,CXCL6,GAPDH,HPRT1,IL1RAP,IL1RN,IL6,LY96	410 (9)
MAP2K6		kinase	0.00114	ACTA1,BGN,CCL2,IL6,LDLR,MMP1,MMP2,MMP3,MMP9,MYH11,PRDX1	478 (17)
Ifn gamma		complex	0.00115	AGT,CCL2,CHI3L1,CSE1L,FAS,ICAM1,IGFBP4,IGFBP5,LY96,MAPK1,MMP9,PSME1,PSME2	641 (17)
cephaloridine		chemical drug	0.00115	ANGPTL4,APOA4,CCN2,FGB,G6PD,GPNMB,GSTP1,HMOX1,HSPA1A/HSPA1B,HSPH1,MCM3,PSMD11,TFRC
MAPK7		kinase	0.00117	ACLY,ADAMTS1,ALDOC,CDH2,FASN,FDPS,HMOX1,IDI1,IL6,LDLR,SERPINB2,VIM	651 (24)
TNFRSF1A		transmembrane receptor	0.00118	APCS,CCL2,CCN2,CD44,CDH2,CXCL1,ICAM1,IGF1,IL6,MMP1,MMP14,MMP2,MMP9,SERPINE1,SOD2,TFRC,TGFB1,USP7,VCAM1	459 (15)
CA9		enzyme	0.00119	ALDOA,ATP5F1A,ATP5F1B,CA12,COL2A1,ENO1,LDHA,PGK1,SLC3A2
mir-30		microRNA	0.00119	ADAM12,CAT,CCN2,IL6,ITGA2,NT5E,SERPINE1,TXNDC5,VIM	713 (17)
prostaglandin D2		chemical - endogenous mammalian	0.00119	CD44,CSF1,HMOX1,HSPA1A/HSPA1B,IL6,NRP1,PLAUR,PTGDS,SERPINE2,TNFRSF11B	616 (19)
PTGER2		G-protein coupled receptor	0.0012	ALB,APP,CFP,ECM1,H2AX,HUWE1,IL6,MMP9,SERPINE1,THBS1,TIMP1,TIMP2,TIMP3,TNFAIP6	585 (21)
NF1		other	0.00123	CTNNB1,ICAM1,MDK,NCL,NPM1,RPL10A,RPS19	319 (10)
amino acids		chemical - endogenous mammalian	0.00123	ACTB,GAPDH,IGF1,IL6,RPS20,RPS6,THOP1	600 (22)
methylselenic acid		chemical reagent	0.00125	ACTN4,ADAMTS1,AKR1C1/AKR1C2,APOD,B4GALT1,BLVRB,BTD,CD44,CLU,DPYSL2,ERP44,FN1,H1-0,HSP90B1,IGF1,LMNB2,MANF,MAP1B,MAPK1,MCM3,PDIA4,PFDN5,STX7,TGFBR3	765 (15)
CDC73		other	0.00125	APP,H1-2,HMGA1,IGF1,IGFBP4,LGALS3
vasoactive intestinal peptide		biologic drug	0.00125	CCL2,CSF1,KITLG,MMP3,NES,TNFRSF11B	314 (9)
GDF15		growth factor	0.00125	EGFR,IL6,LTBP1,PLAUR,SERPINE1,TIMP3	735 (21)
FSTL1	12.957	other	0.00125	COL1A1,COL1A2,CTNNB1,FN1,FSTL1,IL6	702 (23)
CD9	12.738	other	0.00125	CALB2,DPP4,ITGA2,ITGA5,ITGB1,MMP9	510 (22)
SPRY1		other	0.00125	FGF7,IGF1,LOX,LOXL3,MMP14,MMP2	463 (12)
FOXF2		transcription regulator	0.00125	CTNNB1,FN1,MYH11,PDGFRA,TAGLN,VIM	337 (13)
IOX2		chemical reagent	0.00125	ENO2,LOX,LOXL2,P4HA1,PLOD2,STC2
daporinad		chemical drug	0.00127	CCL2,CD44,CTNNB1,IL6,LMNB1,NAMPT,NES,SERPINE1	460 (17)
SAA1		transporter	0.00127	BGN,CTSK,CXCL6,IL1RN,IL6,MMP2,MMP3,MMP9	368 (14)
TXNRD1	12.63	enzyme	0.00127	BLVRB,CBR1,FAS,GPX3,HMOX1,PGD,TKT,UGP2	292 (7)
nonylphenol		chemical toxicant	0.00127	ADIPOQ,APEH,APOB,ATP6AP1,CCL2,FAS,HSPA1A/HSPA1B,S100A6	416 (10)
anandamide		chemical - endogenous mammalian	0.00127	ANGPTL4,FKBP1A,HSBP1,HSPA5,IL6,MMP2,STIP1,TPI1	580 (20)
apigenin		chemical - endogenous non-mammalian	0.00129	CCL2,CTNNB1,CXCL1,DPP4,HMOX1,ICAM1,IL6,MMP1,MMP9,SOD2,TAGLN,VCAM1	409 (17)
CSDE1		enzyme	0.00132	CCL2,CTTN,FN1,TNC,VIM	753 (15)
CHD1		enzyme	0.00132	CXCL1,CXCL6,ICAM1,IL6,SOD2
TNFRSF12A		transmembrane receptor	0.00132	ACTA1,CCL2,IL6,MMP1,MMP3	310 (13)
DMH1		chemical reagent	0.00132	ADAM17,INHBA,LOX,LOXL2,MMP2
BAR501		chemical reagent	0.00132	CTH,ICAM1,IL6,TGFB1,VCAM1
N,N-dimethylarginine		chemical - endogenous mammalian	0.00132	APP,CCN2,FN1,ICAM1,SERPINE1	354 (16)
leukotriene D4		chemical - endogenous mammalian	0.00136	ADAM12,ADAMTS1,CCL2,CCN1,EEF2,IL6,ITGB1,MMP1,PDGFRB	442 (17)
TNFAIP3		enzyme	0.00136	CSF1,FAS,ICAM1,IL6,MMP9,SLC3A2,TFRC,TGFB1,VCAM1	544 (13)
baicalein		chemical drug	0.00136	APOE,CCL2,HMOX1,ICAM1,IL6,MMP1,MMP2,PRDX6,VCAM1	397 (15)
Irp		group	0.00136	APP,FTH1,FTL,TFRC
740 Y-P		chemical reagent	0.00136	CDH2,ICAM1,IL6,VIM	381 (10)
BML-111		chemical reagent	0.00136	CAT,HMOX1,LGALS3,PRDX1	223 (7)
soloxolone methyl		chemical reagent	0.00136	ELN,IL6,SERPINE1,TIMP1
Nucleosome core		complex	0.00136	HMGA1,HMGB1,HMGN1,HMGN2
SMPD3		enzyme	0.00136	APP,ICAM1,IGF1,VCAM1	510 (19)
LGALS8		other	0.00136	CCL2,CXCL1,IL6,VWF	377 (15)
WNT5B		other	0.00136	COL1A1,COL2A1,FN1,VCAN	278 (10)
MFAP4	13.322	other	0.00136	COL1A1,FN1,SERPINE1,TGFB1	262 (7)
LTBP2	12.89	other	0.00136	ADIPOQ,FASN,IL6,LMNA	241 (7)
ELK3		transcription regulator	0.00136	CCT8,HMOX1,MMP3,SERPINE1	222 (7)
pomegranate extract pill		chemical drug	0.00136	CAT,HMOX1,PRDX1,SOD1
nedocromil sodium		chemical drug	0.00136	COL3A1,MMP2,MMP9,TGFB1
sodium dodecyl sulfate		chemical drug	0.00136	FABP5,IL6,KRT1,SERPINE2
SU1498		chemical drug	0.00136	CD55,ICAM1,TNFRSF11B,VCAM1	297 (10)
dextran		chemical drug	0.00136	AFM,APOE,ICAM1,SERPINC1
UQCC3		other	0.00138	ALDOA,ALDOC,ATP5F1A,ATP5F1B,ATP6AP1,ATP6V1A,ENO1,ENO2,ENO3,GAPDH,GPI,HK1,PFKL,PGAM1,PGK1,PKM,TPI1	274 (7)
glutathione		chemical - endogenous mammalian	0.00141	ALB,EGFR,GPX3,HMOX1,HSPA5,IL6,PDGFRB,SERPINE1,SOD2,TNC,VCAM1	476 (17)
cocaine		chemical drug	0.00142	ATP5F1B,CCL2,CLSTN1,DDB1,ENO2,FHL2,GNB1,HSPA4,ICAM1,IL6,INHBA,MAPK1,NRDC,PARP1,PDXK,PITHD1,PRDX2,PRKACA,PSAP,THBS1,TUBB	496 (19)
indican		chemical - endogenous mammalian	0.00147	AGT,ALB,CCL2,HMOX1,ICAM1,TGFB1,THBS1	387 (16)
conjugated linoleic acid		chemical drug	0.00147	ANGPTL4,CTSK,IL1RN,LTA4H,MMP9,PRDX1,TNFRSF11B,TXN	594 (16)
PDPK1		kinase	0.00147	A2M,CST3,IL6,LDHA,PFKP,RAB11A,SERPINB2,SERPINE1	567 (24)
CREBBP		transcription regulator	0.00151	ADAM12,AGT,ANXA6,ASL,AXL,B2M,CAPG,CCN1,CD44,CD59,COL1A2,COL2A1,CSF1,CXCL12,EGFR,FDPS,GFRA1,GM2A,H2AC25,HBB,IL6,LDLR,LGALS3BP,MCM3,MMP9,PDGFRB,PSMB9,SERPINA3,SERPINE2,SOD2,TAGLN,TNC,VCAM1,XRCC6	471 (16)
mir-34		microRNA	0.00151	ADAM12,AHCYL1,AXL,COL1A1,EFNB1,FN1,H2AX,MARCKS,PFKP,PKM,SEMA3C,TIMP3,TUBB3	715 (20)
CLEC4G		other	0.00154	CCN2,CSF1,IL6,MFGE8,NOTCH3,PDGFD,SFRP4,TGFB1,WNT2
MOG		other	0.00154	C5,CD44,ICAM1,IGF1,IL6,MMP3,MMP9,TGFB1,VCAM1	372 (12)
VH032		chemical reagent	0.00155	ENO2,LOX,LOXL2,P4HA1,PLOD2,STC2
JUN/JUNB/JUND		group	0.00155	C3,CCN1,COL7A1,HMOX1,IL6,MMP1	510 (16)
miR-205-5p (and other miRNAs w/seed CCUUCAU)		mature microRNA	0.00155	CDH2,CTNNB1,HNRNPU,MMP2,MMP9,PARK7	650 (17)
mir-144		microRNA	0.00155	ADAM10,APP,IL6,PGM1,VCAN,YWHAZ	157 (5)
HEXIM1		transcription regulator	0.00155	AKR1C3,ANXA1,COL1A1,HNRNPH1,LOXL2,VIM	501 (14)
ECSIT		transcription regulator	0.00155	CD44,HMOX1,IL1RN,IL6,PLAUR,SOD2	320 (12)
alpha-tocopherol		chemical drug	0.00155	ADIPOQ,ALB,CCN2,HMOX1,HSPA1A/HSPA1B,IL6	582 (19)
geranylgeranyl pyrophosphate		chemical - endogenous mammalian	0.00155	APP,CCL2,CD55,ICAM1,MMP9,VCAM1	388 (14)
Ngf		group	0.00157	ANXA2,APP,CLU,ENO2,MAP1A,MMP3,PLAUR,SERPINE1,TGFB1,THY1,TUBB3	739 (21)
ETV6-RUNX1		fusion gene/product	0.00163	CAPZA2,CD44,CDH2,CFL1,CLIC1,EIF4A1,ENG,FABP5,FTH1,ICAM1,IFI30,ITGB1,LGALS1,METAP2,MME,MMP2,MMP9,MYLK,PDGFRB,PDLIM5,PLXNB2,PSMB9,RPS6,S100A4,TGFB1,TP53I3,TPM1,TPP1
Nfat (family)		group	0.00165	B4GALT1,CALD1,CCL2,CCN1,CTSK,DKK3,FAS,FHL1,ICAM1,SERPINE1,SOD2,TUBB3,VCAM1	579 (17)
NFATC1		transcription regulator	0.00168	COL1A1,CTSK,FAS,GPC6,HMOX1,HSP90B1,ICAM1,IL6,ITGAV,MYH11,PDIA4,PLS3,THBS1,VCAM1	485 (19)
MYRF		transcription regulator	0.00169	AKR1C3,ANXA6,CCN2,CFI,COL14A1,LHPP,LOXL4,PLAUR,SEPTIN11,TNFRSF21
EFNA1		other	0.00169	CCN2,CRABP2,DCBLD2,FABP5,FN1,KRT1,KRT10,KRT18,NT5E,NTM	259 (7)
BACH1		transcription regulator	0.00169	ATP5F1B,CALM1 (includes others),FTH1,FTL,GAPDH,HBB,HMOX1,IGF1,IL6,MMP1	226 (7)
SMAD1		transcription regulator	0.0017	CCN2,COL1A1,COL1A2,COL2A1,COL4A1,CSF1,ICAM1,VCAM1	680 (25)
ZFTA-RELA		fusion gene/product	0.0017	CD44,CSF1,FN1,FTH1,ICAM1,IL1RN,IL6,S100A6
amphetamine		chemical drug	0.00172	CDH2,EZR,FAP,GNB1,HSPA4,HSPA8,ICAM1,INHBA,RDX,STIP1,TLN1,UCHL1
CYTOR		other	0.00172	CDH2,EGFR,SOD1,SOD2,VIM	590 (11)
IL-35		complex	0.00172	CXCL6,IL6,IL6ST,TIMP1,VCAM1	349 (14)
SLC40A1		transporter	0.00172	FTH1,IL6,PGK1,TFRC,TGFB1	345 (11)
BIRC2		enzyme	0.00172	CCL2,CSE1L,CSF1,CXCL1,IL6	526 (16)
PDCD4		other	0.00172	IL6,LOX,MMP3,PLAUR,YBX1	681 (17)
IFITM1		transmembrane receptor	0.00172	DDAH2,EDIL3,MAPK1,SELENOP,SERPINE2
isoliquiritigenin		chemical - endogenous non-mammalian	0.00172	CCN2,IL6,MMP2,MMP9,SERPINF1	667 (20)
gallic acid		chemical - endogenous non-mammalian	0.00172	ADAM17,IL6,MMP2,MMP9,VCAM1	469 (19)
helenalin		chemical - endogenous non-mammalian	0.00172	CXCL1,CXCL6,HMOX1,IL6,MMP9	326 (12)
FOXP3		transcription regulator	0.00173	ANXA1,CAPG,CSF1,DDB2,GAPDH,HLA-A,IGFBP4,IL6,LDHA,LGALS1,LGALS3,MGAT1,MMP2,MMP9,NRP1,NT5E,TGFB1,TTR,TXN	728 (22)
NCF1		enzyme	0.00174	CD44,FN1,HMOX1,ICAM1,IGF1,SERPINE1,TGFB1	498 (17)
cyclopropanecarboxylic acid		chemical reagent	0.00174	ACAA2,CAT,F10,F2,HBB,HSPA5,P4HB
ETV4		transcription regulator	0.00174	B4GALT1,CTNNB1,FN1,MMP14,MMP9,PLEC,VIM	200 (7)
AXL	12.424	kinase	0.00174	CDH2,IL6,MMP1,MMP2,MMP3,MMP9,VIM	492 (18)
XAV939		chemical reagent	0.00174	AHNAK,COL1A1,CRABP2,CTNNB1,DES,IGFBP2,TNFRSF11B	453 (7)
PRKCQ		kinase	0.00174	CD44,EZR,IL6,ITGB1,MMP1,MMP2,MMP9	513 (17)
ALB	13.374	transporter	0.00175	AGT,ALB,CCL2,CCN2,COL1A1,FN1,HSPA5,IL6,TGFB1	497 (20)
BAX		transporter	0.00175	CTSB,CTSD,CTSK,ERO1A,HLA-A,IL6,MMP9,PDIA6,TIMP1	669 (20)
amiodarone		chemical drug	0.00175	ASAH1,GRN,HMOX1,HSPD1,ICAM1,LDLR,SOD2,TAGLN,TF	403 (12)
benzene		chemical toxicant	0.00175	ANPEP,COL1A1,COL3A1,IGFBP3,MFGE8,PLS3,RTN4,SPARC,YWHAQ
ADM		other	0.00189	ACE,AGT,CCL2,FN1,ICAM1,IL6,PGK1,TGFB1,TNFRSF11B,VCAM1	460 (19)
collagen type i (family)		group	0.00189	CCL2,CDH2,IL1RN,LUM,SERPINE1,SPARC	397 (15)
TNFRSF11B	12.43	transmembrane receptor	0.00189	COL1A1,IGF1,IL6,ITGAV,MMP9,TNFRSF11B	323 (17)
SOX6		transcription regulator	0.00189	CALB2,COL2A1,CTNNB1,HSPG2,MYL9,NPM1	345 (7)
SCGB1A1		cytokine	0.00189	C3,COL4A1,FN1,MMP14,MMP2,MMP9	449 (15)
phorbol 12,13-didecanoate		chemical toxicant	0.00189	CSF1,CYCS,IL1RAP,MMP1,PARP1,SOD2	562 (16)
capsaicin		chemical drug	0.00192	APP,CAT,EGFR,HGF,HMOX1,IGF1,KITLG,MMP14,MMP2,MMP9,TNFRSF11B	680 (17)
E2F4		transcription regulator	0.00194	BUB3,CALM1 (includes others),CASP6,DDB1,DUT,FAS,FGF7,H2AX,HMGB1,HP,HSP90B1,KHDRBS1,MCM3,NASP,NCL,NPM1,PRKCSH,PSAT1,RANBP1,SERPINE1,SFPQ,SLC3A2	410 (7)
Hbb-b2		other	0.00195	C1QA,CD44,FN1,FTH1,FTL,SERPINF2,TF,TFRC	159 (5)
T 0070907		chemical reagent	0.00196	ADIPOQ,COL1A1,COL1A2,HMOX1	402 (17)
POLR3G		enzyme	0.00196	EZR,LMNA,PFDN5,S100A4
DEPTOR		other	0.00196	CDH2,ICAM1,VCAM1,VIM	577 (15)
VWF	12.611	other	0.00196	LGALS3,MYH11,TAGLN,YWHAZ
NELFB		other	0.00196	CCN2,COL6A1,RPLP0,RPS3
MIR320		group	0.00196	EMILIN2,FN1,MMP9,TFRC
miR-451a (and other miRNAs w/seed AACCGUU)		mature microRNA	0.00196	ADAM10,MIF,MMP2,MMP9
LIMA1		other	0.00196	KRT18,KRT8,VCAN,VIM	286 (7)
LPA	12.735	other	0.00196	ICAM1,SERPINB2,SERPINE1,VCAM1	357 (16)
RASGRF1		other	0.00196	IGF1,IL6,MMP3,MMP9	379 (16)
ITGB8		other	0.00196	APOE,MACF1,TGFB1,TMEM119
2,2-bis(4-hydroxyphenyl)-1,1,1-trichloroethane		chemical - endogenous mammalian	0.00196	CLU,CTSB,IGF1,IGFBP5	740 (16)
retinaldehyde		chemical - endogenous mammalian	0.00196	CD44,EGFR,IL6,PTGDS	199 (7)
selenomethionine		chemical - endogenous mammalian	0.00196	CTSD,MMP2,MMP3,SELENOP
FOXA1		transcription regulator	0.00196	ANXA1,COL18A1,FKBP4,FSTL1,HADH,HK1,IL6,MYH11,MYL9,NES,PAM,PDGFRB,PRNP,SOD1,TAGLN,TF,THBS3,TTR	433 (15)
EIF2AK4		kinase	0.00198	CAT,FASN,HMOX1,IL6,PARP1,PSAT1,PSPH,PYGL,SOD2	397 (14)
iron		chemical - endogenous mammalian	0.00198	APP,EIF3A,FTH1,FTL,HMOX1,IL6,SOD2,TF,TFRC	401 (17)
adenosine dialdehyde		chemical reagent	0.00201	ICAM1,TXNRD1,VCAM1
inositol		chemical drug	0.00201	CD55,CD59,PAM
chondroitin sulfate		chemical - endogenous mammalian	0.00201	FN1,MMP3,PRNP	645 (16)
ERW1041E		chemical reagent	0.00201	COL1A1,FN1,TGFB1
ranolazine		chemical drug	0.00201	ICAM1,IL6,VCAM1	422 (20)
norethindrone acetate		chemical drug	0.00201	F2,SERPINE1,TFPI
F Actin		complex	0.00201	CCN2,FLNA,MMP2	296 (7)
glycitein		chemical drug	0.00201	IL6,MMP3,MMP9	705 (22)
NSD3		enzyme	0.00201	CDH2,DCPS,VIM
GSDMB		other	0.00201	ENO2,LDHA,TGFB1
USP15		peptidase	0.00201	CCL2,IL6,MMP2	452 (7)
KCNK2		ion channel	0.00201	CCL2,ICAM1,VCAM1	306 (10)
DOHH		enzyme	0.00201	NME1,PARK7,PRDX2
SPON2	13.342	other	0.00201	CCL2,CSF1,IL6	380 (10)
EIF3M		translation regulator	0.00201	EIF3F,MIF,MT2A
SYT11		transporter	0.00201	CAVIN1,EHD2,IL6
lumefantrine		chemical drug	0.00201	CTNNB1,HSPB1,VIM
peptide T		biologic drug	0.00201	ICAM1,ITGAV,TGFB1
PFDN5	12.742	transcription regulator	0.00201	PFDN2,PFDN6,VBP1
HSPB2		other	0.00201	CCL2,ICAM1,TGFB1	156 (6)
CLDN1		other	0.00201	CTNNB1,MMP2,VIM	452 (7)
Pzp		other	0.00201	APOE,LDLR,LRP1
PIWIL1		enzyme	0.00201	FLNA,TPM2,VCL
galunisertib		chemical drug	0.00201	CDH2,FN1,VIM	669 (19)
TP53RK		kinase	0.00201	PSMA3,PSMB5,PSMB7
CTSA	13.147	peptidase	0.00201	GLB1,SOD3,TGFB1
NRP2	12.527	kinase	0.00201	CTNNB1,H2AX,S100A4
GMFG	12.857	growth factor	0.00201	IL6,ITGA5,ITGB1	453 (13)
APLP2	12.674	other	0.00201	APP,EGFR,PRNP	571 (10)
FDXR		enzyme	0.00201	ACO1,FTH1,TFRC	157 (5)
carboxymethylflavin		chemical - endogenous mammalian	0.00201	MMP2,MMP9,TIMP1	304 (7)
formylmethylflavin		chemical - endogenous non-mammalian	0.00201	MMP2,MMP9,TIMP1	304 (7)
EIF5A2		translation regulator	0.00201	CDH2,TGFB1,VIM	313 (9)
DIDO1		other	0.00201	H2AX,ITGAV,PRDX2
PCCA-DT		other	0.00201	CDH2,ENO1,VIM	344 (7)
dec-RRLL-cmk		chemical reagent	0.00201	COL11A1,COL1A2,FN1
olmesartan medoxomil		chemical drug	0.00201	ACE,IL6,TGFB1	301 (12)
2,2'-dipyridyl		chemical toxicant	0.00201	FTH1,LOX,LOXL2
risedronic acid		chemical drug	0.00201	HSPA8,HSPD1,PDIA3
beta-hydroxyisovaleric acid		chemical - endogenous mammalian	0.00201	PSMB3,PSMC2,PSMC6
lumichrome		chemical - endogenous non-mammalian	0.00201	MMP2,MMP9,TIMP1	304 (7)
trigonelline		chemical - endogenous mammalian	0.00201	ACE,AGT,PSMA5	222 (7)
RASSF5		other	0.00204	EEF2,FAT1,IL6,MDK,MMP9,PCMT1,PSMD1	542 (18)
PRKCZ		kinase	0.00204	COL1A2,HMOX1,MAPK1,MMP2,MMP9,PSAT1,VCAM1	370 (15)
KRT14		other	0.00204	CXCL1,HSPA5,KRT1,KRT18,KRT8,MMP1,MMP9	407 (9)
eprenetapopt		chemical drug	0.00204	IGFBP7,MAP4,MAPK1,PEA15,SHISA5,VCL,YWHAG	572 (7)
MAX		transcription regulator	0.00206	APEX1,CAD,CYCS,FTH1,HMGA1,NCL,NPM1,PDGFRB,PTMA,RBBP7,SCPEP1,YBX1	415 (5)
PTGES		enzyme	0.0021	ANXA1,ANXA2,CCN2,EZR,IL6,MMP9,PTMA,RPS19,SERPINE1,VIM	746 (23)
E. coli lipopolysaccharide		chemical - endogenous non-mammalian	0.00212	CCL2,CCN1,CXCL1,CXCL6,FDPS,ICAM1,IL6,MMP9,TF,TGFB1,VCAM1	363 (15)
MACROH2A1	12.569	other	0.00212	ANXA2,CTHRC1,FASN,FN1,FSTL3,IL6,PARP1,SERPINA7,SERPINB2,SERPINE1,SPARC	219 (9)
MYO6		other	0.00212	B2M,COL5A2,COL6A2,ECM1,IGFBP7,IPO7,MXRA8,MYL9,PRG4,TAGLN,TNC	576 (7)
CD24		other	0.00213	CTTN,ECM1,ICAM1,NAGK,PRDX2,RARRES1,SFPQ,TFPI,TFPI2,THBS1,TPP2,TPR,UROD	264 (7)
ELOVL3		enzyme	0.00213	ACAT2,ALAD,COL1A2,COL3A1,COL6A3,ENO1,GPNMB,IDI1,IFI30,LIPA,LUM,LYZ,MMP2,TIMP1
NR1H2		ligand-dependent nuclear receptor	0.00213	ACE,AGT,APCS,APOE,C3,FASN,FDPS,HK1,HSD17B4,IL1RN,IL6,LDLR,MMP9,PLTP	360 (18)
HDAC4		transcription regulator	0.00218	ACTA1,ANGPTL4,C1QC,CHRDL1,FST,IL6,LDHA,MAPK1,MMP10,MMP2,MMP9,NTM,PPP3CA,SERPINB2,TAGLN,VCAM1	401 (20)
RARA		ligand-dependent nuclear receptor	0.00218	ADAM10,ADAM17,APOA1,APOC3,APOM,ARHGAP1,C5,CA12,CD44,CD9,CP,CRABP2,F12,HLA-C,HNRNPD,IGFBP6,IL6,LAMB1,LGALS1,LGALS3BP,MAP1B,MAPK1,NRP1,PGLS,PVR,RARRES1,SEC31A,SFPQ,SMPD1,TGFB1,TNFRSF11B	596 (21)
kawain		chemical - endogenous non-mammalian	0.0022	ADIPOQ,FAS,HMOX1,IL6,SOD2	223 (7)
MSI2		other	0.0022	CCN1,CDH2,FN1,IL6ST,VIM	433 (13)
C1QTNF1		other	0.0022	COL6A1,FN1,IL6,SOD1,SOD2	355 (12)
C-21		chemical drug	0.0022	CCN2,IL6,MMP9,TGFB1,TIMP1	371 (13)
TFEC		transcription regulator	0.0022	COL6A3,F13A1,IL6,MYH9,PSMA6
CCKBR		G-protein coupled receptor	0.0022	ADIPOQ,CDH2,CTNNB1,MAPK1,SPARC	344 (7)
RFX1		transcription regulator	0.0022	COL1A1,COL1A2,LMNA,MAP1A,RPL30
MMP8		peptidase	0.0022	CCN2,COL1A1,HGF,IL6,TGFB1	517 (20)
vitamin K2		chemical drug	0.0022	AKR1C1/AKR1C2,COL6A1,CSF1,SERPINB1,TNFRSF11B
nickel chloride		chemical toxicant	0.00223	ASL,CCL2,ERO1A,GAPDH,HMOX1,IL6,P4HA1,PGK1,TXNRD1	447 (17)
ZMPSTE24		peptidase	0.00223	ICAM1,IGF1,IGFALS,IGFBP3,IGFBP5,IL6,LMNA,SIRPA	640 (16)
ANGPT1		growth factor	0.00223	ACTA1,ADAMTS1,ALCAM,CCL2,COL3A1,ICAM1,ITGB1,VCAM1	443 (20)
SP4		transcription regulator	0.00223	ADH5,CCL2,EGFR,HSPA5,IL1RN,KITLG,MAT2A,SOD2	218 (7)
MED13		transcription regulator	0.00223	ELN,ENO1,FASN,KITLG,KNG1,PCSK9,PYGL,TKT
adenine		chemical - endogenous mammalian	0.00229	CCN2,COL1A1,ICAM1,MYH9,TGFB1,VCAM1	380 (11)
artesunic acid		chemical drug	0.00229	CCL2,EGFR,IL6,MMP9,TGFB1,VIM	437 (14)
TF	13.268	transporter	0.00229	CCL2,COL1A1,EGFR,ERP29,IL6,TFRC	526 (16)
LUCAT1		other	0.00229	ANG,FGA,FGB,FN1,NOTCH3,SOD2
NCL	12.538	other	0.00229	HBB,HSPA1A/HSPA1B,IL6,ILF3,LAMB1,MDK	116 (4)
TLN1	12.561	other	0.00229	HLA-A,ICAM1,IL6,ITGA5,ITGB1,MMP9	564 (21)
CRYAB		other	0.00229	APP,CASP6,COL2A1,DES,IL6,MME	265 (7)
SFTPD		other	0.00229	CCL2,MMP1,MMP2,MMP3,MMP9,TGFB1	447 (15)
TRADD		other	0.00229	CCL2,CXCL1,ICAM1,IL6,MMP9,VCAM1	344 (15)
hemozoin		chemical - endogenous non-mammalian	0.00229	CCL2,CXCL1,HMOX1,ICAM1,IL6,MMP9	397 (14)
kaempferol		chemical toxicant	0.00229	CXCL12,HMOX1,ICAM1,MMP1,MMP2,MMP9	427 (15)
RBPJ		transcription regulator	0.0023	ALDOC,CAPN1,CD44,CLU,CSF1,CTNNB1,CXCL12,FDPS,FGF7,HGF,IGF1,IL1RN,IL6,INHBA,KITLG,MDK,MMP3,NEO1,NRP2,TNC	745 (21)
BCL2		transporter	0.0023	COL2A1,CXCL1,ENO2,FAS,ICAM1,IGFBP6,IL6,ITGB1,MMP2,MMP9,NES,PLAUR,TIMP1,TIMP2	639 (18)
CYP1A1		enzyme	0.00231	AP2M1,CBX3,CNN2,CTTN,DAG1,GPC1,GSTM3,IGF1,IGFBP2,KITLG,LMNA,LMNB2,SEPTIN2
8-bromo-cyclic ADP-ribose		chemical reagent	0.00233	COL1A1,TGFB1	321 (10)
selaginella tamariscina extract		chemical reagent	0.00233	MMP2,MMP9	523 (17)
KCN1		chemical reagent	0.00233	P4HA1,P4HA2
B7-33		chemical reagent	0.00233	MMP2,TIMP1
9-ethyl-3-nitro-9H-carbazole		chemical reagent	0.00233	CXCL1,IL6
1alpha,20-dihydroxyvitamin D3		chemical - endogenous mammalian	0.00233	COL1A2,COL3A1
(20S,23)-dihydroxyvitamin D3		chemical - endogenous mammalian	0.00233	COL1A2,COL3A1
1R,20,23-trihydroxyvitamin D3		chemical - endogenous mammalian	0.00233	COL1A2,COL3A1
20S-hydroxyvitamin-d3		chemical - endogenous mammalian	0.00233	COL1A2,COL3A1
methyl 3-amino-5,6-dichloropyrazine-2-carboxylate		chemical reagent	0.00233	CXCL1,IL6
Pdgfra-Pdgfrb		complex	0.00233	CSF1,TIMP1
[truncated: 2,035 more rows]
