# Supplementary material for: A novel therapeutic approach for endometriosis using adipose-derived stem cell-derived conditioned medium- A new hope for endometriotic patients in improving fertility
Source: Front Endocrinol (Lausanne). 2023 May 24;14:1158527. doi: 10.3389/fendo.2023.1158527 (PMC10244723; doi:10.3389/fendo.2023.1158527)
Supplement: Supplementary file 6 [file Table_6.xlsx]

## Sheet: Sheet0
© 2000-2023 QIAGEN. All rights reserved.
Molecules in Network	Score	Focus Molecules	Top Diseases and Functions
ANPEP,ATP6AP1,CAD,CD248,CKAP4,CST3,CTSA,CTSB,CTSD,CTSZ,CUL3,DLST,DPP4,GRN,HLA-C,HNRNPH1,HSP90B1,IMPDH2,LDHB,LGALS3BP,LGMN,LMNA,LMNB1,LMNB2,MACROH2A1,MXRA8,NASP,NME1,PDIA6,PRMT1,RCN1,RRBP1,SGCE,STX7,UGGT1	50	35	[Post-Translational Modification, Protein Degradation, Protein Synthesis]
60S ribosomal subunit,ABHD14B,CAND1,CAPRIN1,CNBP,H1-4,HNRNPU,ILF3,PCBP1,RPL10,RPL10A,RPL11,RPL12,RPL13,RPL14,RPL18,RPL18A,RPL19,RPL24,RPL3,RPL30,RPL31,RPL5,RPL6,RPL7A,RPL8,RPLP0,RPLP1,RPLP2,RPS6,SRP14,SRP9,SSB,STRBP,UBA52	47	34	[Cancer, Cell Death and Survival, Organismal Injury and Abnormalities]
DNASE2,EEF1A1,EEF2,EIF3A,EPRS1,FDPS,H1-5,HUWE1,IARS1,ILF2,IMPA1,IPO5,KTN1,MCM3,MTORC1,NPM1,RACK1,RPL4,RPS11,RPS13,RPS16,RPS19,RPS2,RPS23,RPS3,RPS4X,RPSA,RUVBL2,SELENBP1,TARS1,TPT1,VARS1,VCAM1,VCP,YIPF3	47	34	[Cancer, Cell Death and Survival, Organismal Injury and Abnormalities]
GALM,IGHV,IGHV1-18,IGHV1-69,IGHV3-33,IGHV3-49,IGHV3-7,IGHV3-72,IGHV3-73,IGHV3-74,IGHV4-28,IGHV4-34,IGHV6-1,IGKV1-17,IGKV1-27,IGKV1-33,IGKV1-6,IGKV2-24,IGKV2-40,IGKV3-15,IGKV3-20,IGKV3D-11,IGKV3D-20,IGLV1-44,IGLV1-47,IGLV2-14,IGLV2-8,IGLV3-10,IGLV3-19,IGLV3-21,IGLV4-69,IGLV7-46,IGLV8-61,Immunoglobulin,OLFML3	45	33	[Developmental Disorder, Hereditary Disorder, Metabolic Disease]
CAPZB,CRYZ,CS,CUTA,DHX9,FHL1,GOT2,GUK1,H2AC25,HADH,HNRNPA1,HNRNPAB,HNRNPD,HNRNPM,HSD17B4,HSPD1,MATR3,MDH2,Mhc2 Alpha,PABPC1,PCBP2,PPIF,PSAP,PSMA3,RBMX,RTCB,RTRAF,SFPQ,SRSF8,SSBP1,Tap,TLN1,TOP1,U2AF2,USP14	45	33	[Hereditary Disorder, RNA Post-Transcriptional Modification, Small Molecule Biochemistry]
ACY1,ADSS2,AGA,aminoacylase,ANNEXIN,ANXA6,ASL,ATIC,Beta Secretase,DARS1,ECM2,EGFR,ENOPH1,FAM20C,FBLN7,FKBP,FKBP9,GART,GLT8D2,GNPDA2,LTA4H,MEGF6,MGAT1,MME,MXRA7,NUCKS1,PAICS,PEPD,PFAS,POFUT1,RNPEP,SELENOP,SH3BGRL3,SIL1,UROD	40	31	[Cancer, Nucleic Acid Metabolism, Small Molecule Biochemistry]
AIMP1,ARCN1,ARF3,B4GAT1,BABAM1,CACYBP,COP I,COPA,COPB1,COPB2,COPE,COPG1,DLD,EEF1G,ETF1,EXT1,KARS1,LMAN1,Mek,MRPL12,NOLC1,NRDC,OTUB1,PARK7,PDGFRA,PRDX2,PRDX4,Septin,SEPTIN11,SEPTIN2,SEPTIN7,TPD52L2,TRAP1,UBE2N,UBIQUITIN LIGASE	40	31	[Cell Death and Survival, Infectious Diseases, Organismal Injury and Abnormalities]
ANXA2,ATP5F1A,AXL,CBX3,DDX39A,G3BP1,GAPDH,H1-2,H2AX,Histone h2a,Histone h4,HMGA1,HMGN1,HNRNPA2B1,HNRNPC,HNRNPK,HSP90AA1,HSP90AB1,HSPA8,HSPA9,IPO7,KHDRBS1,NCL,P-TEFb,PA2G4,PI3K p85,PPIA,PPP2R1A,RPL7,RUVBL1,S100A10,SYNCRIP,TRIM28,XRCC6,YBX1	40	31	[Cell Death and Survival, Cellular Movement, Organismal Injury and Abnormalities]
ALDH16A1,ANP32A,ANP32B,BTD,CALU,CLIC1,DDAH1,DDAH2,DERA,ERBB,ERO1A,ERO1B,ERP29,ERP44,FKBP3,GANAB,GASK1B,HSPA13,HYI,HYOU1,NUCB1,NUCB2,Pdi,PDIA4,peptidylprolyl isomerase,PPIB,PPIC,PPIL1,PRKCSH,PTMS,SET complex,SUMF2,Timp,TMSB10/TMSB4X,Vegf	35	29	[Amino Acid Metabolism, Post-Translational Modification, Small Molecule Biochemistry]
ACBD3,Ap1,ATRN,BMP,BMP1,CLSTN1,DPY30,DPYSL3,GGH,GLA,H6PD,IGF2R,KIF5A,MEGF8,Mt,MT2A,NACA,NAGLU,NFASC,OLFM2,Osteocalcin,P3H1,PLA2G15,PLBD2,Ppp2c,PUDP,RNASET2,SBDS,SCPEP1,SKP1,Smad,SMPDL3A,VPS26A,VPS29,VPS35	35	29	[Connective Tissue Disorders, Developmental Disorder, Hereditary Disorder]
Adaptor,API5,ASPH,BCHE,C/EBP,CSF,CSTB,CTSL,Cysteine Protease,DNPEP,FAS,FUT8,GDI1,GDI2,GET3,GLB1,GOLM1,H2BC18,Ikk (family),IL-1R,IL1RAP,LUM,NEU1,NOMO1 (includes others),PLOD3,RNH1,Ryr,SERPINB2,SERPINB6,SERPINB8,SERPINB9,THUMPD1,Tnf receptor,TXNDC12,VAPA	31	27	[Cellular Assembly and Organization, Lipid Metabolism, Tissue Development]
ACAA2,BUB3,CA12,CCT2,CCT3,CCT5,CCT6A,CCT7,Cop9 Signalosome,COPS4,DDB1,DDB2,DENR,EDF1,FUBP1,GPS1,HDGF,HNRNPUL2,Holo RNA polymerase II,HPRT1,IKK (complex),KITLG,PARP4,PGLS,POLR2H,RAD23B,RCC2,RNA polymerase I,RNA polymerase II,Rnr,RPA,SUB1,TFIIH,TPP2,XRCC5	31	27	[Cell-To-Cell Signaling and Interaction, Cellular Assembly and Organization, Reproductive System Development and Function]
AARS1,ACTN1,ACTN4,AFM,amylase,APLP2,APOE,ATP6V1A,ATPase,BLMH,carboxylic ester hydrolase,CDK4/6,CHST11,CHST3,CTNNA1,CTSC,CTSK,EEF1B2,EXT2,LDL-cholesterol,MACF1,MAPRE1,NDST1,NIBAN2,PCMT1,PDLIM5,PDLIM7,SDF4,Secretase gamma,SPTAN1,SPTBN1,sulfotransferase,Trypsinogen,VASN,ZYX	31	27	[Carbohydrate Metabolism, Cellular Function and Maintenance, Small Molecule Biochemistry]
ADIPOQ,AGRN,Alp,Alpha catenin,BGN,COL1A1,COL3A1,COL4A1,COL4A2,COL5A2,COL6A2,COL6A3,Collagen Alpha1,collagen type i (family),CSE1L,ELN,FBN1,FST,HBB,IL1RN,INHBA,JINK1/2,LOX,MIF,MMP2,MMP3,NfkB1-RelA,PCOLCE,POSTN,SERPINE1,Tgf beta,TIMP1,Tnf (family),VCAN,XPOT	31	27	[Connective Tissue Disorders, Organismal Injury and Abnormalities, Skeletal and Muscular Disorders]
A1BG,AHNAK,APEX1,BLVRB,CAT,ENG,F9,FABP5,FCGBP,FTL,G6PD,GPX3,GSR,GSTP1,Hif1,HMGB1,HMOX1,IgG,IgG3 lambda,IL12 (complex),LDL,LDLR,Nos,PKM,PRDX1,PRDX5,SELENOM,SOD2,STAT5a/b,TCOF1,Thioredoxin reductase,TXN,TXNRD1,UBQLN1,UGP2	31	27	[Free Radical Scavenging, Molecular Transport, Small Molecule Biochemistry]
ACLY,ADAM10,BSG,CDH2,CLTC,CSF1,CTHRC1,DBI,ECH1,ENO1,ENO2,FASN,HK1,Ige,KCTD12,LAMP1,LGALS3,MFGE8,MGAT5,Ngf,NRP1,p70 S6k,PFKL,Pi3k class I,PLC gamma,PNP,PRKACA,PTN,PVR,RAB11A,Ral,SLC3A2,SYK/ZAP,TGFBR3,Wnt	31	27	[Cancer, Cellular Movement, Organismal Injury and Abnormalities]
ABI3BP,AHCY,ALAD,CZIB,DUT,EEA1,glutathione transferase,GST (complex),GSTM3,GSTO1,HEBP2,Histone h3,HP1,KPNB1,NAGK,NIF3L1,NLN,Nuclear Pore Complex,NUTF2,PCBD1,PDCD6,PDCD6IP,PRNP,protein-disulfide reductase,PTGR2,Rbp,SEC13,SEC31A,TAF3,TFG,TFIIB,TFIID,TPR,TXNDC17,UBA2	29	26	[Cellular Assembly and Organization, Molecular Transport, Protein Trafficking]
Ck2,CRMP2-KLC1-Tubulin,DCPS,DPP7,EEF1D,estrogen receptor,Glycogen synthase,GPI,H1-0,Il8r,KRT1,KRT10,KRT18,KRT2,KRT8,KRT9,LOXL2,MANF,MAP1B,MMP9,Na ,K -ATPase,Nuclear factor 1,PLOD1,PPP3CA,PRG4,PRKAA,protein phosphatase,PROZ,PTMA,SEMA7A,SERPINB7,TUBB3,TWF1,VIM,WARS1	29	26	[Dermatological Diseases and Conditions, Hereditary Disorder, Organismal Injury and Abnormalities]
alcohol dehydrogenase,alpha-ketoglutarate dehydrogenase,Ap2 alpha,APEH,APP,Aspartyl Protease,C11orf54,CARS1,Caspase-3,CD5L,CHID1,CLEC3B,CLN5,CPOX,CRLF1,DMKN,DPP3,GLOD4,Irp,L-lactate dehydrogenase,LDHAL6B,LMCD1,MFAP4,Na K ATPase,NAGA,NNMT,NTM,PAFAH1B2,pyruvate dehydrogenase,QDPR,SERPINI1,SPON1,succinate dehydrogenase,TLL1,TLL2	28	25	[Carbohydrate Metabolism, Cellular Assembly and Organization, Cellular Function and Maintenance]
A2M,ACAT2,AGT,ALCAM,Angiotensin II receptor type 1,APOA1,CDH13,chymase,Collagen type II,CPNE8,DDX1,FGA,FGB,FGF7,FGG,FNDC1,GC-GCR dimer,H-2db,HABP2,Igh (family),KNG1,LOXL4,Mmp,NfkB-RelA,PI16,PROTEASE,SERPINA1,SERPINE2,SERPINF1,SLC34A3,SOD3,Stat3-Stat3,TF,Ve Cadherin,XPNPEP1	26	24	[Developmental Disorder, Hematological Disease, Hereditary Disorder]
AMPK,ASAH1,CCN2,COL18A1,COL1A2,COL2A1,COL6A1,Collagen type I (complex),Collagen(s),ECM1,ENPP2,Eotaxin,F13A1,FHL2,FSCN1,GALNT2,GPIIB-IIIA,HDL-cholesterol,IgG2c,ITGA5,ITGAV,OS9,P4HB,Pdgfr,PEA15,PF4,Pkg,PRKD,RAP1B,Relaxin,RTN4,SMPD1,THBS1,VTN,VWF	26	24	[Cardiovascular System Development and Function, Cellular Movement, Organismal Development]
ANGPTL4,APOA2,APOB,APOC4,APOL1,Apolipoprotein,CCL2,COLEC12,CP,FMOD,FXR ligand-FXR-Retinoic acid-RXRα,GAD,GPC6,HLA-B27,HP,HPR,HSPG2,IL23,lipase,lipoxygenase,LRP,LY96,NAE1,NPC2,Nr1h,OGFOD3,PCSK9,peroxidase (miscellaneous),PLTP,QSOX1,SAA,SAA4,SARS1,TTR,VLDL	24	23	[Lipid Metabolism, Molecular Transport, Protein Synthesis]
ACAC,apyrase,AZGP1,CANT1,CAPN1,CD109,CPT1,Cr3,creatine kinase,DES,EIF5A,FH,FKBP14,Gamma tubulin,GARS1,GLG1,Hsp27,MAP1A,MESD,METRNL,MIR124,NES,PLEC,PLSCR3,PTPase,PTPRK,PTPRS,RANBP1,Sod,SRC (family),SRPX,TGFBI,TKT,TMEM132A,Villin	24	23	[Cardiovascular System Development and Function, Cell Morphology, Cell-To-Cell Signaling and Interaction]
ACTR2,ACTR3,ADCY,ADRB,aldo,ALDOC,ANXA5,ARPC4,BASP1,CALD1,CaMKII,CAPZA2,CD44,CNDP2,CORO1C,DBN1,EHD1,EHD2,EHD3,Enolase,FAT1,FKBP1A,H/K/NRAS,INTERLEUKIN,L-type Calcium Channel,LMAN2,LTBP2,mediator,mGluR,MYOF,OR1M1,PEBP1,Pp2b,Proinsulin,TTYH3	24	23	[Cell-To-Cell Signaling and Interaction, Cellular Assembly and Organization, Cellular Function and Maintenance]
Abl1/2,AHSG,AMBP,Anti-inflammatory Cytokine,APOM,Collagen type X,CPXM1,CSPG4,GC,HMCN1,IDI1,Inhibin,Integrin alpha v beta 6,ITGBL1,Iti,ITIH1,ITIH2,ITIH3,ITIH4,ITIH5,Lamin,LCN,Ltbp,Mir200,NEGR1,PDGFRL,SERPINF2,SMOOTH MUSCLE ACTIN,SVEP1,Tcf 1/3/4,TCN2,TFPI,TGFB1,TNFAIP6,TWIST	22	22	[Carbohydrate Metabolism, Drug Metabolism, Small Molecule Biochemistry]
