# Supplementary material for: A novel therapeutic approach for endometriosis using adipose-derived stem cell-derived conditioned medium- A new hope for endometriotic patients in improving fertility
Source: Front Endocrinol (Lausanne). 2023 May 24;14:1158527. doi: 10.3389/fendo.2023.1158527 (PMC10244723; doi:10.3389/fendo.2023.1158527)
Supplement: Supplementary file 7 [file Table_7.xlsx]

## Sheet: Sheet0
© 2000-2023 QIAGEN. All rights reserved.
Symbol	Synonym(s)	Entrez Gene Name	Location	Family	Drugs	Entrez Gene ID for Human	Entrez Gene ID for Mouse	Entrez Gene ID for Rat	PubChem ID	HMDB ID	CAS ID
6-hydroxydopamine	1199-18-4, 1,2,4-benzenetriol, 5-(2-aminoethyl)-, 2,4,5-trihydroxyphenethylamine, 5-(2-aminoethyl)benzene-1,2,4-triol, 6-OHDA, C8H11NO3, oxidopamine		Other	chemical toxicant					4624	HMDB0001537	1199-18-4
ALDH1A1	Ahd-2, ALDC, aldehyde dehydrogenase 1 family member A1, aldehyde dehydrogenase 1 family, member A1, ALDEHYDE DEHYDROGENASE A1, aldehyde dehydrogenase family 1, subfamily A1, ALDH1, ALDH11, Aldh1a2, ALDH1A4, Aldh2, ALDH-E1, ALHDII, E1, HEL12, HEL-9, HEL-S-53e, LOC103695056, PUMB1, RALDH1	aldehyde dehydrogenase 1 family member A1	Cytoplasm	enzyme	disulfiram, chlorpropamide	216	11668	24188
APP	AAA, Abetapp, ABPP, AD1, Adap, Ag, alpha-sAPP, amyloid beta (A4) precursor protein, amyloid beta precursor protein, amyloid-beta-protein, Amyloidogenic glycoprotein, Amyloid precursor, amyloid β (A4) precursor, Amyloid β A4 precursor, amyloid β (A4) precursor protein, amyloid β A4 precursor protein, amyloid β precursor, amyloid β precursor protein, amyloid-β-protein, amyloid β-protein precursor, …	amyloid beta precursor protein	Plasma Membrane	other	florbetaben F, aducanumab, flutemetamol, florbetapir F18, bapineuzumab	351	11820	54226
BDNF	ANON2, Brain derived neurotrophic factor, BULN2, OCD1, tBDNF	brain derived neurotrophic factor	Extracellular Space	growth factor		627	12064	24225
CCL11	C-C motif chemokine ligand 11, chemokine (C-C motif) ligand 11, ECF-L, eotaxin, Exotaxin, SCYA11	C-C motif chemokine ligand 11	Extracellular Space	cytokine	bertilimumab	6356	20292	29397
dextran sulfate	9011-18-1, 9042-14-2, dextran sodium sulfate, dextran sulfate sodium salt, dextran sulphate, dextran sulphate sodium, dextran sulphate sodium salt, DSS		Other	chemical drug					--	--	9042-14-2
dopamine	1,2-benzenediol, 4-(2-aminoethyl)-, 1,2-benzenediol, 4-(2-aminoethyl)- (9CI), 4-(2-aminoethyl)benzene-1,2-diol, 50444-17-2, 51-61-6, 62-31-7, A-dopamine, C8H11NO2, DA, dopamine HCl, dopamine hydrochloride, hydroxytyramine, Intropin, Revimine		Other	chemical - endogenous mammalian					681	HMDB0000073	51-61-6
DTX2	2610524D08Rik, Deltex2, deltex 2, E3 ubiquitin ligase, deltex E3 ubiquitin ligase 2, LOC100653244, LOC101930424, RNF58	deltex E3 ubiquitin ligase 2	Nucleus	other		113878	74198	304591
GDNF	Activity-dependent neurotrophic factor, ATF1, ATF2, ATF, Glial cell derived neurotrophic factor, glial cell line derived neurotrophic factor, gndf, HFB1-GDNF, HSCR3	glial cell derived neurotrophic factor	Extracellular Space	growth factor		2668	14573	25453
HMOX1	bK286B10, D8Wsu38e, haemox, HEME OXYGENASE, Heme oxygenase 1, HEME OXYGENASE (DECYCLIZING) 1, Hemox, Heox, HEOXG, HMOX, HMOX1D, HO-1, HSP32	heme oxygenase 1	Cytoplasm	enzyme	tin mesoporphyrin	3162	15368	24451
IGF1	C730016P09Rik, IGF, IGF-I, IGF-I-smC, INSULIN-LIKE GROWTH FACTOR 1, insulin like growth factor I, insulin-like somatomedin peptide I, MAD isoform 4, mecasermin, mecasermin recombinant, MGF, Preproinsulin-like growth factor ia, somatomedin C	insulin like growth factor 1	Extracellular Space	growth factor	MEDI-573, BI 836845	3479	16000	24482
isobutylmethylxanthine	1-methyl-3-(2-methylpropyl)-7H-purine-2,6-dione, 1-methyl-3-isobutylxanthine, 28822-58-4, 3-isobutyl-1-methylxanthine, C10H14N4O2, IBMX, methylisobutylxanthine		Other	chemical toxicant					3758	HMDB0245912	28822-58-4
L-triiodothyronine	(2S)-2-amino-3-[4-(4-hydroxy-3-iodophenoxy)-3,5-diiodophenyl]propanoic acid, 3,3',5-triiodo-L-thyronine, 3,3',5-triiodo-L-thyronine sodium salt, 3,5,3'-triiodo-L-thyronine, 55-06-1, 6893-02-3, C15H12I3NO4, Cytomel, liothyronine, liothyronine sodium, L-T3, L-tyrosine, O-(4-hydroxy-3-iodophenyl)-3,5-diiodo-, L-tyrosine, O-(4-hydroxy-3-iodophenyl)-3,5-diiodo- (9CI), T3, Tertroxin, Tresitope, triiodo…		Other	chemical - endogenous mammalian					5920	HMDB0000265	55-06-1
methamphetamine	139-47-9, 14611-50-8, 1690-86-4, (2S)-N-methyl-1-phenylpropan-2-amine, 300-42-5, 45952-89-4, 51-57-0, 537-46-2, benzeneethanamine, N,alpha-dimethyl-, (S)-, benzeneethanamine, N,alpha-dimethyl-, (S)- (9CI), benzeneethanamine, N,α-dimethyl-, (S)-, benzeneethanamine, N,α-dimethyl-, (S)- (9CI), C10H15N, deoxyephedrine, desoxyephedrine, Desoxyn, Desyphed, Desyphed HCl, Desyphed hydrochloride, D-metham…		Other	chemical drug					10836	HMDB0015517	1690-86-4
miR-10394-3p (and other miRNAs w/seed GGGCGCG)	hsa-miR-10394-3p, hsa-miR-3178, miR-10394-3p, miR-3178		Cytoplasm	mature microRNA
miR-10396b-5p (and other miRNAs w/seed GGCGGGG)	hsa-miR-10396b-5p, hsa-miR-1908, hsa-miR-1908-5p, hsa-miR-663, hsa-miR-663a, hsa-miR-6787-5p, miR-10396b-5p, miR-1908, miR-1908-5p, miR-663, miR-663a, miR-6787-5p, miR-7687-5p, mmu-miR-7687-5p		Cytoplasm	mature microRNA
miR-1245b-5p (and other miRNAs w/seed AGGCCUU)	hsa-miR-1245b-5p, hsa-miR-3142, miR-1245b-5p, miR-3142, miR-7074-3p, mmu-miR-7074-3p		Cytoplasm	mature microRNA
miR-1296-5p (miRNAs w/seed UAGGGCC)	hsa-miR-1296, hsa-miR-1296-5p, miR-1296, miR-1296-5p		Cytoplasm	mature microRNA
mir-133	HSA-MIR-133, hsa-mir-133a, hsa-mir-133a-1, hsa-mir-133a-2, hsa-mir-133b, microRNA 133, microRNA 133a-1, microRNA 133a-2, microRNA 133b, microRNA 3582, MIR133A, MIR133A1, MIR133A2, MIR133B, Mir133c, Mir3582, Mirn133, MIRN133A, MIRN133A1, MIRN133A2, MIRN133B, miRNA133B, Mmu-mir-133, mmu-mir-133a-1, mmu-mir-133a-2, mmu-mir-133b, rno-mir-133a, rno-mir-133b, rno-mir-133c, rno-mir-3582	microRNA 133b	Cytoplasm	microRNA		406922|406923|442890	387151|723817|723954	100314030|100314078|100526597
miR-133a-3p (and other miRNAs w/seed UUGGUCC)	hsa-miR-133a, hsa-miR-133a MM1, hsa-miR-133a-3p, hsa-miR-133b, miR-133, miR-133a, miR-133a-3p, miR-133b, miR-133b-3p, miR-133c, MIR133 3p, MIRN133A, mmu-miR-133a, mmu-miR-133a-3p, mmu-miR-133b, mmu-miR-133b-3p, mmu-miR-133c, rno-miR-133a, rno-miR-133a-3p, rno-miR-133b, rno-miR-133b-3p		Cytoplasm	mature microRNA
miR-1343-5p (and other miRNAs w/seed GGGGAGC)	hsa-miR-1343-5p, hsa-miR-939, hsa-miR-939-5p, miR-1343-5p, miR-6986-5p, miR-939, miR-939-5p, mmu-miR-6986-5p		Cytoplasm	mature microRNA
miR-135b-3p (and other miRNAs w/seed UGUAGGG)	hsa-miR-135a-2-3p, hsa-miR-135b*, hsa-miR-135b-3p, miR-135a-2-3p, miR-135b*, miR-135b-3p, mmu-miR-135b*, mmu-miR-135b-3p, rno-miR-135b*, rno-miR-135b-3p		Cytoplasm	mature microRNA
miR-137-3p (miRNAs w/seed UAUUGCU)	hsa-miR-137, hsa-miR-137-3p, miR-137, miR-137-3p, mmu-miR-137, mmu-miR-137-3p, rno-miR-137, rno-miR-137-3p		Cytoplasm	mature microRNA
miR-149-3p (and other miRNAs w/seed GGGAGGG)	hsa-miR-149*, hsa-miR-149-3p, hsa-miR-4728-5p, hsa-miR-6785-5p, hsa-miR-6883-5p, miR-149*, miR-149-3p, miR-4728-5p, miR-6785-5p, miR-6883-5p		Cytoplasm	mature microRNA
miR-18b-3p (and other miRNAs w/seed ACUGCCC)	miR-18b-3p, miR-6920-3p, mmu-miR-18b*, mmu-miR-18b-3p, mmu-miR-6920-3p		Cytoplasm	mature microRNA
miR-1915-3p (and other miRNAs w/seed CCCAGGG)	hsa-miR-1915, hsa-miR-1915-3p, hsa-miR-6764-5p, miR-1915, miR-1915-3p, miR-6764-5p		Cytoplasm	mature microRNA
miR-1934-5p (and other miRNAs w/seed CUGGUCC)	hsa-miR-7152-3p, miR-1934-5p, miR-7152-3p, mmu-miR-1934, mmu-miR-1934-5p		Cytoplasm	mature microRNA
miR-1947-5p (miRNAs w/seed GGACGAG)	miR-1947-5p, mmu-miR-1947, mmu-miR-1947-5p		Cytoplasm	mature microRNA
miR-1963 (miRNAs w/seed GGGACGA)	miR-1963, mmu-miR-1963		Cytoplasm	mature microRNA
miR-196a-2-3p (and other miRNAs w/seed CGGCAAC)	miR-196a*, miR-196a-2-3p, miR-196a-3p, mmu-miR-196a*, mmu-miR-196a-2*, mmu-miR-196a-2-3p, rno-miR-196a*, rno-miR-196a-3p		Cytoplasm	mature microRNA
miR-196b-3p (miRNAs w/seed CGACAGC)	hsa-miR-196b*, hsa-miR-196b-3p, miR-196b*, miR-196b-3p, mmu-miR-196b*, mmu-miR-196b-3p, rno-miR-196b*, rno-miR-196b-3p		Cytoplasm	mature microRNA
miR-221-5p (and other miRNAs w/seed CCUGGCA)	hsa-miR-221*, hsa-miR-221-5p, hsa-miR-8073, miR-221*, miR-221-5p, miR-8073, mmu-miR-221*, mmu-miR-221-5p, rno-miR-221*, rno-miR-221-5p		Cytoplasm	mature microRNA
miR-3072 (and other miRNAs w/seed GCCCCCU)	hsa-miR-4313, miR-3072, miR-3072-3p, miR-4313, mmu-miR-3072, mmu-miR-3072-3p, rno-miR-3072		Cytoplasm	mature microRNA
miR-3079-5p (miRNAs w/seed UUGAUCU)	miR-3079-5p, mmu-miR-3079-5p		Cytoplasm	mature microRNA
miR-3080-3p (miRNAs w/seed CCUCGGG)	miR-3080-3p, mmu-miR-3080-3p		Cytoplasm	mature microRNA
miR-3093-5p (miRNAs w/seed GCACCCC)	miR-3093-5p, mmu-miR-3093-5p		Cytoplasm	mature microRNA
miR-3097-3p (miRNAs w/seed UCAGACC)	miR-3097-3p, mmu-miR-3097-3p		Cytoplasm	mature microRNA
miR-3103-5p (and other miRNAs w/seed GAGGGAG)	hsa-miR-4510, hsa-miR-6127, hsa-miR-6129, hsa-miR-6130, hsa-miR-6133, miR-3103-5p, miR-4510, miR-6127, miR-6129, miR-6130, miR-6133, miR-6965-5p, miR-7047-5p, miR-7235-5p, mmu-miR-3103*, mmu-miR-3103-5p, mmu-miR-6965-5p, mmu-miR-7047-5p, mmu-miR-7235-5p		Cytoplasm	mature microRNA
miR-3104-5p (and other miRNAs w/seed AGGGGGC)	hsa-miR-6805-5p, miR-3104-5p, miR-6805-5p, mmu-miR-3104-5p		Cytoplasm	mature microRNA
miR-3109-3p (and other miRNAs w/seed AGGGCCA)	hsa-miR-6895-5p, miR-3109-3p, miR-6895-5p, mmu-miR-3109, mmu-miR-3109-3p		Cytoplasm	mature microRNA
miR-3113-3p (miRNAs w/seed CCUGGCC)	miR-3113-3p, mmu-miR-3113*, mmu-miR-3113-3p		Cytoplasm	mature microRNA
miR-3113-5p (miRNAs w/seed UCCUGGC)	miR-3113-5p, mmu-miR-3113, mmu-miR-3113-5p		Cytoplasm	mature microRNA
miR-3116 (miRNAs w/seed GCCUGGA)	hsa-miR-3116, miR-3116		Cytoplasm	mature microRNA
miR-3176 (and other miRNAs w/seed CUGGCCU)	hsa-miR-3176, hsa-miR-3922, hsa-miR-3922-3p, miR-3176, miR-378d, miR-3922-3p, mmu-miR-378d		Cytoplasm	mature microRNA
miR-3180-3p (and other miRNAs w/seed GGGGCGG)	hsa-miR-3180, hsa-miR-3180-3p, hsa-miR-3196, hsa-miR-6816-5p, miR-3180, miR-3180-3p, miR-3196, miR-6816-5p		Cytoplasm	mature microRNA
miR-328-3p (and other miRNAs w/seed UGGCCCU)	hsa-miR-328, hsa-miR-328-3p, MIR328, miR-328-3p, miR-328a-3p, miR-328b-3p, miR-6395, mmu-miR-328, mmu-miR-328-3p, mmu-miR-6395, rno-miR-328, rno-miR-328a, rno-miR-328a-3p, rno-miR-328b-3p		Cytoplasm	mature microRNA
miR-339-5p (and other miRNAs w/seed CCCUGUC)	hsa-miR-339, hsa-miR-339-5p, mir-339, miR-339-5p, miR-3586-5p, mmu-miR-339, mmu-miR-339-5p, rno-miR-339, rno-miR-339-5p, rno-miR-3586-5p		Cytoplasm	mature microRNA
miR-3475-3p (and other miRNAs w/seed CUGGAGG)	miR-3475-3p, miR-6972-5p, mmu-miR-3475, mmu-miR-3475-3p, mmu-miR-6972-5p		Cytoplasm	mature microRNA
miR-381-5p (miRNAs w/seed GCGAGGU)	hsa-miR-381-5p, miR-381-5p, mmu-miR-381*, mmu-miR-381-5p, rno-miR-381*, rno-miR-381-5p		Cytoplasm	mature microRNA
miR-4271 (and other miRNAs w/seed GGGGAAG)	hsa-miR-4271, hsa-miR-4725-3p, hsa-miR-6780b-5p, miR-4271, miR-4725-3p, miR-6780b-5p, miR-7118-5p, mmu-miR-7118-5p		Cytoplasm	mature microRNA
miR-4300 (and other miRNAs w/seed GGGAGCU)	hsa-miR-4300, hsa-miR-5591-5p, hsa-miR-6726-5p, hsa-miR-920, miR-4300, miR-5591-5p, miR-6726-5p, miR-920		Cytoplasm	mature microRNA
miR-4434 (and other miRNAs w/seed GGAGAAG)	hsa-miR-4434, hsa-miR-4516, hsa-miR-5703, miR-4434, miR-4516, miR-5703		Cytoplasm	mature microRNA
miR-4512 (miRNAs w/seed AGGGCCU)	hsa-miR-4512, miR-4512		Cytoplasm	mature microRNA
miR-4532 (miRNAs w/seed CCCGGGG)	hsa-miR-4532, miR-4532		Cytoplasm	mature microRNA
miR-4537 (miRNAs w/seed GAGCCGA)	hsa-miR-4537, miR-4537		Cytoplasm	mature microRNA
miR-4640-5p (and other miRNAs w/seed GGGCCAG)	hsa-miR-4640-5p, hsa-miR-4726-5p, miR-4640-5p, miR-4726-5p		Cytoplasm	mature microRNA
miR-466g (miRNAs w/seed UACAGAC)	miR-466g, mmu-miR-466g		Cytoplasm	mature microRNA
miR-4676-5p (and other miRNAs w/seed AGCCAGU)	hsa-miR-4676-5p, hsa-miR-575, miR-4676-5p, miR-575		Cytoplasm	mature microRNA
miR-4723-5p (and other miRNAs w/seed GGGGGAG)	hsa-miR-4723-5p, hsa-miR-5698, hsa-miR-6870-5p, hsa-miR-7111-5p, miR-4723-5p, miR-5698, miR-6870-5p, miR-6971-5p, miR-7111-5p, mmu-miR-6971-5p		Cytoplasm	mature microRNA
miR-4729 (miRNAs w/seed CAUUUAU)	hsa-miR-4729, miR-4729		Cytoplasm	mature microRNA
miR-4787-5p (and other miRNAs w/seed CGGGGGU)	hsa-miR-4787-5p, miR-4787-5p, miR-7115-5p, mmu-miR-7115-5p		Cytoplasm	mature microRNA
miR-485-5p (and other miRNAs w/seed GAGGCUG)	hsa-miR-485-5p, hsa-miR-6884-5p, miR-1962, miR-485, miR-485-5p, miR-6884-5p, mmu-miR-1962, mmu-miR-485, mmu-miR-485-5p, rno-miR-485, rno-miR-485-5p		Cytoplasm	mature microRNA
miR-486-5p (and other miRNAs w/seed CCUGUAC)	hsa-miR-486, hsa-miR-486-5p, miR-486, miR-486-5p, miR-486a-5p, miR-486b-5p, mmu-miR-3107, mmu-miR-3107-5p, mmu-miR-486, mmu-miR-486-5p, mmu-miR-486a-5p, mmu-miR-486b-5p, rno-miR-486		Cytoplasm	mature microRNA
miR-504-5p (and other miRNAs w/seed GACCCUG)	hsa-miR-4725-5p, hsa-miR-504, hsa-miR-504-5p, miR-4725-5p, miR-504, miR-504-5p, mmu-miR-504, mmu-miR-504-5p, rno-miR-504		Cytoplasm	mature microRNA
miR-5104b-5p (and other miRNAs w/seed GGGCCAU)	hsa-miR-6508-3p, miR-5104b-5p, miR-6508-3p, mmu-miR-5104b-5p		Cytoplasm	mature microRNA
miR-5106 (and other miRNAs w/seed GGUCUGU)	hsa-miR-6753-3p, hsa-miR-7107-3p, miR-5106, miR-6753-3p, miR-6897-3p, miR-7107-3p, mmu-miR-5106, mmu-miR-6897-3p		Cytoplasm	mature microRNA
miR-5114 (and other miRNAs w/seed CUGGAGA)	miR-5114, miR-7094b-2-5p, mmu-miR-5114, mmu-miR-7094b-2-5p		Cytoplasm	mature microRNA
miR-5187-5p (miRNAs w/seed GGGAUGA)	hsa-miR-5187-5p, miR-5187-5p		Cytoplasm	mature microRNA
miR-542-5p (and other miRNAs w/seed UCGGGGA)	miR-542-5p, miR-6966-5p, mmu-miR-542-5p, mmu-miR-6966-5p, rno-miR-542-5p		Cytoplasm	mature microRNA
miR-542-5p (miRNAs w/seed CGGGGAU)	hsa-miR-542-5p, miR-542-5p		Cytoplasm	mature microRNA
miR-5587-3p (miRNAs w/seed CCCCGGG)	hsa-miR-5587-3p, miR-5587-3p		Other	mature microRNA
miR-5588-3p (miRNAs w/seed AGUCCCA)	hsa-miR-5588-3p, miR-5588-3p		Other	mature microRNA
miR-5696 (miRNAs w/seed UCAUUUA)	hsa-miR-5696, miR-5696		Other	mature microRNA
miR-571 (miRNAs w/seed GAGUUGG)	hsa-miR-571, miR-571		Cytoplasm	mature microRNA
miR-625-5p (and other miRNAs w/seed GGGGGAA)	hsa-miR-625, hsa-miR-625-5p, miR-625, miR-625-5p, miR-7073-5p, mmu-miR-7073-5p		Cytoplasm	mature microRNA
miR-6364 (miRNAs w/seed CGAUCCC)	miR-6364, mmu-miR-6364		Cytoplasm	mature microRNA
miR-637 (and other miRNAs w/seed CUGGGGG)	hsa-miR-637, miR-637, miR-7117-5p, miR-7212-5p, mmu-miR-7117-5p, mmu-miR-7212-5p		Cytoplasm	mature microRNA
miR-6373 (miRNAs w/seed AUGGGAA)	miR-6373, mmu-miR-6373		Cytoplasm	mature microRNA
miR-658 (miRNAs w/seed GCGGAGG)	hsa-miR-658, miR-658		Cytoplasm	mature microRNA
miR-671-5p (miRNAs w/seed GGAAGCC)	hsa-miR-671, hsa-miR-671-5p, miR-671-5p, mmu-miR-671, mmu-miR-671-5p		Cytoplasm	mature microRNA
miR-6732-5p (and other miRNAs w/seed AGGGGGU)	hsa-miR-6732-5p, miR-6732-5p, miR-6930-5p, mmu-miR-6930-5p		Cytoplasm	mature microRNA
miR-6777-5p (and other miRNAs w/seed CGGGGAG)	hsa-miR-6777-5p, hsa-miR-6889-5p, miR-6777-5p, miR-6889-5p		Cytoplasm	mature microRNA
miR-6783-5p (miRNAs w/seed AGGGGAA)	hsa-miR-6783-5p, miR-6783-5p		Cytoplasm	mature microRNA
miR-6840-5p (miRNAs w/seed CCCCCGG)	hsa-miR-6840-5p, miR-6840-5p		Cytoplasm	mature microRNA
miR-6846-3p (miRNAs w/seed GACCCCU)	hsa-miR-6846-3p, miR-6846-3p		Cytoplasm	mature microRNA
miR-6859-3p (miRNAs w/seed GACCCCC)	hsa-miR-6859-3p, miR-6859-3p		Cytoplasm	mature microRNA
miR-6909-5p (miRNAs w/seed AGGGGGG)	miR-6909-5p, mmu-miR-6909-5p		Cytoplasm	mature microRNA
miR-6967-5p (and other miRNAs w/seed AGGGAGG)	hsa-miR-1321, hsa-miR-4739, hsa-miR-4756-5p, miR-1321, miR-149-3p, miR-1943-5p, miR-4739, miR-4756-5p, miR-6967-5p, miR-7016-5p, mmu-miR-149*, mmu-miR-149-3p, mmu-miR-1943, mmu-miR-1943-5p, mmu-miR-6967-5p, mmu-miR-7016-5p		Cytoplasm	mature microRNA
miR-7003-3p (miRNAs w/seed CCCGGGU)	miR-7003-3p, mmu-miR-7003-3p		Cytoplasm	mature microRNA
miR-7020-5p (miRNAs w/seed GGGAUGG)	miR-7020-5p, mmu-miR-7020-5p		Cytoplasm	mature microRNA
miR-7034-3p (miRNAs w/seed UGGCCUU)	miR-7034-3p, mmu-miR-7034-3p		Cytoplasm	mature microRNA
miR-7036a-5p (miRNAs w/seed GCGGGGU)	miR-7036a-5p, mmu-miR-7036-5p, mmu-miR-7036a-5p		Cytoplasm	mature microRNA
miR-706 (miRNAs w/seed GAGAAAC)	miR-706, mmu-miR-706		Cytoplasm	mature microRNA
miR-7091-5p (miRNAs w/seed UAGGGGU)	miR-7091-5p, mmu-miR-7091-5p		Cytoplasm	mature microRNA
miR-714 (miRNAs w/seed GACGAGG)	miR-714, mmu-miR-714		Cytoplasm	mature microRNA
miR-7228-5p (miRNAs w/seed GGCGACC)	miR-7228-5p, mmu-miR-7228-5p		Cytoplasm	mature microRNA
miR-7974 (miRNAs w/seed GGCUGUG)	hsa-miR-7974, miR-7974		Cytoplasm	mature microRNA
miR-802-3p (and other miRNAs w/seed CGGAGAG)	hsa-miR-5739, miR-5739, miR-802-3p, mmu-miR-802*, mmu-miR-802-3p, rno-miR-802*, rno-miR-802-3p		Cytoplasm	mature microRNA
miR-874-5p (miRNAs w/seed GGCCCCA)	hsa-miR-874-5p, MIR874-5p, mmu-miR-874*, mmu-miR-874-5p, rno-miR-874*, rno-miR-874-5p		Cytoplasm	mature microRNA
miR-92b-5p (miRNAs w/seed GGGACGG)	hsa-miR-92b*, hsa-miR-92b-5p, miR-92b*, miR-92b-5p, mmu-miR-92b*, mmu-miR-92b-5p, rno-miR-92b*, rno-miR-92b-5p		Cytoplasm	mature microRNA
miR-937-3p (miRNAs w/seed UCCGCGC)	hsa-miR-937, hsa-miR-937-3p, miR-937, miR-937-3p		Cytoplasm	mature microRNA
NEUROG2	Atoh4, bHLHa8, Math4A, neurogenin 2, NGN2	neurogenin 2	Nucleus	transcription regulator		63973	11924	295475
NONO	MRXS34, NMT55, nonA, non-POU domain containing octamer binding, non-POU domain containing, octamer-binding, non-POU-domain-containing, octamer binding protein, NRB54, Nuclear RNA-binding protein, 54-kD, P54, P54NRB, PPP1R114	non-POU domain containing octamer binding	Nucleus	transcription regulator		4841	53610	317259
NR4A2	HZF-3, IDLDP, NOT, nuclear receptor subfamily 4 group A member 2, nuclear receptor subfamily 4, group A, member 2, NURR1, Nurr2, RNR-1, TINOR, TINUR	nuclear receptor subfamily 4 group A member 2	Nucleus	ligand-dependent nuclear receptor		4929	18227	54278
PITX3	ak, aphakia, ASGD1, ASMD, ASOD, CTPP4, CTRCT11, paired-like homeodomain 3, paired-like homeodomain transcription factor 3, PTX3	paired like homeodomain 3	Nucleus	transcription regulator		5309	18742	29609
POMC	BE, beta-LIPOTROPIN, Beta-LPH, beta-MSH, CLIP, Endorphin beta, Endorphin β, Gamma-LPH, gamma MSH, Ir beta Ep, Ir β Ep, LPH, MSH, Msh α, NPP, OBAIRH, POC, Pomc-1, POMC2, proopiomelanocortin, pro-opiomelanocortin-alpha, pro-opiomelanocortin-α, β-LIPOTROPIN, β-LPH, β-MSH, γ-LPH, γ MSH	proopiomelanocortin	Extracellular Space	other		5443	18976	24664
PTEN	10q23del, 2310035O07RIK, A130070J02Rik, B430203M17RIK, BZS, CWS1, DEC, GLM2, MHAM, Mmac, MMAC1, MUTATED IN MULTIPLE ADVANCED CANCERS, mutated in multiple advanced cancers 1, O54857, phosphatase and tensin homolog, PTEN1, PTENbeta, TEP1	phosphatase and tensin homolog	Cytoplasm	phosphatase		5728	19211	50557
SFPQ	1110004P21RIK, 2810416M14Rik, 5730453G22RIK, 9030402K04Rik, D4Ertd314e, Gm12940, LOC100504686, LOC100506168, LOC252855, Myoblast Antigen 24.1D5, POMP100, PPP1R140, PSF, Ptb associated splicing factor, REP1, splicing factor proline and glutamine rich, splicing factor proline/glutamine rich (polypyrimidine tract binding protein associated)	splicing factor proline and glutamine rich	Nucleus	other		6421	71514	252855
SIGIRR	IL-1R8, LOC100294402, LOC100510338, RGD1306732, single Ig and TIR domain containing, single immunoglobulin and toll-interleukin 1 receptor (TIR) domain, TIR8	single Ig and TIR domain containing	Plasma Membrane	transmembrane receptor		59307	24058	309106
SLC6A3	Amphetamine transporter, DAT, DAT1, DA TRANSPORTER, DAT transporter, Dopamine Transporter, Na-dependent dopamine transporter, PKDYS, PKDYS1, solute carrier family 6 member 3, solute carrier family 6 (neurotransmitter transporter, dopamine), member 3	solute carrier family 6 member 3	Plasma Membrane	transporter	chlorpheniramine/hydrocodone/pseudoephedrine, methamphetamine, dexbrompheniramine/pseudoephedrine, azatadine/pseudoephedrine, benzphetamine, phentermine/topiramate, codeine/pseudoephedrine/triprolidine, phentermine, naproxen/pseudoephedrine, fenfluramine, loratadine/pseudoephedrine, brompheniramine/dextromethorphan/pseudoephedrine, benztropine, chlorpheniramine/ibuprofen/pseudoephedrine, deslorat…	6531	13162	24898
SNCA	AD AMYLOID, alphaSYN, alpha SYNUCLEIN, ASYN, NACP, PARK1, PARK4, PD1, synuclein alpha, synuclein, alpha, Synuclein-α, synuclein, α, α-Syn, α SYNUCLEIN	synuclein alpha	Cytoplasm	enzyme		6622	20617	29219
SOX15	SOX20, SOX26, SOX27, SRY-box transcription factor 15, SRY (sex determining region Y)-box 15	SRY-box transcription factor 15	Nucleus	transcription regulator		6665	20670
TH	DYT14, DYT5b, The, TYH, TYROSINE 3-MONOOXYGENASE, tyrosine hydroxylase	tyrosine hydroxylase	Cytoplasm	enzyme	tyrosine hydroxylase inhibitor, 5,6,7,8-tetrahydrobiopterin, metyrosine	7054	21823	25085
WNT5A	8030457G12Rik, FLJ11441, hWNT5A, LOC102724616, wingless-type MMTV integration site family, member 5A, Wnt family member 5A	Wnt family member 5A	Extracellular Space	cytokine		7474	22418	64566
