# Supplementary material for: A novel therapeutic approach for endometriosis using adipose-derived stem cell-derived conditioned medium- A new hope for endometriotic patients in improving fertility
Source: Front Endocrinol (Lausanne). 2023 May 24;14:1158527. doi: 10.3389/fendo.2023.1158527 (PMC10244723; doi:10.3389/fendo.2023.1158527)
Supplement: Supplementary file 8 [file Table_8.xlsx]

## Sheet: Sheet0
© 2000-2023 QIAGEN. All rights reserved. USE OF THIS CONTENT IS SUBJECT TO THE TERMS OF YOUR IPA END USER LICENSE AGREEMENT
From Molecule(s)	Relationship Type	To Molecule(s)	Catalyst(s)
6-hydroxydopamine	expression	PITX3
APP	expression	PITX3
HMOX1	expression	PITX3
IGF1	expression	PITX3
L-triiodothyronine	expression	PITX3
NR4A2	expression	PITX3
NR4A2	protein-protein interactions	PITX3
PITX3	expression	ALDH1A1
PITX3	expression	BDNF
PITX3	expression	GDNF
PITX3	expression	NEUROG2
PITX3	expression	dopamine
PITX3	expression	mir-133
PITX3	localization	SNCA
PITX3	protein-DNA interactions	CCL11
PITX3	protein-DNA interactions	POMC
PITX3	protein-DNA interactions	SLC6A3
PITX3	protein-protein interactions	DTX2
PITX3	protein-protein interactions	NONO
PITX3	protein-protein interactions	NR4A2
PITX3	transcription	TH
PTEN	expression	PITX3
SFPQ	protein-protein interactions	PITX3
SIGIRR	expression	PITX3
SNCA	expression	PITX3
SOX15	protein-protein interactions	PITX3
WNT5A	expression	PITX3
dextran sulfate	expression	PITX3
isobutylmethylxanthine	expression	PITX3
methamphetamine	expression	PITX3
miR-10394-3p (and other miRNAs w/seed GGGCGCG)	RNA-RNA interactions: microRNA targeting	PITX3
miR-10394-3p (and other miRNAs w/seed GGGCGCG)	expression	PITX3
miR-10396b-5p (and other miRNAs w/seed GGCGGGG)	RNA-RNA interactions: microRNA targeting	PITX3
miR-10396b-5p (and other miRNAs w/seed GGCGGGG)	expression	PITX3
miR-1245b-5p (and other miRNAs w/seed AGGCCUU)	RNA-RNA interactions: microRNA targeting	PITX3
miR-1245b-5p (and other miRNAs w/seed AGGCCUU)	expression	PITX3
miR-1296-5p (miRNAs w/seed UAGGGCC)	RNA-RNA interactions: microRNA targeting	PITX3
miR-1296-5p (miRNAs w/seed UAGGGCC)	expression	PITX3
miR-133a-3p (and other miRNAs w/seed UUGGUCC)	RNA-RNA interactions: microRNA targeting	PITX3
miR-133a-3p (and other miRNAs w/seed UUGGUCC)	expression	PITX3
miR-1343-5p (and other miRNAs w/seed GGGGAGC)	RNA-RNA interactions: microRNA targeting	PITX3
miR-1343-5p (and other miRNAs w/seed GGGGAGC)	expression	PITX3
miR-135b-3p (and other miRNAs w/seed UGUAGGG)	RNA-RNA interactions: microRNA targeting	PITX3
miR-135b-3p (and other miRNAs w/seed UGUAGGG)	expression	PITX3
miR-137-3p (miRNAs w/seed UAUUGCU)	RNA-RNA interactions: microRNA targeting	PITX3
miR-137-3p (miRNAs w/seed UAUUGCU)	expression	PITX3
miR-149-3p (and other miRNAs w/seed GGGAGGG)	RNA-RNA interactions: microRNA targeting	PITX3
miR-149-3p (and other miRNAs w/seed GGGAGGG)	expression	PITX3
miR-18b-3p (and other miRNAs w/seed ACUGCCC)	RNA-RNA interactions: microRNA targeting	PITX3
miR-18b-3p (and other miRNAs w/seed ACUGCCC)	expression	PITX3
miR-1915-3p (and other miRNAs w/seed CCCAGGG)	RNA-RNA interactions: microRNA targeting	PITX3
miR-1915-3p (and other miRNAs w/seed CCCAGGG)	expression	PITX3
miR-1934-5p (and other miRNAs w/seed CUGGUCC)	RNA-RNA interactions: microRNA targeting	PITX3
miR-1934-5p (and other miRNAs w/seed CUGGUCC)	expression	PITX3
miR-1947-5p (miRNAs w/seed GGACGAG)	RNA-RNA interactions: microRNA targeting	PITX3
miR-1947-5p (miRNAs w/seed GGACGAG)	expression	PITX3
miR-1963 (miRNAs w/seed GGGACGA)	RNA-RNA interactions: microRNA targeting	PITX3
miR-1963 (miRNAs w/seed GGGACGA)	expression	PITX3
miR-196a-2-3p (and other miRNAs w/seed CGGCAAC)	RNA-RNA interactions: microRNA targeting	PITX3
miR-196a-2-3p (and other miRNAs w/seed CGGCAAC)	expression	PITX3
miR-196b-3p (miRNAs w/seed CGACAGC)	RNA-RNA interactions: microRNA targeting	PITX3
miR-196b-3p (miRNAs w/seed CGACAGC)	expression	PITX3
miR-221-5p (and other miRNAs w/seed CCUGGCA)	RNA-RNA interactions: microRNA targeting	PITX3
miR-221-5p (and other miRNAs w/seed CCUGGCA)	expression	PITX3
miR-3072 (and other miRNAs w/seed GCCCCCU)	RNA-RNA interactions: microRNA targeting	PITX3
miR-3072 (and other miRNAs w/seed GCCCCCU)	expression	PITX3
miR-3079-5p (miRNAs w/seed UUGAUCU)	RNA-RNA interactions: microRNA targeting	PITX3
miR-3079-5p (miRNAs w/seed UUGAUCU)	expression	PITX3
miR-3080-3p (miRNAs w/seed CCUCGGG)	RNA-RNA interactions: microRNA targeting	PITX3
miR-3080-3p (miRNAs w/seed CCUCGGG)	expression	PITX3
miR-3093-5p (miRNAs w/seed GCACCCC)	RNA-RNA interactions: microRNA targeting	PITX3
miR-3093-5p (miRNAs w/seed GCACCCC)	expression	PITX3
miR-3097-3p (miRNAs w/seed UCAGACC)	RNA-RNA interactions: microRNA targeting	PITX3
miR-3097-3p (miRNAs w/seed UCAGACC)	expression	PITX3
miR-3103-5p (and other miRNAs w/seed GAGGGAG)	RNA-RNA interactions: microRNA targeting	PITX3
miR-3103-5p (and other miRNAs w/seed GAGGGAG)	expression	PITX3
miR-3104-5p (and other miRNAs w/seed AGGGGGC)	RNA-RNA interactions: microRNA targeting	PITX3
miR-3104-5p (and other miRNAs w/seed AGGGGGC)	expression	PITX3
miR-3109-3p (and other miRNAs w/seed AGGGCCA)	RNA-RNA interactions: microRNA targeting	PITX3
miR-3109-3p (and other miRNAs w/seed AGGGCCA)	expression	PITX3
miR-3113-3p (miRNAs w/seed CCUGGCC)	RNA-RNA interactions: microRNA targeting	PITX3
miR-3113-3p (miRNAs w/seed CCUGGCC)	expression	PITX3
miR-3113-5p (miRNAs w/seed UCCUGGC)	RNA-RNA interactions: microRNA targeting	PITX3
miR-3113-5p (miRNAs w/seed UCCUGGC)	expression	PITX3
miR-3116 (miRNAs w/seed GCCUGGA)	RNA-RNA interactions: microRNA targeting	PITX3
miR-3116 (miRNAs w/seed GCCUGGA)	expression	PITX3
miR-3176 (and other miRNAs w/seed CUGGCCU)	RNA-RNA interactions: microRNA targeting	PITX3
miR-3176 (and other miRNAs w/seed CUGGCCU)	expression	PITX3
miR-3180-3p (and other miRNAs w/seed GGGGCGG)	RNA-RNA interactions: microRNA targeting	PITX3
miR-3180-3p (and other miRNAs w/seed GGGGCGG)	expression	PITX3
miR-328-3p (and other miRNAs w/seed UGGCCCU)	RNA-RNA interactions: microRNA targeting	PITX3
miR-328-3p (and other miRNAs w/seed UGGCCCU)	expression	PITX3
miR-339-5p (and other miRNAs w/seed CCCUGUC)	RNA-RNA interactions: microRNA targeting	PITX3
miR-339-5p (and other miRNAs w/seed CCCUGUC)	expression	PITX3
miR-3475-3p (and other miRNAs w/seed CUGGAGG)	RNA-RNA interactions: microRNA targeting	PITX3
miR-3475-3p (and other miRNAs w/seed CUGGAGG)	expression	PITX3
miR-381-5p (miRNAs w/seed GCGAGGU)	RNA-RNA interactions: microRNA targeting	PITX3
miR-381-5p (miRNAs w/seed GCGAGGU)	expression	PITX3
miR-4271 (and other miRNAs w/seed GGGGAAG)	RNA-RNA interactions: microRNA targeting	PITX3
miR-4271 (and other miRNAs w/seed GGGGAAG)	expression	PITX3
miR-4300 (and other miRNAs w/seed GGGAGCU)	RNA-RNA interactions: microRNA targeting	PITX3
miR-4300 (and other miRNAs w/seed GGGAGCU)	expression	PITX3
miR-4434 (and other miRNAs w/seed GGAGAAG)	RNA-RNA interactions: microRNA targeting	PITX3
miR-4434 (and other miRNAs w/seed GGAGAAG)	expression	PITX3
miR-4512 (miRNAs w/seed AGGGCCU)	RNA-RNA interactions: microRNA targeting	PITX3
miR-4512 (miRNAs w/seed AGGGCCU)	expression	PITX3
miR-4532 (miRNAs w/seed CCCGGGG)	RNA-RNA interactions: microRNA targeting	PITX3
miR-4532 (miRNAs w/seed CCCGGGG)	expression	PITX3
miR-4537 (miRNAs w/seed GAGCCGA)	RNA-RNA interactions: microRNA targeting	PITX3
miR-4537 (miRNAs w/seed GAGCCGA)	expression	PITX3
miR-4640-5p (and other miRNAs w/seed GGGCCAG)	RNA-RNA interactions: microRNA targeting	PITX3
miR-4640-5p (and other miRNAs w/seed GGGCCAG)	expression	PITX3
miR-466g (miRNAs w/seed UACAGAC)	RNA-RNA interactions: microRNA targeting	PITX3
miR-466g (miRNAs w/seed UACAGAC)	expression	PITX3
miR-4676-5p (and other miRNAs w/seed AGCCAGU)	RNA-RNA interactions: microRNA targeting	PITX3
miR-4676-5p (and other miRNAs w/seed AGCCAGU)	expression	PITX3
miR-4723-5p (and other miRNAs w/seed GGGGGAG)	RNA-RNA interactions: microRNA targeting	PITX3
miR-4723-5p (and other miRNAs w/seed GGGGGAG)	expression	PITX3
miR-4729 (miRNAs w/seed CAUUUAU)	RNA-RNA interactions: microRNA targeting	PITX3
miR-4729 (miRNAs w/seed CAUUUAU)	expression	PITX3
miR-4787-5p (and other miRNAs w/seed CGGGGGU)	RNA-RNA interactions: microRNA targeting	PITX3
miR-4787-5p (and other miRNAs w/seed CGGGGGU)	expression	PITX3
miR-485-5p (and other miRNAs w/seed GAGGCUG)	RNA-RNA interactions: microRNA targeting	PITX3
miR-485-5p (and other miRNAs w/seed GAGGCUG)	expression	PITX3
miR-486-5p (and other miRNAs w/seed CCUGUAC)	RNA-RNA interactions: microRNA targeting	PITX3
miR-486-5p (and other miRNAs w/seed CCUGUAC)	expression	PITX3
miR-504-5p (and other miRNAs w/seed GACCCUG)	RNA-RNA interactions: microRNA targeting	PITX3
miR-504-5p (and other miRNAs w/seed GACCCUG)	expression	PITX3
miR-5104b-5p (and other miRNAs w/seed GGGCCAU)	RNA-RNA interactions: microRNA targeting	PITX3
miR-5104b-5p (and other miRNAs w/seed GGGCCAU)	expression	PITX3
miR-5106 (and other miRNAs w/seed GGUCUGU)	RNA-RNA interactions: microRNA targeting	PITX3
miR-5106 (and other miRNAs w/seed GGUCUGU)	expression	PITX3
miR-5114 (and other miRNAs w/seed CUGGAGA)	RNA-RNA interactions: microRNA targeting	PITX3
miR-5114 (and other miRNAs w/seed CUGGAGA)	expression	PITX3
miR-5187-5p (miRNAs w/seed GGGAUGA)	RNA-RNA interactions: microRNA targeting	PITX3
miR-5187-5p (miRNAs w/seed GGGAUGA)	expression	PITX3
miR-542-5p (and other miRNAs w/seed UCGGGGA)	RNA-RNA interactions: microRNA targeting	PITX3
miR-542-5p (and other miRNAs w/seed UCGGGGA)	expression	PITX3
miR-542-5p (miRNAs w/seed CGGGGAU)	RNA-RNA interactions: microRNA targeting	PITX3
miR-542-5p (miRNAs w/seed CGGGGAU)	expression	PITX3
miR-5587-3p (miRNAs w/seed CCCCGGG)	RNA-RNA interactions: microRNA targeting	PITX3
miR-5587-3p (miRNAs w/seed CCCCGGG)	expression	PITX3
miR-5588-3p (miRNAs w/seed AGUCCCA)	RNA-RNA interactions: microRNA targeting	PITX3
miR-5588-3p (miRNAs w/seed AGUCCCA)	expression	PITX3
miR-5696 (miRNAs w/seed UCAUUUA)	RNA-RNA interactions: microRNA targeting	PITX3
miR-5696 (miRNAs w/seed UCAUUUA)	expression	PITX3
miR-571 (miRNAs w/seed GAGUUGG)	RNA-RNA interactions: microRNA targeting	PITX3
miR-571 (miRNAs w/seed GAGUUGG)	expression	PITX3
miR-625-5p (and other miRNAs w/seed GGGGGAA)	RNA-RNA interactions: microRNA targeting	PITX3
miR-625-5p (and other miRNAs w/seed GGGGGAA)	expression	PITX3
miR-6364 (miRNAs w/seed CGAUCCC)	RNA-RNA interactions: microRNA targeting	PITX3
miR-6364 (miRNAs w/seed CGAUCCC)	expression	PITX3
miR-637 (and other miRNAs w/seed CUGGGGG)	RNA-RNA interactions: microRNA targeting	PITX3
miR-637 (and other miRNAs w/seed CUGGGGG)	expression	PITX3
miR-6373 (miRNAs w/seed AUGGGAA)	RNA-RNA interactions: microRNA targeting	PITX3
miR-6373 (miRNAs w/seed AUGGGAA)	expression	PITX3
miR-658 (miRNAs w/seed GCGGAGG)	RNA-RNA interactions: microRNA targeting	PITX3
miR-658 (miRNAs w/seed GCGGAGG)	expression	PITX3
miR-671-5p (miRNAs w/seed GGAAGCC)	RNA-RNA interactions: microRNA targeting	PITX3
miR-671-5p (miRNAs w/seed GGAAGCC)	expression	PITX3
miR-6732-5p (and other miRNAs w/seed AGGGGGU)	RNA-RNA interactions: microRNA targeting	PITX3
miR-6732-5p (and other miRNAs w/seed AGGGGGU)	expression	PITX3
miR-6777-5p (and other miRNAs w/seed CGGGGAG)	RNA-RNA interactions: microRNA targeting	PITX3
miR-6777-5p (and other miRNAs w/seed CGGGGAG)	expression	PITX3
miR-6783-5p (miRNAs w/seed AGGGGAA)	RNA-RNA interactions: microRNA targeting	PITX3
miR-6783-5p (miRNAs w/seed AGGGGAA)	expression	PITX3
miR-6840-5p (miRNAs w/seed CCCCCGG)	RNA-RNA interactions: microRNA targeting	PITX3
miR-6840-5p (miRNAs w/seed CCCCCGG)	expression	PITX3
miR-6846-3p (miRNAs w/seed GACCCCU)	RNA-RNA interactions: microRNA targeting	PITX3
miR-6846-3p (miRNAs w/seed GACCCCU)	expression	PITX3
miR-6859-3p (miRNAs w/seed GACCCCC)	RNA-RNA interactions: microRNA targeting	PITX3
miR-6859-3p (miRNAs w/seed GACCCCC)	expression	PITX3
miR-6909-5p (miRNAs w/seed AGGGGGG)	RNA-RNA interactions: microRNA targeting	PITX3
miR-6909-5p (miRNAs w/seed AGGGGGG)	expression	PITX3
miR-6967-5p (and other miRNAs w/seed AGGGAGG)	RNA-RNA interactions: microRNA targeting	PITX3
miR-6967-5p (and other miRNAs w/seed AGGGAGG)	expression	PITX3
miR-7003-3p (miRNAs w/seed CCCGGGU)	RNA-RNA interactions: microRNA targeting	PITX3
miR-7003-3p (miRNAs w/seed CCCGGGU)	expression	PITX3
miR-7020-5p (miRNAs w/seed GGGAUGG)	RNA-RNA interactions: microRNA targeting	PITX3
miR-7020-5p (miRNAs w/seed GGGAUGG)	expression	PITX3
miR-7034-3p (miRNAs w/seed UGGCCUU)	RNA-RNA interactions: microRNA targeting	PITX3
miR-7034-3p (miRNAs w/seed UGGCCUU)	expression	PITX3
miR-7036a-5p (miRNAs w/seed GCGGGGU)	RNA-RNA interactions: microRNA targeting	PITX3
miR-7036a-5p (miRNAs w/seed GCGGGGU)	expression	PITX3
miR-706 (miRNAs w/seed GAGAAAC)	RNA-RNA interactions: microRNA targeting	PITX3
miR-706 (miRNAs w/seed GAGAAAC)	expression	PITX3
miR-7091-5p (miRNAs w/seed UAGGGGU)	RNA-RNA interactions: microRNA targeting	PITX3
miR-7091-5p (miRNAs w/seed UAGGGGU)	expression	PITX3
miR-714 (miRNAs w/seed GACGAGG)	RNA-RNA interactions: microRNA targeting	PITX3
miR-714 (miRNAs w/seed GACGAGG)	expression	PITX3
miR-7228-5p (miRNAs w/seed GGCGACC)	RNA-RNA interactions: microRNA targeting	PITX3
miR-7228-5p (miRNAs w/seed GGCGACC)	expression	PITX3
miR-7974 (miRNAs w/seed GGCUGUG)	RNA-RNA interactions: microRNA targeting	PITX3
miR-7974 (miRNAs w/seed GGCUGUG)	expression	PITX3
miR-802-3p (and other miRNAs w/seed CGGAGAG)	RNA-RNA interactions: microRNA targeting	PITX3
miR-802-3p (and other miRNAs w/seed CGGAGAG)	expression	PITX3
miR-874-5p (miRNAs w/seed GGCCCCA)	RNA-RNA interactions: microRNA targeting	PITX3
miR-874-5p (miRNAs w/seed GGCCCCA)	expression	PITX3
miR-92b-5p (miRNAs w/seed GGGACGG)	RNA-RNA interactions: microRNA targeting	PITX3
miR-92b-5p (miRNAs w/seed GGGACGG)	expression	PITX3
miR-937-3p (miRNAs w/seed UCCGCGC)	RNA-RNA interactions: microRNA targeting	PITX3
miR-937-3p (miRNAs w/seed UCCGCGC)	expression	PITX3
mir-133	RNA-RNA interactions: microRNA targeting	PITX3
mir-133	expression	PITX3
